# Supplementary material for: A Genetic Compensation Phenomenon and Global Gene Expression Changes in Sex-miR-2766-3p Knockout Strain of Spodoptera exigua Hübner (Lepidoptera: Noctuidae)
Source: Insects. 2022 Nov 21;13(11):1075. doi: 10.3390/insects13111075 (PMC9695525; doi:10.3390/insects13111075)
Supplement: Supplementary file 1 [file insects-13-01075-s001.zip]

Archive with 6 entries (6 files):
- Table S2.xlsx
- Table S3.xlsx
- Table S4 .xlsx
- Table S5.xlsx
- Table S6.xlsx
- Table S1 .xlsx
