# Supplementary material for: A Genetic Compensation Phenomenon and Global Gene Expression Changes in Sex-miR-2766-3p Knockout Strain of Spodoptera exigua Hübner (Lepidoptera: Noctuidae)
Source: Insects. 2022 Nov 21;13(11):1075. doi: 10.3390/insects13111075 (PMC9695525; doi:10.3390/insects13111075)
Supplement: Supplementary file 1 [file insects-13-01075-s001.zip › Table S2.xlsx]

## Sheet: Table S2 2766-KO vs WHS DEG.
Table S2. 2766-KO vs WHS DEGs
GeneID	Length	WHS1_FPKM	WHS2_FPKM	WHS3_FPKM	2766-KO1_FPKM	2766-KO2_FPKM	2766-KO3_FPKM	WHS-Expression	2766-KO-Expression	log2FoldChange(2766-KO/WHS)	Pvalue	Padj	Up/Down-Regulation	Nr	Nt	Swissprot	KEGG	COG	GO
Unigene1207_All	2116	0	0	0	564	324.23	602.35	0	11626.4	12.7968	9.11e-89	2.35e-85	Up	gi|930653781|gb|KPI96117.1|/7.2e-31/protein RR46_06851 [Papilio xuthus]	NA	sp|P98088|MUC5A_HUMAN/7e-13/Mucin-5AC OS=Homo sapiens OX=9606 GN=MUC5AC PE=1 SV=4	NA	NA	NA
CL3670.Contig2_All	2263	0	0	0	230.37	202.07	266.87	0	5922.83	12.0755	2.26e-79	5.48e-76	Up	gi|512931888|ref|XP_004932411.1|/4.0e-205/protein disulfide-isomerase A6 [Bombyx mori]	gi|340054361|emb|HE573023.1|/4.90e-13/Trypanosoma vivax Y486 annotated genomic contig, chromosome 7	sp|Q9V438|PDIA6_DROME/0.0/Protein disulfide-isomerase A6 homolog OS=Drosophila melanogaster OX=7227 GN=CaBP1 PE=1 SV=1	bmor:101745692/7.4e-206/(RefSeq) protein disulfide-isomerase A6; K09584 protein disulfide-isomerase A6 [EC:5.3.4.1]	SPAC17H9.14c/9e-28/---	biological_process:GO:0045454//cell redox homeostasis;cellular_component:GO:0005623//cell;molecular_function:GO:0016853//isomerase activity;
CL3925.Contig1_All	4149	0	0	0	50.85	49.36	65.74	0	2636.7	11.033	3.59e-62	4.37e-59	Up	gi|938243493|gb|ALJ30241.1|/7.9e-292/fatty acyl reductase FAR7 [Spodoptera litura]	gi|938243492|gb|KT261701.1|/0.0/Spodoptera litura putative fatty acyl reductase FAR7 mRNA, complete cds	sp|P82204|TPIS_BOMMO/1e-141/Triosephosphate isomerase OS=Bombyx mori OX=7091 GN=Tpi PE=1 SV=2	pmac:106717119/9.9e-241/(RefSeq) putative fatty acyl-CoA reductase CG5065; K13356 alcohol-forming fatty acyl-CoA reductase [EC:1.2.1.84]	YDR050c/2e-78/---	biological_process:GO:0055114//oxidation-reduction process;cellular_component:GO:0016021//integral component of membrane;molecular_function:GO:0080019//fatty-acyl-CoA reductase (alcohol-forming) activity;
CL382.Contig1_All	1566	0	0	0	129.67	103.07	126.66	0	2060.46	10.7454	2.18e-58	2.15e-55	Up	gi|913315470|ref|XP_013188624.1|/2.2e-29/glycine-rich cell wall structural protein-like [Amyelois transitella]	NA	sp|P86797|CTEN3_CUPSA/7e-26/Ctenidin-3 OS=Cupiennius salei OX=6928 PE=1 SV=1	NA	XF0818/2e-22/---	NA
CL2357.Contig2_All	2556	0	0	0	66.49	74.77	52.92	0	1901.41	10.6354	3.27e-57	2.75e-54	Up	gi|913308878|ref|XP_013184998.1|/2.5e-248/fumarate hydratase, mitochondrial-like [Amyelois transitella]	gi|910338454|ref|XM_013317376.1|/0.0/PREDICTED: Papilio xuthus fumarate hydratase, mitochondrial-like (LOC106121658), transcript variant X2, mRNA	sp|P10173|FUMH_PIG/0.0/Fumarate hydratase, mitochondrial OS=Sus scrofa OX=9823 GN=FH PE=1 SV=1	prap:110997539/1.1e-250/(RefSeq) fumarate hydratase, mitochondrial-like isoform X1; K01679 fumarate hydratase, class II [EC:4.2.1.2]	YPL262w/0.0/---	NA
CL3467.Contig2_All	2732	0	0	0	50.25	53.55	79.78	0	1890.34	10.5514	2.83e-54	1.92e-51	Up	gi|662556345|gb|AIE56154.1|/1.3e-194/[Spodoptera littoralis]	gi|662556344|gb|KJ544881.1|/0.0/Spodoptera littoralis P102 mRNA, complete cds	sp|Q9VZ49|ENDOU_DROME/5e-49/Poly(U)-specific endoribonuclease homolog OS=Drosophila melanogaster OX=7227 GN=CG2145 PE=2 SV=1	dpl:KGM_215628/2.3e-177/(GenBank) P102 protein; K14648 poly(U)-specific endoribonuclease [EC:3.1.-.-]	NA	molecular_function:GO:0016788//hydrolase activity, acting on ester bonds;
CL3422.Contig5_All	1588	0	0	0.01	90.89	87.49	97.53	0	1613.29	10.458	8.94e-55	6.37e-52	Up	gi|659495164|gb|AID66693.1|/2.3e-167/multifunctional enzyme [Agrotis segetum]	NA	sp|P97852|DHB4_RAT/8e-88/Peroxisomal multifunctional enzyme type 2 OS=Rattus norvegicus OX=10116 GN=Hsd17b4 PE=1 SV=3	bmor:101745499/4.6e-154/(RefSeq) peroxisomal multifunctional enzyme type 2; K12405 3-hydroxyacyl-CoA dehydrogenase / 3a,7a,12a-trihydroxy-5b-cholest-24-enoyl-CoA hydratase / en	YKR009c_2/3e-41/---	biological_process:GO:0055114//oxidation-reduction process;molecular_function:GO:0016491//oxidoreductase activity;
CL1536.Contig2_All	4446	0.04	0	0	26.06	38.57	32.69	0.34	1687.8	10.1461	6.32e-59	6.87e-56	Up	gi|909549718|ref|XP_013145287.1|/5.3e-302/gelsolin-like [Papilio polytes]	gi|909552706|ref|XM_013291540.1|/4.89e-135/PREDICTED: Papilio polytes protein Red (LOC106109893), mRNA	sp|Q27319|GELS_HOMAM/1e-150/Gelsolin, cytoplasmic OS=Homarus americanus OX=6706 PE=1 SV=1	bmor:101741373/3.7e-294/(RefSeq) gelsolin, cytoplasmic; K05768 gelsolin	NA	biological_process:GO:0045010//actin nucleation;GO:0051014//actin filament severing;GO:0051016//barbed-end actin filament capping;molecular_function:GO:0003779//actin binding;GO:0005509//calcium ion binding;
CL1388.Contig3_All	2107	0	0	0	43.24	52.14	67.24	0	1282.18	10.0841	1.44e-48	6.9e-46	Up	gi|530788693|gb|AGT50942.1|/7.7e-142/transcript variant A [Spodoptera litura]	gi|530788692|gb|KC999953.1|/0.0/Spodoptera litura aquaporin-1 transcript variant A mRNA, complete cds	sp|Q9NHW7|AQP_AEDAE/2e-97/Aquaporin AQPAe.a OS=Aedes aegypti OX=7159 GN=AAEL003512 PE=2 SV=2	pmac:106719716/4.1e-110/(RefSeq) aquaporin AQPAe.a-like isoform X1; K09884 aquaporin rerated protein, invertebrate	aqpZ/1e-36/---	biological_process:GO:0006810//transport;cellular_component:GO:0016021//integral component of membrane;molecular_function:GO:0005215//transporter activity;
CL2098.Contig1_All	2218	0.04	0.04	0	89.35	62.83	75.73	0.69	1888.23	10.0546	1.54e-65	2.27e-62	Up	gi|669296922|gb|AII22001.1|/8.5e-184/dehydrogenase AD3 [Sesamia inferens]	gi|669296921|gb|KF960799.1|/0.0/Sesamia inferens alcohol dehydrogenase AD3 mRNA, complete cds	sp|P07846|DHSO_SHEEP/7e-29/Sorbitol dehydrogenase OS=Ovis aries OX=9940 GN=SORD PE=1 SV=1	dan:Dana_GF17192/6.2e-32/(RefSeq) uncharacterized protein; K00008 L-iditol 2-dehydrogenase [EC:1.1.1.14]	TM0298/8e-41/---	biological_process:GO:0055114//oxidation-reduction process;molecular_function:GO:0008270//zinc ion binding;GO:0016491//oxidoreductase activity;
CL5032.Contig2_All	4166	0	0	0	16.4	23.07	20.25	0	967.6	9.76672	2.21e-45	8.79e-43	Up	gi|827560333|ref|XP_012551087.1|/0.0e+00/uncharacterized protein LOC101739478 [Bombyx mori]	NA	NA	pxy:105396219/1.7e-248/(RefSeq) uncharacterized LOC105396219; K01322 prolyl oligopeptidase [EC:3.4.21.26]	CAC0534/8e-70/---	NA
CL2709.Contig1_All	4651	0	0.02	0.02	26.51	29.31	22.76	0.72	1424.21	9.71696	1.87e-62	2.42e-59	Up	gi|294846804|gb|ADF43475.1|/2.0e-283/esterase CCE014a [Helicoverpa armigera]	gi|619325821|emb|FO681378.1|/3.65e-12/Spodoptera frugiperda sequence from BAC clone 66E15	sp|P12992|ESTJ_HELVI/2e-81/Juvenile hormone esterase OS=Heliothis virescens OX=7102 PE=1 SV=2	dpl:KGM_201957B/1.3e-161/(GenBank) carboxylesterase 4 variant 1; K01044 carboxylesterase 1 [EC:3.1.1.1]	BS_pnbA/1e-62/---	molecular_function:GO:0016787//hydrolase activity;
CL879.Contig1_All	1104	0.13	0	0	106.77	81.93	124.06	0.34	1219.33	9.71643	1.06e-51	6.07e-49	Up	gi|659495162|gb|AID66692.1|/9.6e-136/dehydrogenase [Agrotis segetum]	gi|659495161|gb|KJ622102.1|/0.0/Agrotis segetum clone 15615 3-hydroxyacyl-CoA dehydrogenase mRNA, complete cds	sp|O18404|HCD2_DROME/2e-118/3-hydroxyacyl-CoA dehydrogenase type-2 OS=Drosophila melanogaster OX=7227 GN=scu PE=1 SV=1	prap:111000559/1.8e-125/(RefSeq) 3-hydroxyacyl-CoA dehydrogenase type-2-like; K08683 3-hydroxyacyl-CoA dehydrogenase / 3-hydroxy-2-methylbutyryl-CoA dehydrogenase [EC:1.1.1.35 1.	CC0124/1e-70/---	biological_process:GO:0055114//oxidation-reduction process;molecular_function:GO:0016491//oxidoreductase activity;
CL3497.Contig1_All	6129	0	0	0	12.56	14.15	8.48	0	850.53	9.5619	1.29e-42	4.33e-40	Up	gi|909559644|ref|XP_013134883.1|/0.0e+00/DNA-directed RNA polymerase II subunit rpb1-like isoform X1 [Papilio polytes]	gi|910345198|ref|XM_013320997.1|/0.0/PREDICTED: Papilio xuthus DNA-directed RNA polymerase II subunit rpb1 (LOC106124381), mRNA	sp|P04052|RPB1_DROME/0.0/DNA-directed RNA polymerase II subunit RPB1 OS=Drosophila melanogaster OX=7227 GN=RpII215 PE=3 SV=4	pmac:106709044/0.0e+00/(RefSeq) DNA-directed RNA polymerase II subunit RPB1; K03006 DNA-directed RNA polymerase II subunit RPB1 [EC:2.7.7.6]	SPBC28F2.12/0.0/---	NA
CL2527.Contig1_All	7390	0	0	0	10.46	11.76	6.93	0	851.75	9.55708	1.7e-42	5.58e-40	Up	gi|913316850|ref|XP_013189382.1|/7.5e-184/large proline-rich protein BAG6 [Amyelois transitella]	NA	sp|A3KPW9|BAG6_DANRE/2e-35/Large proline-rich protein BAG6 OS=Danio rerio OX=7955 GN=Bag6 PE=3 SV=1	NA	XF1267/3e-12/---	NA
CL4788.Contig2_All	2717	0	0	0	21.06	25.57	32.57	0	815.3	9.51761	8.93e-42	2.77e-39	Up	gi|512921425|ref|XP_004929874.1|/3.8e-61/uncharacterized protein LOC101740601 [Bombyx mori]	NA	NA	NA	NA	NA
Unigene11877_All	977	0	0.26	0	114.17	95.22	134.24	0.69	1171.82	9.41453	4.09e-55	3.07e-52	Up	gi|913312500|ref|XP_013186980.1|/2.3e-80/clathrin light chain isoform X2 [Amyelois transitella]	NA	sp|Q9VWA1|CLC_DROME/2e-55/Clathrin light chain OS=Drosophila melanogaster OX=7227 GN=Clc PE=2 SV=1	sanh:107653332/6.3e-21/(RefSeq) clathrin light chain B-like isoform X1; K04645 clathrin light chain B	NA	NA
CL1657.Contig2_All	2543	0	0	0	22.16	26.79	22.84	0	696.99	9.39021	2.61e-41	7.93e-39	Up	gi|913328069|ref|XP_013195523.1|/5.2e-68/high affinity copper uptake protein 1-like [Amyelois transitella] gt;gi|913328071|ref|XP_013195524.1| PREDICTED: high affinity copper uptake protein 1-like [Amyelois transitella]	gi|909561311|ref|XM_013280325.1|/2.39e-61/PREDICTED: Papilio polytes high affinity copper uptake protein 1-like (LOC106101180), mRNA	sp|O15431|COPT1_HUMAN/1e-30/High affinity copper uptake protein 1 OS=Homo sapiens OX=9606 GN=SLC31A1 PE=1 SV=1	pmac:106708682/1.5e-66/(RefSeq) high affinity copper uptake protein 1-like; K14686 solute carrier family 31 (copper transporter), member 1	NA	biological_process:GO:0035434//copper ion transmembrane transport;cellular_component:GO:0016021//integral component of membrane;molecular_function:GO:0005375//copper ion transmembrane transporter activity;
CL715.Contig2_All	1313	0	0	0	40.94	51.95	56.42	0	713.52	9.38067	1.22e-40	3.51e-38	Up	gi|357604336|gb|EHJ64140.1|/5.4e-61/protein KGM_17858 [Danaus plexippus]	NA	sp|P35085|CBPP_DICDI/4e-07/Calcium-binding protein P OS=Dictyostelium discoideum OX=44689 GN=cbpP PE=2 SV=2	NA	NA	NA
CL42.Contig2_All	926	0	0	0	80.71	54.27	101.51	0	753.25	9.36718	2.55e-39	6.92e-37	Up	gi|512931904|ref|XP_004932415.1|/7.7e-30/uncharacterized protein LOC101746215 [Bombyx mori]	NA	NA	NA	NA	NA
CL1560.Contig4_All	5250	0	0	0	10.02	12.72	10.4	0	680.11	9.34816	9.74e-41	2.81e-38	Up	gi|512934843|ref|XP_004933130.1|/0.0e+00/angiopoietin-related protein 2 [Bombyx mori]	gi|512934842|ref|XM_004933073.1|/0.0/PREDICTED: Bombyx mori angiopoietin-related protein 2 (LOC101742858), mRNA	sp|Q9XSJ0|UCHL5_BOVIN/2e-123/Ubiquitin carboxyl-terminal hydrolase isozyme L5 OS=Bos taurus OX=9913 GN=UCHL5 PE=2 SV=1	dpl:KGM_203393/8.3e-168/(GenBank) 26S proteasome regulatory complex subunit p37A; K05610 ubiquitin carboxyl-terminal hydrolase L5 [EC:3.4.19.12]	MJ1643/1e-07/---	NA
CL3938.Contig2_All	2880	0	0	0	17.5	21.93	20.99	0	665.74	9.31922	2.73e-40	7.66e-38	Up	gi|910346328|ref|XP_013177067.1|/8.5e-160/translation initiation factor eIF-2B subunit delta isoform X1 [Papilio xuthus]	gi|909556133|ref|XM_013294141.1|/2.00e-97/PREDICTED: Papilio polytes translation initiation factor eIF-2B subunit delta (LOC106111932), mRNA	sp|Q63186|EI2BD_RAT/3e-112/Translation initiation factor eIF-2B subunit delta OS=Rattus norvegicus OX=10116 GN=Eif2b4 PE=2 SV=1	pmac:106716872/2.5e-158/(RefSeq) translation initiation factor eIF-2B subunit delta isoform X1; K03680 translation initiation factor eIF-2B subunit delta	SPAC21E11.06/3e-79/---	NA
CL2572.Contig1_All	5782	0	0	0	10.97	10.38	7.78	0	658.01	9.28986	6.93e-40	1.91e-37	Up	gi|910345091|ref|XP_013176391.1|/0.0e+00/protein grainyhead isoform X1 [Papilio xuthus]	gi|913320324|ref|XM_013335819.1|/0.0/PREDICTED: Amyelois transitella protein grainyhead (LOC106135498), transcript variant X4, mRNA	sp|P13002|ELF1_DROME/0.0/Protein grainyhead OS=Drosophila melanogaster OX=7227 GN=grh PE=2 SV=3	pmac:106709051/0.0e+00/(RefSeq) protein grainyhead isoform X1; K09275 transcription factor CP2 and related proteins	NA	NA
CL1176.Contig2_All	3542	0	0	0	14.55	14.16	14.71	0	589.69	9.19271	4.67e-39	1.24e-36	Up	gi|815932393|gb|AKE50539.1|/0.0e+00/[Spodoptera litura]	gi|815932392|gb|KP253076.1|/0.0/Spodoptera litura phosphofructokinase mRNA, complete cds	sp|P52034|PFKA_DROME/0.0/ATP-dependent 6-phosphofructokinase OS=Drosophila melanogaster OX=7227 GN=Pfk PE=2 SV=2	pxy:105389154/0.0e+00/(RefSeq) ATP-dependent 6-phosphofructokinase; K00850 6-phosphofructokinase 1 [EC:2.7.1.11]	SPBC16H5.02/0.0/---	biological_process:GO:0006002//fructose 6-phosphate metabolic process;GO:0061615//glycolytic process through fructose-6-phosphate;cellular_component:GO:0005737//cytoplasm;molecular_function:GO:0005524//ATP binding;GO:0003872//6-phosphofructokinase activity;GO:0046872//metal ion binding;
CL1739.Contig2_All	5676	0	0	0	20.11	11.71	5.19	0	817.92	9.17855	2.25e-35	4.7e-33	Up	gi|910350240|ref|XP_013179174.1|/0.0e+00/laminin subunit gamma-1 [Papilio xuthus]	gi|768440518|ref|XM_011563634.1|/0.0/PREDICTED: Plutella xylostella laminin subunit gamma-1 (LOC105392046), transcript variant X4, mRNA	sp|P15215|LAMC1_DROME/0.0/Laminin subunit gamma-1 OS=Drosophila melanogaster OX=7227 GN=LanB2 PE=2 SV=2	prap:110999917/0.0e+00/(RefSeq) laminin subunit gamma-1; K05635 laminin, gamma 1	MK0690/2e-12/---	NA
CL1058.Contig3_All	2998	0	0	0	14.99	19.77	16.57	0	592.02	9.16541	1.37e-38	3.47e-36	Up	gi|909560204|ref|XP_013135184.1|/9.7e-90/guanylate kinase [Papilio polytes] gt;gi|909560206|ref|XP_013135185.1| PREDICTED: guanylate kinase [Papilio polytes] gt;gi|909560208|ref|XP_013135186.1| PREDICTED: guanylate kinase [Papilio polytes]	gi|909560203|ref|XM_013279730.1|/1.66e-73/PREDICTED: Papilio polytes guanylate kinase (LOC106100729), transcript variant X1, mRNA	sp|P46195|KGUA_BOVIN/4e-70/Guanylate kinase OS=Bos taurus OX=9913 GN=GUK1 PE=1 SV=2	dpl:KGM_203654/2.0e-89/(GenBank) guanylate kinase; K00942 guanylate kinase [EC:2.7.4.8]	SPBC1198.05/6e-59/---	NA
CL413.Contig1_All	2287	0	0	0	19.76	23.55	22.31	0	568.1	9.13085	2.68e-38	6.62e-36	Up	gi|512909943|ref|XP_004927045.1|/7.8e-140/putative RNA-binding protein Luc7-like 2 isoform X1 [Bombyx mori]	gi|910332007|ref|XM_013313896.1|/1.09e-178/PREDICTED: Papilio xuthus putative RNA-binding protein Luc7-like 2 (LOC106119054), transcript variant X1, mRNA	sp|Q09217|YP68_CAEEL/9e-60/Uncharacterized protein B0495.8 OS=Caenorhabditis elegans OX=6239 GN=B0495.8 PE=3 SV=1	hsa:51631/6.5e-93/LUC7L2, CGI-59, CGI-74, LUC7B2; (RefSeq) LUC7 like 2, pre-mRNA splicing factor; K13212 RNA-binding protein Luc7-like 2	SPCC16A11.13/2e-48/---	NA
CL3383.Contig2_All	1728	0	0	0	28.63	26.77	28.78	0	539.06	9.07576	1.06e-37	2.55e-35	Up	gi|913309626|ref|XP_013185409.1|/5.6e-215/fatty acyl-CoA reductase 1-like [Amyelois transitella] gt;gi|913309628|ref|XP_013185410.1| PREDICTED: fatty acyl-CoA reductase 1-like [Amyelois transitella] gt;gi|913309630|ref|XP_013185411.1| PREDICTED: fatty acyl-CoA reductase 1-like [Amyelois transitella]	gi|525338059|gb|JX989168.1|/7.68e-45/Agrotis ipsilon clone Unigene_12652 fatty-acyl-CoA reductase mRNA, partial cds	sp|Q7ZXF5|FACR1_XENLA/3e-120/Fatty acyl-CoA reductase 1 OS=Xenopus laevis OX=8355 GN=far1 PE=2 SV=1	dpl:KGM_206089/9.3e-193/(GenBank) fatty-acyl CoA reductase 1; K13356 alcohol-forming fatty acyl-CoA reductase [EC:1.2.1.84]	Rv0101_4/7e-08/---	biological_process:GO:0055114//oxidation-reduction process;molecular_function:GO:0080019//fatty-acyl-CoA reductase (alcohol-forming) activity;
CL664.Contig4_All	1048	0	0	0	53.78	32.81	53.05	0	511.62	8.91236	7.24e-35	1.47e-32	Up	gi|512931759|ref|XP_004932381.1|/2.7e-47/uncharacterized protein LOC101741178 isoform X2 [Bombyx mori]	NA	NA	NA	NA	NA
CL1998.Contig2_All	2563	0	0.04	0	20.12	21.15	20.15	0.34	598.45	8.87019	6.73e-43	2.34e-40	Up	gi|943959320|ref|XP_014362301.1|/1.9e-240/COP9 signalosome complex subunit 2 [Papilio machaon] gt;gi|930671444|gb|KPJ12173.1| COP9 signalosome complex subunit 2 [Papilio machaon]	gi|827546991|ref|XM_004926189.2|/0.0/PREDICTED: Bombyx mori COP9 signalosome complex subunit 2 (LOC101740323), mRNA	sp|Q6IQT4|CSN2_DANRE/0.0/COP9 signalosome complex subunit 2 OS=Danio rerio OX=7955 GN=cops2 PE=2 SV=1	pmac:106713910/3.6e-241/(RefSeq) COP9 signalosome complex subunit 2; K12176 COP9 signalosome complex subunit 2	SPAC23G3.11/4e-21/---	NA
CL3791.Contig2_All	4912	0	0	0	9.2	7.17	7.98	0	460.35	8.85722	3.72e-35	7.64e-33	Up	gi|913308401|ref|XP_013184735.1|/7.8e-105/thioredoxin-related transmembrane protein 1-like [Amyelois transitella]	NA	sp|Q0Z7W6|TMX1_BOVIN/1e-63/Thioredoxin-related transmembrane protein 1 OS=Bos taurus OX=9913 GN=TMX1 PE=2 SV=1	hmg:100199716/4.0e-31/(RefSeq) thioredoxin-related transmembrane protein 1-like; K16458 centrosomal protein CEP104	SPAC1F5.02/3e-08/---	biological_process:GO:0045454//cell redox homeostasis;cellular_component:GO:0016021//integral component of membrane;GO:0005623//cell;
CL607.Contig2_All	2130	0	0	0	14.76	20.81	24.84	0	483.42	8.83615	2.98e-34	5.75e-32	Up	gi|913308079|ref|XP_013184556.1|/3.2e-196/probable 4-coumarate--CoA ligase 3 [Amyelois transitella]	NA	sp|Q54P77|4CL1_DICDI/2e-91/Probable 4-coumarate--CoA ligase 1 OS=Dictyostelium discoideum OX=44689 GN=4cl1 PE=3 SV=1	cfo:105256579/4.8e-106/(RefSeq) 4-coumarate--CoA ligase 1; K01904 4-coumarate--CoA ligase [EC:6.2.1.12]	BH3104/4e-88/---	NA
CL4955.Contig2_All	696	0.28	0	0.64	156.36	199.62	208.79	2.19	1320.13	8.8321	1.03e-70	1.77e-67	Up	gi|523430840|gb|AGQ42772.1|/3.8e-82/heat shock protein G8 [Helicoverpa armigera]	gi|387966738|gb|JQ707903.1|/0.0/Spodoptera litura small heat shock protein 15.0 (HSP15.0) mRNA, complete cds	sp|P34696|HSP11_CAEEL/1e-10/Heat shock protein Hsp-16.1/Hsp-16.11 OS=Caenorhabditis elegans OX=6239 GN=hsp-16.1 PE=2 SV=1	pmac:106710897/6.0e-74/(RefSeq) heat shock protein beta-11-like; K09542 crystallin, alpha B	NA	NA
CL1501.Contig3_All	3895	0.03	0	0	11.63	14.11	11.35	0.34	560.5	8.76382	1.99e-41	6.07e-39	Up	gi|913308135|ref|XP_013184588.1|/3.7e-142/mitochondrial genome maintenance exonuclease 1-like [Amyelois transitella]	NA	sp|Q9BQP7|MGME1_HUMAN/8e-42/Mitochondrial genome maintenance exonuclease 1 OS=Homo sapiens OX=9606 GN=MGME1 PE=1 SV=1	bmor:101746665/5.8e-142/(RefSeq) mitochondrial genome maintenance exonuclease 1-like; K19465 mitochondrial genome maintenance exonuclease 1 [EC:3.1.-.-]	NA	biological_process:GO:0043504//mitochondrial DNA repair;cellular_component:GO:0005739//mitochondrion;molecular_function:GO:0008297//single-stranded DNA exodeoxyribonuclease activity;
CL858.Contig1_All	2484	0	0	0	14.89	18.93	12.17	0	438.52	8.75188	5.33e-34	1.01e-31	Up	gi|512925098|ref|XP_004930755.1|/5.3e-259/organic cation transporter protein-like [Bombyx mori]	NA	sp|Q9VIK2|CART_DROME/3e-93/Carcinine transporter OS=Drosophila melanogaster OX=7227 GN=CarT PE=2 SV=1	pxy:105386743/1.2e-129/(RefSeq) solute carrier family 22 member 3-like; K08200 MFS transporter, OCT family, solute carrier family 22 (organic cation transporter), member 3	SMa1447/3e-14/---	NA
CL3898.Contig1_All	1991	0.04	0.04	0.04	50.86	33.91	30.8	1.06	858.58	8.7431	4.13e-51	2.31e-48	Up	gi|298402909|gb|ADI82774.1|/1.4e-217/CoA reductase 1 [Ostrinia nubilalis]	NA	sp|Q7ZXF5|FACR1_XENLA/2e-114/Fatty acyl-CoA reductase 1 OS=Xenopus laevis OX=8355 GN=far1 PE=2 SV=1	bmor:101739190/1.2e-215/(RefSeq) putative fatty acyl-CoA reductase CG5065; K13356 alcohol-forming fatty acyl-CoA reductase [EC:1.2.1.84]	AGl2323_2/1e-07/---	biological_process:GO:0055114//oxidation-reduction process;molecular_function:GO:0080019//fatty-acyl-CoA reductase (alcohol-forming) activity;
CL4015.Contig1_All	3133	0.09	0	0	21.9	20.88	23.99	1.03	796.82	8.71237	3.05e-53	1.91e-50	Up	gi|913319720|ref|XP_013190944.1|/2.9e-161/protein YIF1B-B [Amyelois transitella]	gi|291201263|emb|FP340438.1|/1.42e-34/43E14_HaBAC_fin, Helicoverpa armigera BAC, pupae DNA	sp|Q5BJH7|YIF1B_HUMAN/1e-77/Protein YIF1B OS=Homo sapiens OX=9606 GN=YIF1B PE=1 SV=1	pmac:106708728/4.4e-148/(RefSeq) protein YIF1B; K20362 protein transport protein YIF1	SPBC25H2.06c/3e-35/---	cellular_component:GO:0016021//integral component of membrane;
CL1739.Contig1_All	6357	0	0	0	4.71	8.68	4.39	0	451.41	8.66248	2.84e-32	4.94e-30	Up	gi|910350240|ref|XP_013179174.1|/0.0e+00/laminin subunit gamma-1 [Papilio xuthus]	gi|909582807|ref|XM_013291984.1|/0.0/PREDICTED: Papilio polytes laminin subunit gamma-1 (LOC106110240), mRNA	sp|P15215|LAMC1_DROME/0.0/Laminin subunit gamma-1 OS=Drosophila melanogaster OX=7227 GN=LanB2 PE=2 SV=2	prap:110999917/0.0e+00/(RefSeq) laminin subunit gamma-1; K05635 laminin, gamma 1	MK0690/2e-12/---	NA
CL3314.Contig1_All	849	0	0	0	51.71	32.42	59.72	0	415	8.62494	8.55e-32	1.46e-29	Up	gi|512922864|ref|XP_004930219.1|/2.3e-65/gamma-interferon-inducible lysosomal thiol reductase-like [Bombyx mori]	NA	sp|Q5XJN2|GILT_DANRE/6e-25/Gamma-interferon-inducible lysosomal thiol reductase OS=Danio rerio OX=7955 GN=ifi30 PE=1 SV=1	bmor:101738266/4.3e-66/(RefSeq) gamma-interferon-inducible lysosomal thiol reductase-like; K08059 interferon, gamma-inducible protein 30	NA	NA
CL1794.Contig1_All	3964	0	0	0	8.27	9.17	7.29	0	380.28	8.62375	4.96e-33	9.03e-31	Up	gi|357625331|gb|EHJ75811.1|/4.5e-127/RING finger protein [Danaus plexippus]	gi|910315416|ref|XM_013326520.1|/7.94e-73/PREDICTED: Papilio xuthus E3 ubiquitin-protein ligase rififylin (LOC106128229), mRNA	sp|Q6ZQM0|RFFL_MOUSE/2e-29/E3 ubiquitin-protein ligase rififylin OS=Mus musculus OX=10090 GN=Rffl PE=1 SV=1	prap:110995666/9.8e-129/(RefSeq) E3 ubiquitin-protein ligase rififylin; K20804 E3 ubiquitin-protein ligase RNF34 [EC:2.3.2.31]	NA	NA
CL1880.Contig2_All	2393	0	0	0	14.3	11.83	16.16	0	378.82	8.59199	3.08e-32	5.35e-30	Up	gi|910344005|ref|XP_013175804.1|/1.1e-139/coiled-coil domain-containing protein 51-like [Papilio xuthus]	NA	sp|Q5E9Q3|CCD51_BOVIN/6e-28/Coiled-coil domain-containing protein 51 OS=Bos taurus OX=9913 GN=CCDC51 PE=2 SV=1	NA	NA	cellular_component:GO:0016021//integral component of membrane;
CL1189.Contig1_All	5529	0	0.02	0	7.27	11.06	5.78	0.34	528.65	8.55781	2.23e-37	5.29e-35	Up	gi|938243549|gb|ALJ30269.1|/3.5e-263/acetyltransferase ACT22 [Spodoptera litura]	gi|938243548|gb|KT261729.1|/0.0/Spodoptera litura putative acetyltransferase ACT22 mRNA, complete cds	sp|Q9VVX5|MBOA5_DROME/3e-107/Lysophospholipid acyltransferase 5 OS=Drosophila melanogaster OX=7227 GN=nes PE=1 SV=1	pmac:106717096/3.6e-206/(RefSeq) lysophospholipid acyltransferase 5; K13515 lysophospholipid acyltransferase 5 [EC:2.3.1.23 2.3.1.-]	SPBC16A3.10/2e-43/---	cellular_component:GO:0016021//integral component of membrane;molecular_function:GO:0016740//transferase activity;
CL261.Contig8_All	2635	0	0	0	6.1	18.35	22	0	467.18	8.4836	7.4e-29	9.79e-27	Up	gi|913329787|ref|XP_013196383.1|/5.0e-284/epidermal growth factor receptor kinase substrate 8-like protein 1 isoform X2 [Amyelois transitella]	gi|913329786|ref|XM_013340929.1|/0.0/PREDICTED: Amyelois transitella epidermal growth factor receptor kinase substrate 8-like (LOC106139473), transcript variant X2, mRNA	sp|Q8TE68|ES8L1_HUMAN/2e-89/Epidermal growth factor receptor kinase substrate 8-like protein 1 OS=Homo sapiens OX=9606 GN=EPS8L1 PE=1 SV=3	prap:110991606/1.0e-267/(RefSeq) epidermal growth factor receptor kinase substrate 8-like; K17277 epidermal growth factor receptor kinase substrate 8	DR2145/1e-10/---	NA
Unigene7017_All	5209	0	0	0	5.77	7.38	4.36	0	359.24	8.47489	4.2e-31	6.64e-29	Up	gi|806984380|gb|AKC34057.1|/0.0e+00/protein [Spodoptera litura] gt;gi|807044886|gb|AKC34899.1| ABCC1-like protein [Spodoptera litura]	gi|806984379|gb|KM453742.1|/0.0/Spodoptera litura ABCC1-like protein mRNA, complete cds	sp|Q5F364|MRP1_CHICK/0.0/Multidrug resistance-associated protein 1 OS=Gallus gallus OX=9031 GN=ABCC1 PE=2 SV=1	bmor:101746706/0.0e+00/(RefSeq) multidrug resistance-associated protein 1; K05665 ATP-binding cassette, subfamily C (CFTR/MRP), member 1	YDR135c/0.0/---	biological_process:GO:0055085//transmembrane transport;cellular_component:GO:0016021//integral component of membrane;molecular_function:GO:0042626//ATPase activity, coupled to transmembrane movement of substances;GO:0005524//ATP binding;
CL1375.Contig1_All	1879	0	0	0	19.02	12.02	21.61	0	362.38	8.46402	2.31e-30	3.47e-28	Up	gi|910346044|ref|XP_013176913.1|/5.1e-198/proclotting enzyme-like isoform X2 [Papilio xuthus]	NA	sp|P21902|PCE_TACTR/1e-50/Proclotting enzyme OS=Tachypleus tridentatus OX=6853 PE=1 SV=1	zne:110838471/1.4e-56/(RefSeq) transmembrane protease serine 9-like; K09640 transmembrane protease serine 9 [EC:3.4.21.-]	VC1649/2e-32/---	NA
CL856.Contig4_All	2939	0	0	0	7.07	19.03	9.73	0	414.33	8.4421	1.72e-29	2.4e-27	Up	gi|768437571|ref|XP_011560333.1|/6.4e-280/facilitated trehalose transporter Tret1-like isoform X1 [Plutella xylostella]	NA	sp|A9ZSY3|TRET1_BOMMO/0.0/Facilitated trehalose transporter Tret1 OS=Bombyx mori OX=7091 GN=Tret1 PE=1 SV=1	prap:110994829/1.1e-283/(RefSeq) facilitated trehalose transporter Tret1-like; K14258 facilitated trehalose transporter	araE/1e-61/---	biological_process:GO:0055085//transmembrane transport;cellular_component:GO:0016021//integral component of membrane;
CL3693.Contig2_All	4188	0	0.02	0	8.5	11.35	7.39	0.34	446.75	8.41876	7.86e-37	1.8e-34	Up	gi|913325387|ref|XP_013194053.1|/0.0e+00/peroxidase-like [Amyelois transitella]	gi|683418136|gb|KJ995808.1|/0.0/Spodoptera exigua POX-G (POX-G) mRNA, complete cds	sp|Q01603|PERO_DROME/2e-109/Peroxidase OS=Drosophila melanogaster OX=7227 GN=Pxd PE=2 SV=2	pxy:105384546/0.0e+00/(RefSeq) peroxidase-like; K19511 peroxidase [EC:1.11.1.7]	NA	biological_process:GO:0055114//oxidation-reduction process;GO:0006979//response to oxidative stress;GO:0098869//cellular oxidant detoxification;molecular_function:GO:0004601//peroxidase activity;GO:0020037//heme binding;
CL2448.Contig4_All	3733	0	0	0	6.81	7.87	7.72	0	322.08	8.41526	6.47e-31	1.02e-28	Up	gi|512933669|ref|XP_004932848.1|/4.5e-169/abhydrolase domain-containing protein 16A isoform X1 [Bombyx mori] gt;gi|827561316|ref|XP_012551463.1| PREDICTED: abhydrolase domain-containing protein 16A isoform X1 [Bombyx mori]	NA	sp|Q5R6S0|ABHGA_PONAB/3e-126/Protein ABHD16A OS=Pongo abelii OX=9601 GN=ABHD16A PE=2 SV=1	dpl:KGM_201356/5.9e-152/(GenBank) chaperone activity of bc1 complex like protein; K08869 aarF domain-containing kinase	all8511/1e-10/---	NA
CL2163.Contig1_All	1003	0.09	0	0.09	57.09	46.23	44.05	0.72	521.82	8.38311	1.1e-42	3.71e-40	Up	gi|116833163|gb|ABK29494.1|/1.7e-06/dehydrogenase/GMP reductase [Helicoverpa armigera]	NA	NA	NA	NA	NA
CL3135.Contig2_All	5152	0	0	0.04	9.61	9.83	6.82	0.75	528.61	8.37081	3.25e-42	1.03e-39	Up	gi|910340858|ref|XP_013174116.1|/5.4e-48/uncharacterized protein LOC106122595 [Papilio xuthus]	NA	sp|O43493|TGON2_HUMAN/2e-12/Trans-Golgi network integral membrane protein 2 OS=Homo sapiens OX=9606 GN=TGOLN2 PE=1 SV=3	NA	NA	NA
CL4853.Contig2_All	3288	0	0	0	7.02	10.45	7.87	0	323.25	8.36793	3.23e-30	4.84e-28	Up	gi|112785158|gb|ABI20766.1|/5.9e-149/protein [Manduca sexta]	gi|999808706|ref|NM_001320382.1|/2.59e-07/Danio rerio Rh family, C glycoprotein b (rhcgb), mRNA	sp|Q7T070|RHBG_DANRE/4e-99/Ammonium transporter Rh type B OS=Danio rerio OX=7955 GN=rhbg PE=2 SV=1	prap:111003967/1.7e-147/(RefSeq) ammonium transporter Rh type A isoform X1; K06580 ammonium transporter Rh	RSc0343/4e-15/---	biological_process:GO:0015696//ammonium transport;cellular_component:GO:0016020//membrane;
CL5026.Contig3_All	1756	0	0.08	0.05	28.67	19.13	34.66	0.72	528.3	8.31167	6.88e-39	1.79e-36	Up	gi|930680427|gb|KPJ20122.1|/1.6e-177/oxidase [Papilio machaon]	NA	sp|Q99K82|SMOX_MOUSE/6e-44/Spermine oxidase OS=Mus musculus OX=10090 GN=Smox PE=1 SV=1	lak:106174702/6.8e-50/(RefSeq) spermine oxidase; K12259 spermine oxidase [EC:1.5.3.16 1.5.3.-]	Rv3170/3e-08/---	biological_process:GO:0055114//oxidation-reduction process;molecular_function:GO:0016491//oxidoreductase activity;
CL4660.Contig2_All	3733	0	0	0.02	9.73	7.41	9.8	0.38	383.1	8.25208	9.52e-35	1.92e-32	Up	gi|768434275|ref|XP_011558540.1|/2.7e-09/spidroin-2-like [Plutella xylostella]	NA	sp|Q6PZE0|MUC19_MOUSE/1e-37/Mucin-19 OS=Mus musculus OX=10090 GN=Muc19 PE=2 SV=2	pxy:105389158/5.1e-10/(RefSeq) spidroin-2-like; K19720 collagen, type III, alpha	XF0818/6e-09/---	NA
CL2572.Contig2_All	5349	0	0	0	3.54	6.68	4.58	0	312.48	8.24906	1.16e-28	1.52e-26	Up	gi|827555749|ref|XP_012549305.1|/0.0e+00/protein grainyhead isoform X1 [Bombyx mori]	gi|910345098|ref|XM_013320941.1|/0.0/PREDICTED: Papilio xuthus protein grainyhead (LOC106124365), transcript variant X5, mRNA	sp|P13002|ELF1_DROME/0.0/Protein grainyhead OS=Drosophila melanogaster OX=7227 GN=grh PE=2 SV=3	bmor:101740332/0.0e+00/(RefSeq) protein grainyhead; K09275 transcription factor CP2 and related proteins	NA	NA
CL3903.Contig2_All	3339	0	0	0	7.01	7.38	7.25	0	277.15	8.23572	2.75e-29	3.74e-27	Up	gi|943959210|ref|XP_014362253.1|/6.3e-114/uncharacterized protein LOC106713872 [Papilio machaon] gt;gi|930671501|gb|KPJ12218.1| Transmembrane protein 65 [Papilio machaon]	NA	sp|Q0VCH8|TMM65_BOVIN/6e-36/Transmembrane protein 65 OS=Bos taurus OX=9913 GN=TMEM65 PE=2 SV=1	dgr:Dgri_GH10759/1.6e-31/(RefSeq) GH10759 gene product from transcript GH10759-RA; K01183 chitinase [EC:3.2.1.14]	NA	cellular_component:GO:0016021//integral component of membrane;
CL4146.Contig2_All	4231	0.02	0	0	7.65	8.46	6.5	0.34	372.13	8.22873	2.76e-35	5.74e-33	Up	gi|909560307|ref|XP_013135239.1|/8.5e-217/facilitated trehalose transporter Tret1-like [Papilio polytes]	gi|827560373|ref|XM_004932280.2|/4.26e-16/PREDICTED: Bombyx mori facilitated trehalose transporter Tret1-like (LOC101747092), mRNA	sp|Q7PIR5|TRET1_ANOGA/4e-69/Facilitated trehalose transporter Tret1 OS=Anopheles gambiae OX=7165 GN=Tret1 PE=1 SV=3	pmac:106714369/3.9e-216/(RefSeq) facilitated trehalose transporter Tret1-like; K08145 MFS transporter, SP family, solute carrier family 2 (facilitated glucose transporter), member	BS_araE/4e-41/---	biological_process:GO:0055085//transmembrane transport;cellular_component:GO:0016021//integral component of membrane;
CL1657.Contig1_All	2377	0.11	0.04	0.07	28.4	26.91	43.43	2.13	876.16	8.22348	9.51e-55	6.66e-52	Up	gi|913328069|ref|XP_013195523.1|/4.8e-68/high affinity copper uptake protein 1-like [Amyelois transitella] gt;gi|913328071|ref|XP_013195524.1| PREDICTED: high affinity copper uptake protein 1-like [Amyelois transitella]	gi|909561311|ref|XM_013280325.1|/2.23e-61/PREDICTED: Papilio polytes high affinity copper uptake protein 1-like (LOC106101180), mRNA	sp|O15431|COPT1_HUMAN/9e-31/High affinity copper uptake protein 1 OS=Homo sapiens OX=9606 GN=SLC31A1 PE=1 SV=1	pmac:106708682/1.4e-66/(RefSeq) high affinity copper uptake protein 1-like; K14686 solute carrier family 31 (copper transporter), member 1	NA	biological_process:GO:0035434//copper ion transmembrane transport;cellular_component:GO:0016021//integral component of membrane;molecular_function:GO:0005375//copper ion transmembrane transporter activity;
CL4269.Contig4_All	2680	0	0	0	10.06	7.97	8.58	0	269.44	8.18324	1.25e-28	1.64e-26	Up	gi|112984382|ref|NP_001037512.1|/5.3e-172/division cycle 2 [Bombyx mori] gt;gi|2257629|dbj|BAA21483.1| Bm cdc2 [Bombyx mori]	gi|913323980|ref|XM_013337830.1|/0.0/PREDICTED: Amyelois transitella cyclin-dependent kinase 1 (LOC106137076), mRNA	sp|P23572|CDK1_DROME/1e-160/Cyclin-dependent kinase 1 OS=Drosophila melanogaster OX=7227 GN=Cdk1 PE=1 SV=1	bmor:693060/9.7e-173/Cdc2; (RefSeq) cell division cycle 2; K02087 cyclin-dependent kinase 1 [EC:2.7.11.22 2.7.11.23]	ECU02g1450/1e-61/---	biological_process:GO:0006468//protein phosphorylation;molecular_function:GO:0005524//ATP binding;GO:0004674//protein serine/threonine kinase activity;
CL2243.Contig2_All	1349	0	0	0	18.52	12.84	35.11	0	318.3	8.14717	1.66e-26	1.82e-24	Up	gi|827549821|ref|XP_004927557.2|/3.8e-78/farnesol dehydrogenase [Bombyx mori]	NA	sp|D2WKD9|SDR1_AEDAE/6e-65/Farnesol dehydrogenase OS=Aedes aegypti OX=7159 GN=SDR-1 PE=1 SV=2	prap:110991447/4.1e-71/(RefSeq) farnesol dehydrogenase-like; K15890 NADP+-dependent farnesol dehydrogenase [EC:1.1.1.216]	SA2266/3e-38/---	NA
CL1660.Contig1_All	1248	0.65	0.29	1.37	185.83	307.68	262.65	12	3453.28	8.14153	6.15e-94	1.95e-90	Up	gi|914561790|gb|KOB68367.1|/5.7e-36/protein OBRU01_18367 [Operophtera brumata]	gi|910315780|ref|XM_013326717.1|/2.56e-43/PREDICTED: Papilio xuthus uncharacterized LOC106128368 (LOC106128368), transcript variant X1, mRNA	NA	NA	NA	cellular_component:GO:0016021//integral component of membrane;
CL4102.Contig2_All	2009	0	0	0	9.51	14.09	11.7	0	267.83	8.13452	4.58e-28	5.61e-26	Up	gi|827551330|ref|XP_012547548.1|/2.0e-78/RNA-binding protein 42-like [Bombyx mori]	gi|929358859|ref|XM_014233272.1|/3.33e-19/PREDICTED: Bactrocera oleae RNA-binding protein 42 (LOC106616562), mRNA	sp|Q6DRG1|RBM42_DANRE/1e-66/RNA-binding protein 42 OS=Danio rerio OX=7955 GN=rbm42 PE=2 SV=2	hai:109372033/9.3e-43/RBM42; (RefSeq) RNA binding motif protein 42; K11394 hydroxyproline dehydrogenase [EC:1.5.5.3]	alr2087/1e-07/---	NA
Unigene10033_All	861	0	0	0	33.26	24.34	26.19	0	248.15	8.0634	1.92e-27	2.27e-25	Up	gi|909579756|ref|XP_013145790.1|/1.5e-32/uncharacterized protein LOC106108964 [Papilio polytes] gt;gi|389615265|dbj|BAM20615.1| unknown secreted protein [Papilio polytes]	NA	NA	NA	NA	NA
CL1882.Contig1_All	3218	0	0	0	7.07	8.89	4.9	0	260.91	8.05068	4.11e-27	4.69e-25	Up	gi|827545841|ref|XP_012545403.1|/1.2e-271/angiotensin-converting enzyme-like [Bombyx mori]	gi|346705672|dbj|AK377589.1|/2.43e-37/Bombyx mori mRNA, clone: fe8d06B23	sp|D0G895|ACE3_MOUSE/1e-25/Angiotensin-converting enzyme-like protein Ace3 OS=Mus musculus OX=10090 GN=Ace3 PE=1 SV=1	bmor:101742492/2.2e-272/(RefSeq) angiotensin-converting enzyme-like; K01283 peptidyl-dipeptidase A [EC:3.4.15.1]	NA	NA
CL2840.Contig1_All	1281	0	0	0	13.23	17.29	28.6	0	272.03	8.02872	4.02e-26	4.25e-24	Up	gi|768430699|ref|XP_011556586.1|/3.4e-124/pancreatic lipase-related protein 2-like [Plutella xylostella]	NA	sp|Q9BDJ4|LIPH_RABIT/9e-37/Lipase member H OS=Oryctolagus cuniculus OX=9986 GN=LIPH PE=2 SV=1	pmac:106712500/3.6e-56/(RefSeq) pancreatic lipase-related protein 2-like; K19404 phosphatidic acid-selective phospholipase A1 [EC:3.1.1.-]	NA	NA
CL2270.Contig2_All	3031	0	0	0	6.76	7.16	6.15	0	232.81	8.01084	2.85e-27	3.3e-25	Up	gi|913321996|ref|XP_013192188.1|/1.6e-161/tat-linked quality control protein TatD [Amyelois transitella]	gi|913321995|ref|XM_013336734.1|/0.0/PREDICTED: Amyelois transitella tat-linked quality control protein TatD (LOC106136246), mRNA	sp|Q148G4|TATD1_BOVIN/2e-33/Putative deoxyribonuclease TATDN1 OS=Bos taurus OX=9913 GN=TATDN1 PE=2 SV=1	dpl:KGM_204041/4.3e-161/(GenBank) Deoxyribonuclease TatD; K03424 TatD DNase family protein [EC:3.1.21.-]	STM3976/5e-56/---	NA
CL1956.Contig2_All	2095	0.25	0.44	0.2	67.22	89.49	87.62	7.38	1931.77	8.00896	8.73e-109	3.28e-105	Up	gi|768413080|ref|XP_011568646.1|/2.0e-118/sequestosome-1-like isoform X2 [Plutella xylostella]	NA	sp|P14199|REF2P_DROME/9e-29/Protein ref(2)P OS=Drosophila melanogaster OX=7227 GN=ref(2)P PE=1 SV=2	pxy:105398272/1.2e-117/(RefSeq) sequestosome-1-like; K14381 sequestosome 1	NA	NA
CL2407.Contig1_All	3126	0	0	0	8.28	7.13	4.86	0	243.42	7.98652	1.37e-26	1.51e-24	Up	gi|913309646|ref|XP_013185420.1|/7.0e-301/scavenger receptor class B member 1-like [Amyelois transitella]	gi|768411773|ref|XM_011567249.1|/3.36e-150/PREDICTED: Plutella xylostella scavenger receptor class B member 1-like (LOC105395297), transcript variant X1, mRNA	sp|Q8WTV0|SCRB1_HUMAN/2e-58/Scavenger receptor class B member 1 OS=Homo sapiens OX=9606 GN=SCARB1 PE=1 SV=1	dnx:107168715/9.9e-68/(RefSeq) scavenger receptor class B member 1-like; K13885 scavenger receptor class B, member 1	NA	NA
CL1375.Contig3_All	1708	0	0	0	19.5	6.79	20.26	0	285.43	7.97186	6.83e-25	6.5e-23	Up	gi|910346046|ref|XP_013176914.1|/2.2e-171/transmembrane protease serine 9-like isoform X3 [Papilio xuthus]	NA	sp|P21902|PCE_TACTR/5e-51/Proclotting enzyme OS=Tachypleus tridentatus OX=6853 PE=1 SV=1	zne:110838471/1.3e-56/(RefSeq) transmembrane protease serine 9-like; K09640 transmembrane protease serine 9 [EC:3.4.21.-]	VC1649/1e-32/---	NA
Unigene18397_All	4383	0.05	0	0.03	7.32	12.22	8.68	1.06	485.43	7.96422	3.62e-41	1.09e-38	Up	gi|306755365|gb|ADN04911.1|/1.5e-277/receptor protein [Spodoptera litura]	gi|306755364|gb|GU433377.1|/0.0/Spodoptera litura lipophorin receptor protein mRNA, complete cds	sp|P35953|VLDLR_RABIT/0.0/Very low-density lipoprotein receptor OS=Oryctolagus cuniculus OX=9986 GN=VLDLR PE=2 SV=1	prap:110994885/1.1e-277/(RefSeq) very low-density lipoprotein receptor isoform X1; K20053 very low-density lipoprotein receptor	NA	cellular_component:GO:0016021//integral component of membrane;molecular_function:GO:0005509//calcium ion binding;
CL2987.Contig1_All	1236	0	0	0	16.4	15.18	20.71	0	231.28	7.96374	1.89e-26	2.06e-24	Up	gi|357627666|gb|EHJ77286.1|/3.3e-121/protein KGM_09859 [Danaus plexippus]	gi|346709695|dbj|AK385743.1|/6.38e-114/Bombyx mori mRNA, clone: fphe06F12	sp|Q5R9P9|RTF2_PONAB/3e-69/Protein RTF2 homolog OS=Pongo abelii OX=9601 GN=RTFDC1 PE=2 SV=1	NA	NA	NA
CL3212.Contig2_All	2029	0	0	0	8.12	11.94	10.18	0	232.11	7.95552	1.69e-26	1.85e-24	Up	gi|512924540|ref|XP_004930620.1|/8.5e-215/probable ATP-dependent RNA helicase pitchoune [Bombyx mori]	gi|731215199|ref|XM_010623718.1|/4.20e-43/PREDICTED: Fukomys damarensis DEAD (Asp-Glu-Ala-Asp) box polypeptide 18 (Ddx18), mRNA	sp|Q9VD51|DDX18_DROME/0.0/Probable ATP-dependent RNA helicase pitchoune OS=Drosophila melanogaster OX=7227 GN=pit PE=2 SV=2	bmor:101735809/1.6e-215/(RefSeq) probable ATP-dependent RNA helicase pitchoune; K13179 ATP-dependent RNA helicase DDX18/HAS1 [EC:3.6.4.13]	SPAC1F7.02c/0.0/---	NA
CL4213.Contig1_All	1773	0	0	0	10.72	9.85	12.53	0	216.93	7.8989	5.11e-26	5.35e-24	Up	gi|827560489|ref|XP_004932439.2|/3.9e-232/probable hydroxyacid-oxoacid transhydrogenase, mitochondrial [Bombyx mori]	gi|909555918|ref|XM_013294023.1|/3.42e-93/PREDICTED: Papilio polytes probable hydroxyacid-oxoacid transhydrogenase, mitochondrial (LOC106111861), transcript variant X1, mRNA	sp|Q17EN4|HOT_AEDAE/0.0/Probable hydroxyacid-oxoacid transhydrogenase, mitochondrial OS=Aedes aegypti OX=7159 GN=AAEL003729 PE=3 SV=1	bmor:101738633/7.2e-233/(RefSeq) probable hydroxyacid-oxoacid transhydrogenase, mitochondrial; K11173 hydroxyacid-oxoacid transhydrogenase [EC:1.1.99.24]	TVN1284/3e-103/---	NA
CL2527.Contig6_All	4002	0	0	0	5.79	4.24	4.19	0	217.78	7.88989	6.46e-26	6.63e-24	Up	gi|512921346|ref|XP_004929854.1|/2.6e-37/uncharacterized protein LOC101738134 isoform X4 [Bombyx mori]	NA	sp|P46379|BAG6_HUMAN/5e-10/Large proline-rich protein BAG6 OS=Homo sapiens OX=9606 GN=BAG6 PE=1 SV=2	NA	NA	NA
CL47.Contig15_All	6469	0.01	0	0	3.91	3.23	2	0	231.06	7.87795	1.94e-25	1.92e-23	Up	gi|913301681|ref|XP_013200110.1|/0.0e+00/plasma membrane calcium-transporting ATPase 2 [Amyelois transitella]	gi|374082033|gb|JQ070811.1|/0.0/Spodoptera littoralis plasma membrane calcium ATPase mRNA, complete cds	sp|Q16720|AT2B3_HUMAN/0.0/Plasma membrane calcium-transporting ATPase 3 OS=Homo sapiens OX=9606 GN=ATP2B3 PE=1 SV=3	pmac:106716828/0.0e+00/(RefSeq) plasma membrane calcium-transporting ATPase 2 isoform X1; K05850 Ca2+ transporting ATPase, plasma membrane [EC:3.6.3.8]	L2866/6e-86/---	NA
CL2364.Contig1_All	3992	0	0	0.02	8.95	6.71	4.28	0.38	307.29	7.85351	1.08e-29	1.53e-27	Up	gi|512886596|ref|XP_004921784.1|/0.0e+00/chromosome-associated kinesin KIF4 [Bombyx mori]	gi|913296401|ref|XM_013328905.1|/0.0/PREDICTED: Amyelois transitella chromosome-associated kinesin KIF4 (LOC106130132), mRNA	sp|Q90640|KIF4_CHICK/0.0/Chromosome-associated kinesin KIF4 OS=Gallus gallus OX=9031 GN=KIF4 PE=2 SV=1	bmor:101737562/0.0e+00/(RefSeq) chromosome-associated kinesin KIF4; K10395 kinesin family member 4/21/27	SPAC1834.07/2e-65/---	NA
CL819.Contig1_All	6150	0	0	0	2.37	2.85	4.2	0	223.09	7.84703	4.8e-25	4.67e-23	Up	gi|157128008|ref|XP_001661271.1|/1.1e-84/[Aedes aegypti] gt;gi|108872753|gb|EAT36978.1| AAEL010985-PA [Aedes aegypti]	NA	NA	dpl:KGM_207480/2.6e-19/(GenBank) hypothetical protein; K13769 insulin-like growth factor 2	NA	NA
CL1882.Contig5_All	3252	0	0	0	4.2	7.09	5.96	0	216.87	7.82677	3.54e-25	3.46e-23	Up	gi|827545841|ref|XP_012545403.1|/1.2e-271/angiotensin-converting enzyme-like [Bombyx mori]	gi|346705672|dbj|AK377589.1|/2.46e-37/Bombyx mori mRNA, clone: fe8d06B23	sp|D0G895|ACE3_MOUSE/1e-25/Angiotensin-converting enzyme-like protein Ace3 OS=Mus musculus OX=10090 GN=Ace3 PE=1 SV=1	bmor:101742492/2.2e-272/(RefSeq) angiotensin-converting enzyme-like; K01283 peptidyl-dipeptidase A [EC:3.4.15.1]	NA	NA
CL856.Contig1_All	2485	0	0.04	0	6.83	13.79	11.24	0.34	304.17	7.82336	2.12e-29	2.92e-27	Up	gi|768437571|ref|XP_011560333.1|/2.6e-266/facilitated trehalose transporter Tret1-like isoform X1 [Plutella xylostella]	NA	sp|A9ZSY3|TRET1_BOMMO/0.0/Facilitated trehalose transporter Tret1 OS=Bombyx mori OX=7091 GN=Tret1 PE=1 SV=1	prap:110994829/3.6e-270/(RefSeq) facilitated trehalose transporter Tret1-like; K14258 facilitated trehalose transporter	araE/3e-62/---	biological_process:GO:0055085//transmembrane transport;cellular_component:GO:0016021//integral component of membrane;
CL5460.Contig2_All	638	0.5	0	0	77.73	42.26	113.63	1.03	478.6	7.77056	8.41e-33	1.5e-30	Up	NA	NA	sp|P21260|YPRO_OWEFU/2e-17/Uncharacterized proline-rich protein (Fragment) OS=Owenia fusiformis OX=6347 PE=4 SV=1	NA	XF0818/9e-12/---	NA
CL1334.Contig2_All	1039	0.12	0	0.25	43.07	26.6	44.22	1.1	413.01	7.75845	4.89e-37	1.14e-34	Up	NA	NA	sp|Q8MP30|Y7791_DICDI/5e-12/Uncharacterized histidine-rich protein DDB_G0274557 OS=Dictyostelium discoideum OX=44689 GN=DDB_G0274557 PE=3 SV=1	NA	CC0303/1e-13/---	NA
CL3552.Contig1_All	4855	0	0.04	0.02	7.72	8.62	5.23	1.06	410.21	7.75366	5.27e-39	1.38e-36	Up	NA	gi|619325812|emb|FO681369.1|/0.0/Spodoptera frugiperda sequence from BAC clone 34G16	NA	NA	NA	NA
CL2476.Contig1_All	2819	0	0	0.06	8.76	12.32	9.45	0.75	331.71	7.75265	6.54e-35	1.33e-32	Up	gi|913322406|ref|XP_013192415.1|/0.0e+00/WD repeat-containing protein 36 [Amyelois transitella]	gi|910340833|ref|XM_013318650.1|/0.0/PREDICTED: Papilio xuthus WD repeat-containing protein 36 (LOC106122587), mRNA	sp|Q8NI36|WDR36_HUMAN/0.0/WD repeat-containing protein 36 OS=Homo sapiens OX=9606 GN=WDR36 PE=1 SV=1	pxy:105389541/0.0e+00/(RefSeq) WD repeat-containing protein 36; K14554 U3 small nucleolar RNA-associated protein 21	all0284_3/3e-16/---	NA
CL2529.Contig2_All	2395	0	0	0.04	10.35	8.12	10.32	0.38	258.28	7.746	9.79e-30	1.4e-27	Up	gi|913331789|ref|XP_013197486.1|/6.7e-102/CDP-diacylglycerol--inositol 3-phosphatidyltransferase [Amyelois transitella]	gi|619325812|emb|FO681369.1|/1.24e-123/Spodoptera frugiperda sequence from BAC clone 34G16	sp|O14735|CDIPT_HUMAN/6e-71/CDP-diacylglycerol--inositol 3-phosphatidyltransferase OS=Homo sapiens OX=9606 GN=CDIPT PE=1 SV=1	dpl:KGM_201781/8.3e-99/(GenBank) CDP-diacylglycerol-inositol 3-phosphatidyltransferase; K00999 CDP-diacylglycerol--inositol 3-phosphatidyltransferase [EC:2.7.8.11]	SPAC1D4.08/1e-41/---	NA
CL127.Contig4_All	1687	0	0	0	9.07	10.41	10.91	0	189.84	7.73736	8.75e-25	8.21e-23	Up	gi|913315286|ref|XP_013188519.1|/1.4e-74/DNA repair protein complementing XP-A cells homolog [Amyelois transitella]	NA	sp|P28518|XPA_DROME/2e-68/DNA repair protein complementing XP-A cells homolog OS=Drosophila melanogaster OX=7227 GN=Xpac PE=2 SV=3	bmor:101744655/7.0e-68/(RefSeq) DNA repair protein complementing XP-A cells homolog; K10847 DNA-repair protein complementing XP-A cells	SPBC649.03/2e-20/---	NA
CL1226.Contig2_All	3943	0	0	0	6.07	7.43	2.27	0	245.39	7.73429	2.3e-23	1.92e-21	Up	gi|943945324|ref|XP_014355923.1|/3.9e-272/LOW QUALITY PROTEIN: RNA-binding protein Nova-2 [Papilio machaon]	gi|943945323|ref|XM_014500437.1|/0.0/PREDICTED: Papilio machaon RNA-binding protein Nova-2 (LOC106708856), mRNA	sp|Q9UNW9|NOVA2_HUMAN/4e-101/RNA-binding protein Nova-2 OS=Homo sapiens OX=9606 GN=NOVA2 PE=1 SV=1	pmac:106708856/7.1e-273/(RefSeq) LOW QUALITY PROTEIN: RNA-binding protein Nova-2; K14944 RNA-binding protein Nova	DR2133/2e-09/---	NA
Unigene10819_All	3224	0	0	0	4.04	5.73	6.08	0	195.79	7.72454	2.13e-24	1.93e-22	Up	gi|913329787|ref|XP_013196383.1|/1.1e-235/epidermal growth factor receptor kinase substrate 8-like protein 1 isoform X2 [Amyelois transitella]	gi|913329786|ref|XM_013340929.1|/0.0/PREDICTED: Amyelois transitella epidermal growth factor receptor kinase substrate 8-like (LOC106139473), transcript variant X2, mRNA	sp|Q8TE68|ES8L1_HUMAN/1e-64/Epidermal growth factor receptor kinase substrate 8-like protein 1 OS=Homo sapiens OX=9606 GN=EPS8L1 PE=1 SV=3	prap:110991606/5.0e-224/(RefSeq) epidermal growth factor receptor kinase substrate 8-like; K17277 epidermal growth factor receptor kinase substrate 8	DR2145/1e-10/---	NA
CL714.Contig2_All	2589	0	0	0	4.79	7.22	8.46	0	201.14	7.71904	4.11e-24	3.64e-22	Up	gi|910314683|ref|XP_013181565.1|/9.1e-246/bifunctional ATP-dependent dihydroxyacetone kinase/FAD-AMP lyase (cyclizing)-like [Papilio xuthus] gt;gi|910314685|ref|XP_013181566.1| PREDICTED: bifunctional ATP-dependent dihydroxyacetone kinase/FAD-AMP lyase (cyclizing)-like [Papilio xuthus] gt;gi|910314687|ref|XP_013181567.1| PREDICTED: bifunctional ATP-dependent dihydroxyacetone kinase/FAD-AMP lyase …	NA	sp|Q3LXA3|TKFC_HUMAN/2e-125/Triokinase/FMN cyclase OS=Homo sapiens OX=9606 GN=TKFC PE=1 SV=2	pmac:106719425/8.3e-246/(RefSeq) triokinase/FMN cyclase-like; K00863 triose/dihydroxyacetone kinase / FAD-AMP lyase (cyclizing) [EC:2.7.1.28 2.7.1.29 4.6.1.15]	AGl2580/1e-102/---	NA
CL1186.Contig1_All	2248	0	0	0	8.45	7.44	6.07	0	186.3	7.70198	1.77e-24	1.63e-22	Up	gi|913320159|ref|XP_013191183.1|/3.7e-211/G2/mitotic-specific cyclin-B [Amyelois transitella]	gi|346709251|dbj|AK382330.1|/1.90e-136/Bombyx mori mRNA, clone: fdpe13M01	sp|P13350|CCNB1_XENLA/2e-82/G2/mitotic-specific cyclin-B1 OS=Xenopus laevis OX=8355 GN=ccnb1 PE=1 SV=1	bmor:692763/1.1e-204/(RefSeq) cyclin B homolog; K21770 G2/mitotic-specific cyclin-B2	SPBC582.03/3e-53/---	cellular_component:GO:0005634//nucleus;
CL1008.Contig2_All	2116	0	0	0	8.87	7.03	7.18	0	182.49	7.68644	2.42e-24	2.19e-22	Up	gi|943951882|ref|XP_014358820.1|/1.4e-220/diphthamide biosynthesis protein 1 [Papilio machaon]	gi|619325812|emb|FO681369.1|/0.0/Spodoptera frugiperda sequence from BAC clone 34G16	sp|Q6GPQ5|DPH1_XENLA/4e-163/2-(3-amino-3-carboxypropyl)histidine synthase subunit 1 OS=Xenopus laevis OX=8355 GN=dph1 PE=2 SV=2	pmac:106711106/2.6e-221/(RefSeq) diphthamide biosynthesis protein 1; K07561 2-(3-amino-3-carboxypropyl)histidine synthase [EC:2.5.1.108]	SPBC3B8.05/1e-150/---	biological_process:GO:0017183//peptidyl-diphthamide biosynthetic process from peptidyl-histidine;
CL2448.Contig6_All	3720	0	0	0	5.32	3.42	4.37	0	184.98	7.66561	6.8e-24	5.91e-22	Up	gi|512933669|ref|XP_004932848.1|/2.4e-170/abhydrolase domain-containing protein 16A isoform X1 [Bombyx mori] gt;gi|827561316|ref|XP_012551463.1| PREDICTED: abhydrolase domain-containing protein 16A isoform X1 [Bombyx mori]	NA	sp|O95870|ABHGA_HUMAN/6e-124/Protein ABHD16A OS=Homo sapiens OX=9606 GN=ABHD16A PE=1 SV=3	dpl:KGM_201356/4.5e-152/(GenBank) chaperone activity of bc1 complex like protein; K08869 aarF domain-containing kinase	all8511/1e-10/---	NA
CL3955.Contig2_All	1158	0	0	0	22.58	7.44	28.36	0	234.25	7.65712	3.51e-22	2.69e-20	Up	gi|223671103|tpd|FAA00503.1|/1.2e-72/putative cuticle protein [Bombyx mori]	gi|943960736|ref|XM_014507414.1|/3.69e-91/PREDICTED: Papilio machaon larval cuticle protein LCP-22-like (LOC106714379), mRNA	sp|Q08738|CU30_BOMMO/6e-18/Larval cuticle protein LCP-30 OS=Bombyx mori OX=7091 GN=LCP30 PE=1 SV=2	NA	NA	molecular_function:GO:0042302//structural constituent of cuticle;
CL5129.Contig1_All	679	0	0	0	22.21	31.45	25.82	0	181.73	7.65601	4.6e-24	4.05e-22	Up	NA	NA	NA	NA	NA	NA
CL1652.Contig4_All	1955	0	0	0	7.34	8.02	9.06	0	177.92	7.651	4.99e-24	4.37e-22	Up	gi|913316889|ref|XP_013189403.1|/6.6e-31/lipopolysaccharide-induced tumor necrosis factor-alpha factor homolog [Amyelois transitella]	NA	sp|Q6P828|LITAF_XENTR/4e-21/Lipopolysaccharide-induced tumor necrosis factor-alpha factor homolog OS=Xenopus tropicalis OX=8364 GN=litaf PE=2 SV=1	dpl:KGM_200890/1.9e-29/(GenBank) Vacuolar ATP synthase subunit e 2; K19363 lipopolysaccharide-induced tumor necrosis factor-alpha factor	NA	NA
CL4829.Contig2_All	1832	0	0	0	10.11	7.45	8.23	0	175.07	7.62369	9.4e-24	8.05e-22	Up	gi|512915258|ref|XP_004928345.1|/1.5e-202/4-coumarate--CoA ligase 1-like [Bombyx mori]	NA	sp|Q54P77|4CL1_DICDI/7e-98/Probable 4-coumarate--CoA ligase 1 OS=Dictyostelium discoideum OX=44689 GN=4cl1 PE=3 SV=1	aqu:100635352/1.7e-99/(RefSeq) probable 4-coumarate--CoA ligase 1; K01904 4-coumarate--CoA ligase [EC:6.2.1.12]	BH3104/3e-86/---	biological_process:GO:0008152//metabolic process;molecular_function:GO:0003824//catalytic activity;
CL4588.Contig1_All	1099	0	0	0	24.38	9.17	19.46	0	202.89	7.61819	1.34e-22	1.05e-20	Up	gi|357607515|gb|EHJ65554.1|/1.3e-60/protein KGM_15207 [Danaus plexippus]	NA	NA	NA	NA	cellular_component:GO:0016021//integral component of membrane;
CL1740.Contig1_All	6467	0	0	0	1.97	4.23	1.58	0	202.3	7.53154	4.47e-22	3.4e-20	Up	gi|512912271|ref|XP_004927614.1|/0.0e+00/ubiquitin carboxyl-terminal hydrolase 7-like isoform X2 [Bombyx mori]	gi|910331815|ref|XM_013313791.1|/0.0/PREDICTED: Papilio xuthus ubiquitin carboxyl-terminal hydrolase 7 (LOC106118988), transcript variant X3, mRNA	sp|Q4VSI4|UBP7_RAT/0.0/Ubiquitin carboxyl-terminal hydrolase 7 OS=Rattus norvegicus OX=10116 GN=Usp7 PE=1 SV=1	bmor:101739310/0.0e+00/(RefSeq) ubiquitin carboxyl-terminal hydrolase 7-like; K11838 ubiquitin carboxyl-terminal hydrolase 7 [EC:3.4.19.12]	SPBC713.02c/5e-169/---	NA
CL413.Contig7_All	3305	0	0	0	4.77	4.15	3.46	0	156.57	7.482	1.02e-22	8.11e-21	Up	gi|512909943|ref|XP_004927045.1|/8.7e-108/putative RNA-binding protein Luc7-like 2 isoform X1 [Bombyx mori]	gi|910332007|ref|XM_013313896.1|/3.65e-130/PREDICTED: Papilio xuthus putative RNA-binding protein Luc7-like 2 (LOC106119054), transcript variant X1, mRNA	sp|Q09217|YP68_CAEEL/7e-47/Uncharacterized protein B0495.8 OS=Caenorhabditis elegans OX=6239 GN=B0495.8 PE=3 SV=1	hsa:100996928/1.5e-69/C7orf55-LUC7L2; (RefSeq) C7orf55-LUC7L2 readthrough; K13212 RNA-binding protein Luc7-like 2	SPCC16A11.13/1e-34/---	NA
Unigene20724_All	2183	0	0	0	6.2	6.47	5.9	0	152.95	7.47779	8.27e-23	6.66e-21	Up	gi|909566265|ref|XP_013138491.1|/1.8e-48/uncharacterized protein LOC106103305 [Papilio polytes]	gi|578888841|gb|KF840410.1|/3.60e-24/Spodoptera exigua pheromone-binding protein 3 (PBP3) gene, complete cds	sp|Q869E1|DNLI1_DICDI/2e-16/DNA ligase 1 OS=Dictyostelium discoideum OX=44689 GN=lig1 PE=3 SV=1	NA	XF1267/9e-06/---	NA
CL5352.Contig4_All	2438	0.07	0.04	0	9.32	12.81	12.23	1.03	318.39	7.44668	8.77e-36	1.9e-33	Up	gi|938243503|gb|ALJ30246.1|/7.2e-293/fatty acyl reductase FAR12 [Spodoptera litura]	gi|938243502|gb|KT261706.1|/0.0/Spodoptera litura putative fatty acyl reductase FAR12 mRNA, complete cds	sp|Q66H50|FACR1_RAT/3e-106/Fatty acyl-CoA reductase 1 OS=Rattus norvegicus OX=10116 GN=Far1 PE=2 SV=1	bmor:101741731/1.3e-248/(RefSeq) putative fatty acyl-CoA reductase CG8306; K13356 alcohol-forming fatty acyl-CoA reductase [EC:1.2.1.84]	alr5357_2/3e-09/---	biological_process:GO:0055114//oxidation-reduction process;cellular_component:GO:0016021//integral component of membrane;molecular_function:GO:0080019//fatty-acyl-CoA reductase (alcohol-forming) activity;
CL4302.Contig1_All	719	0	0	0	22.52	23.5	16.34	0	151.8	7.42914	2.68e-22	2.08e-20	Up	gi|909568778|ref|XP_013139859.1|/1.4e-58/fumarate hydratase, mitochondrial-like [Papilio polytes]	gi|913299532|ref|XM_013341216.1|/4.99e-73/PREDICTED: Amyelois transitella fumarate hydratase, mitochondrial-like (LOC106139716), mRNA	sp|O17214|FUMH_CAEEL/4e-53/Probable fumarate hydratase, mitochondrial OS=Caenorhabditis elegans OX=6239 GN=fum-1 PE=3 SV=1	pxy:105380827/3.3e-59/(RefSeq) fumarate hydratase, mitochondrial-like; K01679 fumarate hydratase, class II [EC:4.2.1.2]	YPL262w/2e-40/---	NA
CL712.Contig2_All	2502	0	0.04	0.04	6.89	11.11	9.01	0.72	258.75	7.39082	1.79e-30	2.74e-28	Up	gi|827555883|ref|XP_012549348.1|/4.9e-305/uncharacterized protein LOC101741587 [Bombyx mori]	NA	NA	dpl:KGM_203831/4.9e-259/(GenBank) Phosphatidylinositol glycan anchor biosynthesis class U protein; K05293 phosphatidylinositol glycan, class U	NA	biological_process:GO:0009253//peptidoglycan catabolic process;molecular_function:GO:0008745//N-acetylmuramoyl-L-alanine amidase activity;
CL1457.Contig4_All	4146	0	0	0	2.68	3.23	2.87	0	140.63	7.35769	7.78e-22	5.81e-20	Up	gi|357615728|gb|EHJ69808.1|/3.5e-82/[Danaus plexippus]	NA	sp|Q6AXQ7|IQCAL_RAT/2e-46/IQ and AAA domain-containing protein 1-like OS=Rattus norvegicus OX=10116 GN=Iqca1l PE=2 SV=2	pxy:105395366/1.7e-38/(RefSeq) mitogen-activated protein kinase-binding protein 1-like; K21763 mitogen-activated protein kinase binding protein 1	PAE0696/8e-09/---	NA
CL124.Contig10_All	10453	0	0	0	0.63	2.65	1.34	0	196.49	7.34102	4.14e-20	2.79e-18	Up	gi|827562013|ref|XP_012551735.1|/0.0e+00/kalirin [Bombyx mori]	gi|827562012|ref|XM_012696281.1|/0.0/PREDICTED: Bombyx mori kalirin (LOC101743427), mRNA	sp|Q0KL02|TRIO_MOUSE/0.0/Triple functional domain protein OS=Mus musculus OX=10090 GN=Trio PE=1 SV=3	bmor:101743427/0.0e+00/(RefSeq) kalirin; K08810 triple functional domain protein [EC:2.7.11.1]	PA0074_1/5e-11/---	NA
CL333.Contig4_All	5637	0	0	0	1.41	4.03	2.1	0	169.58	7.30584	2.13e-20	1.47e-18	Up	gi|639127142|gb|AIA24467.1|/0.0e+00/1b [Spodoptera litura]	gi|639127141|gb|KJ576788.1|/0.0/Spodoptera litura dorsal 1b mRNA, complete cds	sp|P15330|DORS_DROME/2e-100/Embryonic polarity protein dorsal OS=Drosophila melanogaster OX=7227 GN=dl PE=1 SV=2	prap:110994424/8.7e-264/(RefSeq) embryonic polarity protein dorsal isoform X1; K09254 c-Rel proto-oncogene protein	NA	biological_process:GO:0006355//regulation of transcription, DNA-templated;cellular_component:GO:0005737//cytoplasm;GO:0005634//nucleus;molecular_function:GO:0003700//DNA-binding transcription factor activity;GO:0003677//DNA binding;
CL3684.Contig2_All	2007	0	0	0	5.16	6.1	6.96	0	136.92	7.30181	3.03e-21	2.18e-19	Up	gi|913320425|ref|XP_013191328.1|/2.2e-106/uncharacterized protein LOC106135533 isoform X1 [Amyelois transitella]	NA	sp|B5DF94|SRPX2_RAT/2e-06/Sushi repeat-containing protein SRPX2 OS=Rattus norvegicus OX=10116 GN=Srpx2 PE=1 SV=1	NA	NA	NA
CL3342.Contig1_All	879	0	0	0.1	48.51	13.73	17.7	0.38	239.14	7.29051	2.17e-22	1.69e-20	Up	NA	NA	NA	NA	NA	NA
CL1029.Contig5_All	3969	0	0	0	3.24	2.54	2.83	0	130.3	7.25738	5.49e-21	3.9e-19	Up	gi|827554512|ref|XP_012548815.1|/0.0e+00/probable phospholipid-transporting ATPase IM isoform X4 [Bombyx mori] gt;gi|827554514|ref|XP_012548816.1| PREDICTED: probable phospholipid-transporting ATPase IM isoform X4 [Bombyx mori] gt;gi|827554516|ref|XP_012548817.1| PREDICTED: probable phospholipid-transporting ATPase IM isoform X4 [Bombyx mori] gt;gi|827554518|ref|XP_012548818.1| PREDICTED: probabl…	gi|827554509|ref|XM_012693360.1|/0.0/PREDICTED: Bombyx mori probable phospholipid-transporting ATPase IM (LOC101741077), transcript variant X3, mRNA	sp|P98199|AT8B2_MOUSE/0.0/Phospholipid-transporting ATPase ID OS=Mus musculus OX=10090 GN=Atp8b2 PE=2 SV=2	bmor:101741077/0.0e+00/(RefSeq) probable phospholipid-transporting ATPase IM; K01530 phospholipid-translocating ATPase [EC:3.6.3.1]	YAL026c/0.0/---	biological_process:GO:0045332//phospholipid translocation;cellular_component:GO:0016021//integral component of membrane;molecular_function:GO:0004012//phospholipid-translocating ATPase activity;GO:0000287//magnesium ion binding;GO:0005524//ATP binding;
CL2142.Contig3_All	7208	0	0	0	1.54	1.91	1.25	0	133.45	7.24805	6.83e-21	4.84e-19	Up	gi|315248867|gb|ADT91626.1|/1.4e-288/factor betaFTZ-F1 [Spodoptera litura]	gi|315248866|gb|HQ260326.1|/0.0/Spodoptera litura transcription factor betaFTZ-F1 (betaFTZ-F1) mRNA, complete cds	sp|P49867|FTZF1_BOMMO/0.0/Nuclear hormone receptor FTZ-F1 OS=Bombyx mori OX=7091 GN=FTZ-F1 PE=1 SV=2	bmor:693070/1.3e-275/Ftz-f1, BFTZ-F1, BmFTZ-F1, NR5A3; (RefSeq) nuclear hormone receptor FTZ-F1; K08705 nuclear receptor subfamily 5 group A member 3	NA	biological_process:GO:0043401//steroid hormone mediated signaling pathway;GO:0006355//regulation of transcription, DNA-templated;cellular_component:GO:0005634//nucleus;molecular_function:GO:0003700//DNA-binding transcription factor activity;GO:0043565//sequence-specific DNA binding;GO:0008270//zinc ion binding;GO:0003707//steroid hormone receptor activity;
CL4037.Contig2_All	1845	0	0	0.16	10.27	13.12	16.76	1.13	275.42	7.20918	3.51e-31	5.65e-29	Up	gi|512931884|ref|XP_004932410.1|/1.4e-14/uncharacterized protein LOC101745543 [Bombyx mori]	NA	NA	NA	NA	NA
CL4111.Contig1_All	4795	0	0	0	2.24	3.2	1.7	0	134.81	7.1966	2.69e-20	1.84e-18	Up	gi|913335017|ref|XP_013199252.1|/0.0e+00/uncharacterized protein LOC106142151 [Amyelois transitella]	gi|909579428|ref|XR_001225971.1|/1.88e-139/PREDICTED: Papilio polytes uncharacterized LOC106108862 (LOC106108862), transcript variant X3, misc_RNA	sp|Q86I06|NEK3_DICDI/2e-06/Probable serine/threonine-protein kinase nek3 OS=Dictyostelium discoideum OX=44689 GN=nek3 PE=3 SV=1	NA	NA	NA
CL1971.Contig3_All	6582	0	0	0	1.77	1.93	1.26	0	127.78	7.19126	1.85e-20	1.28e-18	Up	gi|807044884|gb|AKC34898.1|/0.0e+00/protein [Spodoptera litura] gt;gi|807058855|gb|AKC42335.1| ABCC1 protein [Spodoptera litura]	gi|807058854|gb|KM244042.1|/0.0/Spodoptera litura ABCC1 protein mRNA, complete cds	sp|Q5F364|MRP1_CHICK/0.0/Multidrug resistance-associated protein 1 OS=Gallus gallus OX=9031 GN=ABCC1 PE=2 SV=1	bmor:101746706/0.0e+00/(RefSeq) multidrug resistance-associated protein 1; K05665 ATP-binding cassette, subfamily C (CFTR/MRP), member 1	YDR135c/0.0/---	biological_process:GO:0055085//transmembrane transport;cellular_component:GO:0016021//integral component of membrane;molecular_function:GO:0005524//ATP binding;GO:0042626//ATPase activity, coupled to transmembrane movement of substances;
CL644.Contig1_All	2608	0	0	0	3.61	5.44	3.8	0	128.61	7.18826	2.11e-20	1.45e-18	Up	gi|827557127|ref|XP_012549846.1|/3.9e-188/MAP kinase-activated protein kinase 2 isoform X3 [Bombyx mori]	gi|619325814|emb|FO681371.1|/2.61e-16/Spodoptera frugiperda sequence from BAC clone 20M05	sp|P49071|MAPK2_DROME/3e-177/MAP kinase-activated protein kinase 2 OS=Drosophila melanogaster OX=7227 GN=MAPk-Ak2 PE=2 SV=1	bmor:101742228/5.2e-187/(RefSeq) MAP kinase-activated protein kinase 2; K04443 mitogen-activated protein kinase-activated protein kinase 2 [EC:2.7.11.1]	SPAC14C4.03/4e-28/---	biological_process:GO:0006468//protein phosphorylation;molecular_function:GO:0004672//protein kinase activity;GO:0005524//ATP binding;
CL4127.Contig1_All	3629	0	0.03	0.2	12.7	15.85	13.53	3.73	590.58	7.18039	4.27e-52	2.48e-49	Up	gi|909556146|ref|XP_013149602.1|/2.4e-90/RNA-binding protein 24-B-like [Papilio polytes]	gi|913315654|ref|XM_013333271.1|/0.0/PREDICTED: Amyelois transitella RNA-binding protein 24-B-like (LOC106133516), transcript variant X2, mRNA	sp|Q9I8B3|RB24B_XENLA/6e-57/RNA-binding protein 24-B OS=Xenopus laevis OX=8355 GN=rbm24-b PE=2 SV=1	epa:110235080/5.1e-23/(RefSeq) RNA-binding protein 38-like; K19721 collagen, type V/XI/XXIV/XXVII, alpha	TP0356/6e-08/---	NA
CL99.Contig15_All	8722	0	0	0	1.43	1.39	0.9	0	127.64	7.17828	2.64e-20	1.81e-18	Up	gi|827556594|ref|XP_012549639.1|/0.0e+00/uncharacterized protein LOC101745102 isoform X3 [Bombyx mori]	gi|913325270|ref|XM_013338536.1|/0.0/PREDICTED: Amyelois transitella uncharacterized LOC106137672 (LOC106137672), transcript variant X2, mRNA	sp|Q80U22|RUSC2_MOUSE/2e-32/Iporin OS=Mus musculus OX=10090 GN=Rusc2 PE=1 SV=2	NA	ML0048/3e-07/---	NA
CL1457.Contig2_All	3705	0	0	0	2.87	2.59	3.05	0	120.33	7.16083	2.67e-20	1.83e-18	Up	gi|357615728|gb|EHJ69808.1|/3.2e-82/[Danaus plexippus]	NA	sp|Q6AXQ7|IQCAL_RAT/3e-47/IQ and AAA domain-containing protein 1-like OS=Rattus norvegicus OX=10116 GN=Iqca1l PE=2 SV=2	pxy:105395366/1.5e-38/(RefSeq) mitogen-activated protein kinase-binding protein 1-like; K21763 mitogen-activated protein kinase binding protein 1	PAE0696/7e-10/---	NA
CL2847.Contig1_All	1171	0	0	0	7.57	10.35	11.79	0	125.12	7.15303	5.05e-20	3.38e-18	Up	gi|913320185|ref|XP_013191198.1|/5.5e-33/E1A-binding protein p400-like [Amyelois transitella]	NA	sp|Q960X8|HRS_DROME/2e-07/Hepatocyte growth factor-regulated tyrosine kinase substrate OS=Drosophila melanogaster OX=7227 GN=Hrs PE=1 SV=1	NA	NA	NA
CL647.Contig9_All	2809	0	0	0	4.71	3.34	3.27	0	120.26	7.12503	6.44e-20	4.27e-18	Up	gi|910346419|ref|XP_013177115.1|/4.6e-158/transcriptional repressor protein YY1-like isoform X1 [Papilio xuthus]	gi|910346418|ref|XM_013321661.1|/0.0/PREDICTED: Papilio xuthus transcriptional repressor protein YY1-like (LOC106124730), transcript variant X1, mRNA	sp|Q00899|TYY1_MOUSE/7e-108/Transcriptional repressor protein YY1 OS=Mus musculus OX=10090 GN=Yy1 PE=1 SV=1	bmor:100529122/8.4e-151/PHO; (RefSeq) pleiohomeotic; K09201 transcription factor YY	SPAC144.09c/9e-20/---	NA
CL5269.Contig2_All	4066	0	0.02	0	8.22	45.05	6.83	0.34	1008.76	7.11214	5.8e-16	2.81e-14	Up	gi|531996944|gb|AGT62472.1|/8.3e-193/[Bicyclus anynana]	gi|346705358|dbj|AK385143.1|/4.73e-95/Bombyx mori mRNA, clone: fcaL53D06	sp|P98088|MUC5A_HUMAN/4e-33/Mucin-5AC OS=Homo sapiens OX=9606 GN=MUC5AC PE=1 SV=4	NA	Cgl1939/2e-08/---	NA
CL1730.Contig2_All	2202	0	0	0	5.23	6.49	3.24	0	126.25	7.09974	1.48e-19	9.56e-18	Up	gi|357625343|gb|EHJ75823.1|/1.5e-244/Helicase [Danaus plexippus]	gi|910315420|ref|XM_013326522.1|/0.0/PREDICTED: Papilio xuthus helicase domino (LOC106128231), partial mRNA	sp|Q9NDJ2|DOM_DROME/0.0/Helicase domino OS=Drosophila melanogaster OX=7227 GN=dom PE=1 SV=2	pmac:106713854/2.8e-242/(RefSeq) helicase domino; K11320 E1A-binding protein p400 [EC:3.6.4.-]	YDR334w/2e-123/---	molecular_function:GO:0004386//helicase activity;GO:0005524//ATP binding;
CL2077.Contig3_All	999	0.19	0	0	15.91	19.76	22.3	0.69	204	7.09693	1.3e-27	1.55e-25	Up	gi|512938613|ref|XP_004934048.1|/1.6e-33/transmembrane protein 258-like [Bombyx mori] gt;gi|512938675|ref|XP_004934062.1| PREDICTED: transmembrane protein 258-like [Bombyx mori]	NA	sp|P61166|TM258_MOUSE/1e-40/Transmembrane protein 258 OS=Mus musculus OX=10090 GN=Tmem258 PE=1 SV=1	NA	NA	cellular_component:GO:0016021//integral component of membrane;
CL261.Contig4_All	2768	0	0	0	5.28	4.08	2.49	0	125.16	7.08107	2.58e-19	1.63e-17	Up	gi|827540306|ref|XP_012553210.1|/3.4e-291/epidermal growth factor receptor kinase substrate 8-like isoform X3 [Bombyx mori]	gi|910330668|ref|XM_013313186.1|/0.0/PREDICTED: Papilio xuthus epidermal growth factor receptor kinase substrate 8-like protein 1 (LOC106118525), transcript variant X2, mRNA	sp|Q08509|EPS8_MOUSE/6e-92/Epidermal growth factor receptor kinase substrate 8 OS=Mus musculus OX=10090 GN=Eps8 PE=1 SV=2	prap:110991606/1.1e-283/(RefSeq) epidermal growth factor receptor kinase substrate 8-like; K17277 epidermal growth factor receptor kinase substrate 8	DR2133/4e-10/---	NA
CL290.Contig1_All	2044	0	0.04	0	6.9	6.03	7.08	0.34	152.62	7.06613	8.45e-24	7.28e-22	Up	gi|910351392|ref|XP_013179606.1|/1.0e-207/solute carrier family 22 member 13-like [Papilio xuthus]	NA	sp|Q9VIK2|CART_DROME/4e-68/Carcinine transporter OS=Drosophila melanogaster OX=7227 GN=CarT PE=2 SV=1	prap:111001073/4.2e-192/(RefSeq) carcinine transporter-like; K08202 MFS transporter, OCT family, solute carrier family 22 (organic cation transporter), member 4/	SMa1447/6e-20/---	biological_process:GO:0055085//transmembrane transport;cellular_component:GO:0016021//integral component of membrane;molecular_function:GO:0022857//transmembrane transporter activity;
CL2662.Contig1_All	2782	0	0	0	3.85	3.74	2.93	0	112.02	7.05609	1.38e-19	8.93e-18	Up	gi|913321631|ref|XP_013191986.1|/3.6e-179/arrestin domain-containing protein 4 [Amyelois transitella] gt;gi|913321633|ref|XP_013191987.1| PREDICTED: arrestin domain-containing protein 4 [Amyelois transitella]	gi|768420100|ref|XM_011552495.1|/8.23e-156/PREDICTED: Plutella xylostella arrestin domain-containing protein 4 (LOC105382585), transcript variant X2, mRNA	sp|A0A0B4J1F4|ARRD4_MOUSE/6e-28/Arrestin domain-containing protein 4 OS=Mus musculus OX=10090 GN=Arrdc4 PE=1 SV=1	asn:102385307/2.5e-22/TXNIP; (RefSeq) thioredoxin interacting protein; K20910 thioredoxin-interacting protein	NA	NA
CL3746.Contig1_All	1378	0	0	0	7.06	6.71	8.14	0	109.06	7.02829	2.52e-19	1.59e-17	Up	gi|512901421|ref|XP_004925131.1|/1.1e-197/methyltransferase-like protein 17, mitochondrial [Bombyx mori]	NA	sp|Q3U2U7|MET17_MOUSE/3e-80/Methyltransferase-like protein 17, mitochondrial OS=Mus musculus OX=10090 GN=Mettl17 PE=2 SV=2	NA	SPAC1420.04c_1/1e-21/---	biological_process:GO:0032259//methylation;GO:0006412//translation;molecular_function:GO:0008168//methyltransferase activity;GO:0005507//copper ion binding;
CL2317.Contig2_All	2702	0	0	0	3.94	2.97	3.76	0	108.21	7.00824	3.97e-19	2.47e-17	Up	gi|512895773|ref|XP_004923752.1|/2.8e-157/monoacylglycerol lipase ABHD12-like isoform X1 [Bombyx mori]	NA	sp|Q08C93|ABD12_DANRE/2e-61/Monoacylglycerol lipase ABHD12 OS=Danio rerio OX=7955 GN=abhd12 PE=2 SV=1	bmor:101741052/5.2e-158/(RefSeq) monoacylglycerol lipase ABHD12-like; K13704 abhydrolase domain-containing protein 12 [EC:3.1.1.23]	Rv2307c/5e-10/---	NA
CL3240.Contig2_All	932	0	0	0	13.19	8.15	13.51	0	111.98	6.99806	8.58e-19	5.19e-17	Up	gi|930658062|gb|KPJ00270.1|/9.9e-09/initiation factor IF-2 [Papilio xuthus]	NA	NA	NA	NA	NA
CL1075.Contig2_All	3216	0	0	0	2.59	6.84	1.97	0	146.17	6.99075	5.85e-18	3.33e-16	Up	gi|910340256|ref|XP_013173799.1|/5.6e-43/uncharacterized protein LOC106122399 [Papilio xuthus]	gi|291201232|emb|FP340407.1|/1.17e-10/22I20_SfBAC_fin, Spodoptera frugiperda BAC, egg DNA	NA	NA	NA	NA
CL864.Contig4_All	3443	0	0	0	2.01	3.45	2.94	0	111.97	6.98153	8.44e-19	5.13e-17	Up	gi|913326603|ref|XP_013194719.1|/0.0e+00/sodium/hydrogen exchanger 7 isoform X3 [Amyelois transitella]	gi|158293483|ref|XM_314826.4|/8.84e-77/Anopheles gambiae str. PEST AGAP008718-PA (AgaP_AGAP008718) mRNA, complete cds	sp|Q8BLV3|SL9A7_MOUSE/0.0/Sodium/hydrogen exchanger 7 OS=Mus musculus OX=10090 GN=Slc9a7 PE=1 SV=1	prap:110994811/0.0e+00/(RefSeq) sodium/hydrogen exchanger 7 isoform X1; K12041 solute carrier family 9 (sodium/hydrogen exchanger), member 6/7	SPAC15A10.06/8e-81/---	NA
CL165.Contig4_All	3379	0	0	0	2.72	2.65	2.6	0	103.17	6.97209	4.83e-19	2.98e-17	Up	gi|909579458|ref|XP_013145627.1|/2.4e-169/uncharacterized protein LOC106108871 isoform X1 [Papilio polytes]	NA	sp|Q9GZY0|NXF2_HUMAN/2e-27/Nuclear RNA export factor 2 OS=Homo sapiens OX=9606 GN=NXF2 PE=1 SV=1	prap:110996924/1.6e-164/(RefSeq) nuclear RNA export factor 1; K14284 nuclear RNA export factor	NA	NA
CL4490.Contig2_All	2683	0	0	0	3.7	4.33	2.58	0	109.22	6.9687	7.91e-19	4.83e-17	Up	gi|827558653|ref|XP_012550436.1|/4.5e-280/uncharacterized protein LOC101743046 [Bombyx mori]	gi|913315453|ref|XM_013333161.1|/0.0/PREDICTED: Amyelois transitella uncharacterized LOC106133436 (LOC106133436), mRNA	sp|A4IIY1|R144A_XENTR/4e-90/Probable E3 ubiquitin-protein ligase RNF144A OS=Xenopus tropicalis OX=8364 GN=rnf144a PE=2 SV=1	bmor:101743046/8.3e-281/(RefSeq) uncharacterized LOC101743046; K11975 E3 ubiquitin-protein ligase RNF144 [EC:2.3.2.31]	NA	NA
CL1501.Contig1_All	4089	0	0.08	0	5.07	5.01	3.86	1.03	220.61	6.95718	1.38e-30	2.13e-28	Up	gi|512915246|ref|XP_004928342.1|/2.9e-169/mitochondrial genome maintenance exonuclease 1-like isoform X1 [Bombyx mori]	NA	sp|Q9BQP7|MGME1_HUMAN/9e-42/Mitochondrial genome maintenance exonuclease 1 OS=Homo sapiens OX=9606 GN=MGME1 PE=1 SV=1	bmor:101746665/5.3e-170/(RefSeq) mitochondrial genome maintenance exonuclease 1-like; K19465 mitochondrial genome maintenance exonuclease 1 [EC:3.1.-.-]	NA	biological_process:GO:0043504//mitochondrial DNA repair;cellular_component:GO:0005739//mitochondrion;molecular_function:GO:0008297//single-stranded DNA exodeoxyribonuclease activity;
Unigene1891_All	2940	0	0	0	3.55	3.45	2.26	0	104.62	6.92408	1.56e-18	9.3e-17	Up	NA	NA	NA	NA	NA	NA
CL3821.Contig1_All	2427	0	0	0	3.17	4.03	3.81	0	101.16	6.92267	1.25e-18	7.47e-17	Up	gi|914572055|gb|KOB75021.1|/5.3e-70/receptor 2 [Operophtera brumata]	gi|306755364|gb|GU433377.1|/0.0/Spodoptera litura lipophorin receptor protein mRNA, complete cds	sp|Q924X6|LRP8_MOUSE/3e-06/Low-density lipoprotein receptor-related protein 8 OS=Mus musculus OX=10090 GN=Lrp8 PE=1 SV=2	pxy:105387428/8.9e-48/(RefSeq) low-density lipoprotein receptor-like; K20053 very low-density lipoprotein receptor	NA	cellular_component:GO:0016021//integral component of membrane;molecular_function:GO:0005509//calcium ion binding;
CL3323.Contig2_All	2565	0	0	0	3.84	3.1	3.23	0	98.1	6.8947	1.93e-18	1.15e-16	Up	NA	gi|909561706|ref|XM_013280539.1|/5.52e-18/PREDICTED: Papilio polytes cytoplasmic protein NCK1 (LOC106101356), transcript variant X2, mRNA	NA	NA	NA	NA
CL2527.Contig7_All	7305	0	0	0	1.21	1.76	0.78	0	109.06	6.86739	7.31e-18	4.15e-16	Up	gi|913316850|ref|XP_013189382.1|/2.1e-183/large proline-rich protein BAG6 [Amyelois transitella]	NA	sp|Q6PA26|BAG6B_XENLA/2e-34/Large proline-rich protein bag6-B OS=Xenopus laevis OX=8355 GN=Bag6-b PE=2 SV=1	NA	XF1267/3e-12/---	NA
CL482.Contig1_All	7520	0.01	0.04	0.04	2.61	6.06	4.17	2.5	384.62	6.84711	7.57e-36	1.64e-33	Up	gi|943940397|ref|XP_014371708.1|/2.7e-282/putative fatty acyl-CoA reductase CG5065 [Papilio machaon] gt;gi|943940400|ref|XP_014371709.1| PREDICTED: putative fatty acyl-CoA reductase CG5065 [Papilio machaon] gt;gi|943940403|ref|XP_014371710.1| PREDICTED: putative fatty acyl-CoA reductase CG5065 [Papilio machaon] gt;gi|930678433|gb|KPJ18402.1| Putative fatty acyl-CoA reductase CG5065 [Papilio macha…	gi|913295812|ref|XM_013345086.1|/0.0/PREDICTED: Amyelois transitella fatty acyl-CoA reductase 1 (LOC106143100), mRNA	sp|Q5ZM72|FACR1_CHICK/8e-138/Fatty acyl-CoA reductase 1 OS=Gallus gallus OX=9031 GN=FAR1 PE=2 SV=1	pmac:106721301/5.0e-283/(RefSeq) putative fatty acyl-CoA reductase CG5065; K13356 alcohol-forming fatty acyl-CoA reductase [EC:1.2.1.84]	alr5357_2/3e-11/---	biological_process:GO:0055114//oxidation-reduction process;molecular_function:GO:0080019//fatty-acyl-CoA reductase (alcohol-forming) activity;
CL1226.Contig1_All	3880	0	0	0	0.86	5.75	3.28	0	153.14	6.8446	1.85e-16	9.37e-15	Up	gi|943945324|ref|XP_014355923.1|/1.9e-255/LOW QUALITY PROTEIN: RNA-binding protein Nova-2 [Papilio machaon]	gi|910334296|ref|XM_013315122.1|/0.0/PREDICTED: Papilio xuthus RNA-binding protein Nova-2 (LOC106119974), transcript variant X8, mRNA	sp|Q9UNW9|NOVA2_HUMAN/2e-104/RNA-binding protein Nova-2 OS=Homo sapiens OX=9606 GN=NOVA2 PE=1 SV=1	pmac:106708856/3.5e-256/(RefSeq) LOW QUALITY PROTEIN: RNA-binding protein Nova-2; K14944 RNA-binding protein Nova	DR2133/2e-09/---	NA
CL649.Contig7_All	6521	0	0	0	1.16	1.91	0.92	0	103.49	6.81527	1.42e-17	7.9e-16	Up	gi|512931340|ref|XP_004932278.1|/7.4e-143/protein alan shepard [Bombyx mori] gt;gi|827560019|ref|XP_012550960.1| PREDICTED: protein alan shepard [Bombyx mori]	gi|768418144|ref|XM_011551444.1|/0.0/PREDICTED: Plutella xylostella protein alan shepard (LOC105381663), transcript variant X2, mRNA	sp|B4LFQ9|SHEP_DROVI/9e-120/Protein alan shepard OS=Drosophila virilis OX=7244 GN=shep PE=3 SV=2	hmg:100210863/8.8e-18/(RefSeq) ELAV-like protein 3; K13208 ELAV like protein 2/3/4	SPAC140.02/7e-11/---	molecular_function:GO:0000166//nucleotide binding;GO:0003723//RNA binding;
CL1956.Contig1_All	1093	0	0	0	6.55	8.62	8.51	0	92.38	6.79387	1.02e-17	5.79e-16	Up	gi|913326643|ref|XP_013194741.1|/3.3e-136/exosome complex component RRP42 [Amyelois transitella]	NA	sp|Q15024|EXOS7_HUMAN/2e-88/Exosome complex component RRP42 OS=Homo sapiens OX=9606 GN=EXOSC7 PE=1 SV=3	dpl:KGM_201483/3.8e-131/(GenBank) exosc7 protein; K12589 exosome complex component RRP42	MTH682/4e-37/---	NA
CL1099.Contig1_All	1949	0.69	1.28	0.97	106.1	98.77	103.58	23.05	2244.91	6.7807	9.1e-150	1.25e-145	Up	gi|114050749|ref|NP_001040108.1|/2.0e-274/subunit 6a zeta [Bombyx mori] gt;gi|87248083|gb|ABD36094.1| chaperonin subunit 6a zeta [Bombyx mori]	gi|619325812|emb|FO681369.1|/0.0/Spodoptera frugiperda sequence from BAC clone 34G16	sp|P80317|TCPZ_MOUSE/0.0/T-complex protein 1 subunit zeta OS=Mus musculus OX=10090 GN=Cct6a PE=1 SV=3	bmor:692796/3.8e-275/(RefSeq) chaperonin subunit 6a zeta; K09498 T-complex protein 1 subunit zeta	YDR188w/0.0/---	biological_process:GO:0006457//protein folding;cellular_component:GO:0005737//cytoplasm;molecular_function:GO:0051082//unfolded protein binding;GO:0005524//ATP binding;
CL2485.Contig3_All	4719	0	0	0	2.03	1.91	1.19	0	94.63	6.77502	1.76e-17	9.71e-16	Up	gi|512916399|ref|XP_004928631.1|/0.0e+00/rab GTPase-activating protein 1-like isoform X1 [Bombyx mori] gt;gi|827552222|ref|XP_012547923.1| PREDICTED: rab GTPase-activating protein 1-like isoform X1 [Bombyx mori]	gi|943977168|ref|XM_014514174.1|/0.0/PREDICTED: Papilio machaon rab GTPase-activating protein 1-like (LOC106719733), mRNA	sp|Q5RAN1|RBGP1_PONAB/0.0/Rab GTPase-activating protein 1 OS=Pongo abelii OX=9601 GN=RABGAP1 PE=2 SV=1	bmor:101741355/0.0e+00/(RefSeq) rab GTPase-activating protein 1-like; K20284 Rab GTPase-activating protein 1	SPAC26F1.09/2e-31/---	NA
CL647.Contig1_All	2790	0	0	0	3.61	2.8	2.31	0	92.08	6.77345	1.57e-17	8.71e-16	Up	gi|910346419|ref|XP_013177115.1|/3.8e-157/transcriptional repressor protein YY1-like isoform X1 [Papilio xuthus]	gi|910346418|ref|XM_013321661.1|/0.0/PREDICTED: Papilio xuthus transcriptional repressor protein YY1-like (LOC106124730), transcript variant X1, mRNA	sp|Q00899|TYY1_MOUSE/6e-108/Transcriptional repressor protein YY1 OS=Mus musculus OX=10090 GN=Yy1 PE=1 SV=1	prap:110997486/2.4e-150/(RefSeq) transcriptional repressor protein YY1-like isoform X1; K09201 transcription factor YY	SPAC144.09c/9e-20/---	NA
Unigene2731_All	1085	0.09	0.08	0	9.06	11.5	11.43	0.34	123.89	6.76986	2.58e-21	1.86e-19	Up	gi|357605571|gb|EHJ64681.1|/2.5e-11/protein KGM_04485 [Danaus plexippus]	gi|578888841|gb|KF840410.1|/3.55e-71/Spodoptera exigua pheromone-binding protein 3 (PBP3) gene, complete cds	NA	NA	NA	NA
CL964.Contig8_All	2711	0	0	0	2.49	2.6	4.17	0	93.78	6.75498	3.64e-17	1.96e-15	Up	gi|913328750|ref|XP_013195902.1|/0.0e+00/serine/threonine-protein kinase tousled-like 2, partial [Amyelois transitella]	gi|827556138|ref|XM_004930399.2|/0.0/PREDICTED: Bombyx mori serine/threonine-protein kinase tousled-like 2 (LOC101742556), transcript variant X2, mRNA	sp|Q1ECX4|TLK2_DANRE/0.0/Serine/threonine-protein kinase tousled-like 2 OS=Danio rerio OX=7955 GN=tlk2 PE=2 SV=2	bmor:101742556/0.0e+00/(RefSeq) serine/threonine-protein kinase tousled-like 2; K08864 tousled-like kinase [EC:2.7.11.1]	CAC0404_1/2e-24/---	NA
CL1297.Contig2_All	3102	0	0	0	2.79	2.87	1.92	0	90.39	6.74834	2.05e-17	1.13e-15	Up	gi|283993133|gb|ADB57042.1|/1.3e-09/dehydrogenase [Heliothis virescens]	gi|283993132|gb|GU205155.1|/8.54e-27/Heliothis virescens clone HV-PG-G-101208-04-lib_J03 acyl-CoA dehydrogenase mRNA, complete cds	sp|Q9VSA3|ACADM_DROME/8e-07/Probable medium-chain specific acyl-CoA dehydrogenase, mitochondrial OS=Drosophila melanogaster OX=7227 GN=CG12262 PE=2 SV=1	bmor:101746258/3.2e-10/(RefSeq) probable medium-chain specific acyl-CoA dehydrogenase, mitochondrial; K00249 acyl-CoA dehydrogenase [EC:1.3.8.7]	NA	NA
CL2218.Contig6_All	4174	0	0	0	2.5	1.47	1.82	0	91.54	6.74655	3.24e-17	1.76e-15	Up	gi|190702548|gb|ACE75433.1|/8.3e-15/hypothetical protein [Glyptapanteles indiensis]	NA	sp|Q86IZ9|DDX52_DICDI/3e-08/Probable ATP-dependent RNA helicase ddx52 OS=Dictyostelium discoideum OX=44689 GN=ddx52 PE=3 SV=1	NA	NA	NA
CL2407.Contig2_All	2697	0	0	0	3.52	1.91	4.39	0	97.67	6.74274	8.04e-17	4.23e-15	Up	gi|913309646|ref|XP_013185420.1|/1.4e-265/scavenger receptor class B member 1-like [Amyelois transitella]	gi|768411775|ref|XM_011567256.1|/4.91e-138/PREDICTED: Plutella xylostella scavenger receptor class B member 1-like (LOC105395297), transcript variant X2, mRNA	sp|Q8WTV0|SCRB1_HUMAN/6e-59/Scavenger receptor class B member 1 OS=Homo sapiens OX=9606 GN=SCARB1 PE=1 SV=1	dnx:107168715/4.5e-69/(RefSeq) scavenger receptor class B member 1-like; K13885 scavenger receptor class B, member 1	NA	NA
CL517.Contig4_All	1442	0	0	0	4.08	6.88	6.56	0	92.92	6.73982	3.55e-17	1.91e-15	Up	gi|910331111|ref|XP_013168870.1|/1.9e-152/uncharacterized protein LOC106118691 isoform X3 [Papilio xuthus]	gi|909555030|ref|XM_013293548.1|/0.0/PREDICTED: Papilio polytes uncharacterized LOC106111444 (LOC106111444), transcript variant X9, mRNA	NA	NA	NA	NA
CL5448.Contig13_All	6146	0.04	0	0	3.15	3.55	1.78	1.03	205.61	6.73296	4.42e-26	4.66e-24	Up	gi|913298964|ref|XP_013194520.1|/3.0e-303/CAP-Gly domain-containing linker protein 1 isoform X1 [Amyelois transitella] gt;gi|913298966|ref|XP_013194527.1| PREDICTED: CAP-Gly domain-containing linker protein 1 isoform X1 [Amyelois transitella]	gi|827556074|ref|XM_012693977.1|/0.0/PREDICTED: Bombyx mori restin homolog (LOC101739189), transcript variant X7, mRNA	sp|Q9VJE5|CL190_DROME/6e-138/Restin homolog OS=Drosophila melanogaster OX=7227 GN=CLIP-190 PE=1 SV=1	bmor:101739189/1.1e-251/(RefSeq) restin homolog; K10421 CAP-Gly domain-containing linker protein 1	YHR023w/3e-41/---	NA
CL1908.Contig1_All	1418	0	0	0	5.91	5.46	5.25	0	85.8	6.73032	2.12e-17	1.16e-15	Up	gi|910334115|ref|XP_013170477.1|/4.9e-92/serine/threonine-protein kinase D1-like [Papilio xuthus]	gi|913319733|ref|XM_013335497.1|/2.12e-89/PREDICTED: Amyelois transitella serine/threonine-protein kinase D1 (LOC106135254), mRNA	sp|Q8K1Y2|KPCD3_MOUSE/1e-46/Serine/threonine-protein kinase D3 OS=Mus musculus OX=10090 GN=Prkd3 PE=1 SV=1	prap:111003950/1.4e-85/(RefSeq) serine/threonine-protein kinase D1 isoform X1; K06070 protein kinase D [EC:2.7.11.13]	NA	NA
CL3934.Contig2_All	1179	0	0	0	6.97	5.53	8.89	0	89.58	6.72712	4.38e-17	2.35e-15	Up	gi|913314026|ref|XP_013187819.1|/2.2e-66/RNA-binding protein 7 [Amyelois transitella]	NA	sp|Q3MHY8|RBM7_BOVIN/2e-21/RNA-binding protein 7 OS=Bos taurus OX=9913 GN=RBM7 PE=2 SV=1	pmac:106712659/6.6e-65/(RefSeq) uncharacterized protein LOC106712659; K13188 RNA-binding protein 7	NA	NA
CL1413.Contig1_All	1661	0	0	0	5.97	5	3.6	0	89.44	6.72229	3.53e-17	1.91e-15	Up	gi|910331808|ref|XP_013169241.1|/6.3e-99/nuclear distribution protein nudE-like 1-B isoform X2 [Papilio xuthus] gt;gi|943972080|ref|XP_014367564.1| PREDICTED: nuclear distribution protein nudE-like 1-B isoform X2 [Papilio machaon]	gi|910331807|ref|XM_013313787.1|/6.18e-170/PREDICTED: Papilio xuthus nuclear distribution protein nudE-like 1-B (LOC106118985), transcript variant X2, mRNA	sp|Q5ZKH4|NDEL1_CHICK/2e-59/Nuclear distribution protein nudE-like 1 OS=Gallus gallus OX=9031 GN=NDEL1 PE=2 SV=1	pmac:106718079/1.5e-78/(RefSeq) nuclear distribution protein nudE-like 1-B isoform X1; K16739 nuclear distribution protein NudE-like 1	MK0690/9e-09/---	NA
CL2621.Contig1_All	1211	0	0	0	3.9	10.15	9.28	0	102.6	6.71493	1.41e-16	7.24e-15	Up	gi|909559976|ref|XP_013135061.1|/8.1e-104/HD domain-containing protein 2 [Papilio polytes]	NA	sp|Q3SXD3|HDDC2_MOUSE/5e-55/HD domain-containing protein 2 OS=Mus musculus OX=10090 GN=Hddc2 PE=1 SV=1	pmac:106717614/2.5e-104/(RefSeq) HD domain-containing protein 2; K07023 putative hydrolases of HD superfamily	SPCC4G3.17/5e-48/---	NA
CL983.Contig2_All	2948	0	0	0	3.37	2.52	2.03	0	88.52	6.70796	4.65e-17	2.49e-15	Up	gi|913320445|ref|XP_013191339.1|/0.0e+00/band 4.1-like protein 4 [Amyelois transitella]	gi|913320444|ref|XM_013335885.1|/0.0/PREDICTED: Amyelois transitella band 4.1-like protein 4 (LOC106135538), mRNA	sp|P52963|E41LA_MOUSE/2e-124/Band 4.1-like protein 4A OS=Mus musculus OX=10090 GN=Epb41l4a PE=2 SV=2	sfm:108940516/4.6e-75/(RefSeq) protein 4.1-like; K06107 erythrocyte membrane protein band 4.1	NA	NA
CL554.Contig1_All	2579	0	0	0	3.07	6.31	1.71	0	112.73	6.689	3.47e-16	1.72e-14	Up	gi|827536186|ref|XP_012547332.1|/5.0e-10/leucine-rich repeat flightless-interacting protein 2 [Bombyx mori]	gi|909551501|ref|XM_013285117.1|/4.26e-24/PREDICTED: Papilio polytes leucine-rich repeat flightless-interacting protein 2 (LOC106104902), transcript variant X3, mRNA	NA	NA	NA	NA
CL4224.Contig2_All	3273	0	0	0	2.73	2.54	1.6	0	86.82	6.66718	8.44e-17	4.43e-15	Up	gi|827557145|ref|XP_004930774.2|/9.4e-248/uncharacterized protein LOC101741223 [Bombyx mori]	gi|910343872|ref|XM_013320275.1|/0.0/PREDICTED: Papilio xuthus uncharacterized LOC106123865 (LOC106123865), mRNA	NA	nvi:100114326/2.2e-89/(RefSeq) uncharacterized LOC100114326; K12386 cystinosin	NA	NA
CL3256.Contig2_All	3724	0	0.03	0.02	3.13	3.66	2.75	0.72	137.55	6.5932	1.31e-23	1.11e-21	Up	NA	gi|186469900|gb|EU622827.1|/3.52e-61/Spodoptera exigua chitin synthase B (CHSB) gene, complete cds	NA	NA	NA	NA
CL1251.Contig1_All	3058	0	0	0	2.59	2.77	1.62	0	81.86	6.5868	2.63e-16	1.32e-14	Up	gi|913308436|ref|XP_013184754.1|/5.5e-173/sprouty-related, EVH1 domain-containing protein 1 [Amyelois transitella]	gi|913308435|ref|XM_013329300.1|/0.0/PREDICTED: Amyelois transitella sprouty-related, EVH1 domain-containing protein 1 (LOC106130453), mRNA	sp|Q3C2P8|SPRE2_RAT/7e-62/Sprouty-related, EVH1 domain-containing protein 2 OS=Rattus norvegicus OX=10116 GN=Spred2 PE=2 SV=1	pmac:106720523/5.0e-173/(RefSeq) sprouty-related, EVH1 domain-containing protein 2; K04703 sprouty-related, EVH1 domain-containing protein	NA	NA
CL3582.Contig6_All	3479	0	0	0	1.47	3.01	1.88	0	86.17	6.58359	4.11e-16	2.01e-14	Up	gi|910344846|ref|XP_013176256.1|/7.7e-123/phospholipid scramblase 2 isoform X1 [Papilio xuthus]	gi|961858004|ref|XM_014989304.1|/3.50e-16/PREDICTED: Poecilia mexicana phospholipid scramblase 3 (plscr3), mRNA	sp|Q9JJ00|PLS1_MOUSE/4e-109/Phospholipid scramblase 1 OS=Mus musculus OX=10090 GN=Plscr1 PE=1 SV=1	NA	Rv1078/5e-06/---	NA
CL3789.Contig3_All	3601	0	0	0	1.52	2.08	1.97	0	77.04	6.55264	3.58e-16	1.77e-14	Up	gi|512922247|ref|XP_004930074.1|/0.0e+00/tyrosine-protein kinase shark [Bombyx mori]	gi|913331120|ref|XM_013341663.1|/0.0/PREDICTED: Amyelois transitella tyrosine-protein kinase shark (LOC106140131), mRNA	sp|P53356|HTK16_HYDVU/0.0/Tyrosine-protein kinase HTK16 OS=Hydra vulgaris OX=6087 GN=HTK16 PE=2 SV=1	bmor:101742601/0.0e+00/(RefSeq) tyrosine-protein kinase shark; K17512 tyrosine-protein kinase shark [EC:2.7.10.2]	YAR019c/3e-16/---	biological_process:GO:0018108//peptidyl-tyrosine phosphorylation;molecular_function:GO:0005524//ATP binding;GO:0004715//non-membrane spanning protein tyrosine kinase activity;
CL3926.Contig3_All	1630	0.12	0.18	0.18	14.64	17.42	17.43	2.85	298.8	6.53521	4.83e-42	1.51e-39	Up	gi|930658163|gb|KPJ00371.1|/9.2e-103/malonyl-CoA-acyl carrier protein transacylase, mitochondrial [Papilio xuthus]	gi|943951327|ref|XM_014503091.1|/1.45e-96/PREDICTED: Papilio machaon probable malonyl-CoA-acyl carrier protein transacylase, mitochondrial (LOC106710905), mRNA	sp|Q8T3L6|FABD_DROME/2e-78/Probable malonyl-CoA-acyl carrier protein transacylase, mitochondrial OS=Drosophila melanogaster OX=7227 GN=beg PE=2 SV=2	pmac:106710905/1.4e-102/(RefSeq) probable malonyl-CoA-acyl carrier protein transacylase, mitochondrial; K00645 [acyl-carrier-protein] S-malonyltransferase [EC:2.3.1.39]	CAC3575/3e-26/---	NA
Unigene7198_All	3568	0	0	0	1.36	1.92	2.66	0	80.48	6.5297	9.86e-16	4.69e-14	Up	gi|357605924|gb|EHJ64837.1|/4.6e-14/binding region containing protein 1 [Danaus plexippus]	gi|346713531|dbj|AK388424.1|/1.19e-75/Bombyx mori mRNA, clone: fe8d22I05	NA	NA	NA	NA
CL4532.Contig2_All	1085	0	0	0	5.15	5.63	11.13	0	82.86	6.50838	2.2e-15	1.01e-13	Up	gi|913325642|ref|XP_013194192.1|/3.5e-98/UPF0585 protein C16orf13 homolog A [Amyelois transitella]	NA	sp|Q9VLF6|U585_DROME/2e-56/UPF0585 protein CG18661 OS=Drosophila melanogaster OX=7227 GN=CG18661 PE=2 SV=2	bim:100749410/8.0e-49/(RefSeq) uncharacterized protein LOC100749410; K00728 dolichyl-phosphate-mannose-protein mannosyltransferase [EC:2.4.1.109]	NA	NA
CL2242.Contig2_All	1912	0	0.18	0	5.16	8.79	10.85	1.03	177.23	6.50807	6.1e-23	4.97e-21	Up	gi|659495184|gb|AID66703.1|/2.7e-154/isomerase [Agrotis segetum]	gi|874520605|gb|KP406767.1|/6.39e-66/Spodoptera exigua BV2-5 (BV2-5) gene, complete cds	sp|Q62651|ECH1_RAT/3e-75/Delta(3,5)-Delta(2,4)-dienoyl-CoA isomerase, mitochondrial OS=Rattus norvegicus OX=10116 GN=Ech1 PE=1 SV=2	bmor:101739578/1.2e-124/(RefSeq) delta(3,5)-Delta(2,4)-dienoyl-CoA isomerase, mitochondrial; K12663 Delta3,5-Delta2,4-dienoyl-CoA isomerase [EC:5.3.3.21]	CC0353/3e-41/---	biological_process:GO:0008152//metabolic process;molecular_function:GO:0016853//isomerase activity;
CL1425.Contig2_All	2228	0	0	0	4.71	4.75	1.29	0	91.81	6.42769	1.23e-14	5.35e-13	Up	gi|827551909|ref|XP_012547807.1|/3.4e-63/uncharacterized protein LOC101745679 [Bombyx mori]	gi|913314278|ref|XM_013332503.1|/2.11e-56/PREDICTED: Amyelois transitella proline-rich protein HaeIII subfamily 1-like (LOC106132932), mRNA	sp|O15027|SC16A_HUMAN/7e-51/Protein transport protein Sec16A OS=Homo sapiens OX=9606 GN=SEC16A PE=1 SV=3	prap:110991805/1.3e-69/(RefSeq) uncharacterized protein LOC110991805 isoform X1; K20353 COPII coat assembly protein SEC16	Cgl1939/6e-13/---	NA
CL2434.Contig5_All	5674	0.07	0	0.03	3.19	3.79	2.39	1.75	208.5	6.42118	7.09e-30	1.03e-27	Up	gi|913323109|ref|XP_013192809.1|/1.7e-159/tyrosine-protein phosphatase non-receptor type 61F-like isoform X1 [Amyelois transitella]	NA	sp|Q9W0G1|PTP61_DROME/3e-105/Tyrosine-protein phosphatase non-receptor type 61F OS=Drosophila melanogaster OX=7227 GN=Ptp61F PE=1 SV=1	dpl:KGM_203965/6.0e-148/(GenBank) tyrosine phosphatase; K05696 tyrosine-protein phosphatase non-receptor type 1 [EC:3.1.3.48]	SPAC26F1.10c/2e-29/---	biological_process:GO:0016311//dephosphorylation;molecular_function:GO:0016791//phosphatase activity;
CL994.Contig2_All	912	0	0	0	7.72	6.01	8.16	0	68.55	6.41411	2.69e-15	1.23e-13	Up	NA	NA	NA	NA	NA	NA
CL433.Contig4_All	1478	0	0	0.08	5.73	4.84	7.04	0.38	94.26	6.39717	3.42e-18	1.98e-16	Up	gi|512922885|ref|XP_004930225.1|/2.6e-104/regulator of microtubule dynamics protein 1-like [Bombyx mori]	NA	sp|Q4G069|RMD1_RAT/3e-65/Regulator of microtubule dynamics protein 1 OS=Rattus norvegicus OX=10116 GN=Rmdn1 PE=2 SV=1	NA	NA	NA
CL4045.Contig9_All	2215	0	0	0	3.8	3.64	1.63	0	76.54	6.3947	6.82e-15	3.04e-13	Up	NA	gi|379067630|gb|JN992291.1|/1.68e-32/Spodoptera exigua rieske iron-sulfur protein of mitochondrial complex III gene, complete cds; nuclear gene for mitochondrial product	NA	NA	NA	NA
CL1029.Contig17_All	1806	0	0	0	3.16	4.39	2.67	0	69.33	6.37857	4.33e-15	1.96e-13	Up	gi|827554512|ref|XP_012548815.1|/7.3e-250/probable phospholipid-transporting ATPase IM isoform X4 [Bombyx mori] gt;gi|827554514|ref|XP_012548816.1| PREDICTED: probable phospholipid-transporting ATPase IM isoform X4 [Bombyx mori] gt;gi|827554516|ref|XP_012548817.1| PREDICTED: probable phospholipid-transporting ATPase IM isoform X4 [Bombyx mori] gt;gi|827554518|ref|XP_012548818.1| PREDICTED: probab…	gi|827554517|ref|XM_012693364.1|/0.0/PREDICTED: Bombyx mori probable phospholipid-transporting ATPase IM (LOC101741077), transcript variant X7, mRNA	sp|P98199|AT8B2_MOUSE/1e-177/Phospholipid-transporting ATPase ID OS=Mus musculus OX=10090 GN=Atp8b2 PE=2 SV=2	bmor:101741077/6.9e-239/(RefSeq) probable phospholipid-transporting ATPase IM; K01530 phospholipid-translocating ATPase [EC:3.6.3.1]	YAL026c/1e-94/---	biological_process:GO:0045332//phospholipid translocation;cellular_component:GO:0016021//integral component of membrane;molecular_function:GO:0004012//phospholipid-translocating ATPase activity;GO:0000287//magnesium ion binding;GO:0005524//ATP binding;
CL5496.Contig1_All	2173	0	0	0	2.67	2.91	2.29	0	64.32	6.33734	5.9e-15	2.64e-13	Up	NA	gi|123299275|dbj|AB247378.1|/3.58e-24/Antheraea yamamai vg gene for vitellogenin, complete cds	NA	NA	NA	NA
CL911.Contig2_All	571	0	0	0	14.85	7.36	17.63	0	71.45	6.3288	2.25e-14	9.54e-13	Up	NA	NA	sp|P86949|SLP1_PINMA/1e-14/Shematrin-like protein 1 OS=Pinctada maxima OX=104660 PE=1 SV=1	NA	NA	NA
CL310.Contig5_All	4942	0	0	0.02	1.18	1.9	1.71	0.38	92.06	6.32846	1.06e-17	5.99e-16	Up	gi|827560455|ref|XP_012551137.1|/0.0e+00/uncharacterized protein LOC105842463 isoform X3 [Bombyx mori]	gi|827560454|ref|XM_012695683.1|/0.0/PREDICTED: Bombyx mori uncharacterized LOC105842463 (LOC105842463), transcript variant X4, mRNA	sp|O17583|LIN10_CAEEL/1e-173/Protein lin-10 OS=Caenorhabditis elegans OX=6239 GN=lin-10 PE=1 SV=1	crg:105322410/1.7e-159/(RefSeq) amyloid beta A4 precursor protein-binding family A member 1-like isoform X4; K04531 amyloid beta A4 precursor protein-binding family A member 1	NA	NA
CL5235.Contig1_All	3027	0	0	0	2.08	2.65	1.15	0	69.34	6.28416	2.44e-14	1.03e-12	Up	gi|910346058|ref|XP_013176920.1|/0.0e+00/protein diaphanous isoform X2 [Papilio xuthus]	NA	sp|P48608|DIA_DROME/0.0/Protein diaphanous OS=Drosophila melanogaster OX=7227 GN=dia PE=2 SV=2	bmor:101743514/0.0e+00/(RefSeq) protein diaphanous; K05741 diaphanous 2	Rv1078/4e-20/---	NA
CL1291.Contig2_All	3993	0	0.03	0	2.01	1.86	1.58	0.34	84.1	6.26348	1.2e-17	6.74e-16	Up	gi|913316998|ref|XP_013189463.1|/4.4e-207/carboxyl-terminal PDZ ligand of neuronal nitric oxide synthase protein [Amyelois transitella]	NA	sp|Q9D3A8|CAPON_MOUSE/5e-92/Carboxyl-terminal PDZ ligand of neuronal nitric oxide synthase protein OS=Mus musculus OX=10090 GN=Nos1ap PE=1 SV=3	dpl:KGM_207194/3.6e-123/(GenBank) dystrophin protein 1; K16513 carboxyl-terminal PDZ ligand of neuronal nitric oxide synthase protein	NA	NA
CL3692.Contig1_All	2999	0	0	0	2.38	2.15	1.16	0	65.9	6.25533	3.18e-14	1.32e-12	Up	NA	NA	NA	NA	NA	NA
CL615.Contig2_All	2664	0.1	0.06	0.1	6.01	6.47	10.89	2.5	233.42	6.24596	2.43e-29	3.32e-27	Up	gi|909575265|ref|XP_013143359.1|/3.8e-255/glycine receptor subunit alphaZ1-like isoform X1 [Papilio polytes]	gi|645000950|ref|XM_008211087.1|/2.65e-21/PREDICTED: Nasonia vitripennis cys-loop ligand-gated ion channel subunit (CLGC1), transcript variant X4, mRNA	sp|O93430|GLRA1_DANRE/4e-58/Glycine receptor subunit alphaZ1 OS=Danio rerio OX=7955 GN=glra1 PE=1 SV=1	lhu:105671184/2.5e-120/(RefSeq) kinesin-like protein KIF19; K10401 kinesin family member 18/19	NA	NA
CL1049.Contig2_All	1463	0	0	0	3.92	4.62	2.85	0	61.72	6.23826	2.66e-14	1.12e-12	Up	gi|827561469|ref|XP_012551528.1|/6.1e-146/LOW QUALITY PROTEIN: peroxisomal membrane protein PEX16 [Bombyx mori]	NA	sp|B0JYZ2|PEX16_XENTR/1e-63/Peroxisomal membrane protein PEX16 OS=Xenopus tropicalis OX=8364 GN=pex16 PE=2 SV=1	bmor:105842517/1.1e-146/(RefSeq) peroxisomal membrane protein PEX16; K13335 peroxin-16	NA	NA
CL261.Contig1_All	2232	0	0	0	1.28	3.38	4.15	0	73.85	6.23443	1.14e-13	4.48e-12	Up	gi|827540306|ref|XP_012553210.1|/4.4e-212/epidermal growth factor receptor kinase substrate 8-like isoform X3 [Bombyx mori]	gi|910330668|ref|XM_013313186.1|/0.0/PREDICTED: Papilio xuthus epidermal growth factor receptor kinase substrate 8-like protein 1 (LOC106118525), transcript variant X2, mRNA	sp|Q08509|EPS8_MOUSE/4e-80/Epidermal growth factor receptor kinase substrate 8 OS=Mus musculus OX=10090 GN=Eps8 PE=1 SV=2	prap:110991606/1.1e-206/(RefSeq) epidermal growth factor receptor kinase substrate 8-like; K17277 epidermal growth factor receptor kinase substrate 8	DR2133/6e-09/---	NA
CL3397.Contig2_All	3282	0	0.07	0	3.11	3.1	2.26	0.69	107.34	6.23283	2.92e-20	1.99e-18	Up	gi|913316965|ref|XP_013189445.1|/5.6e-107/protein cab-1 isoform X2 [Amyelois transitella]	NA	sp|Q64322|NPDC1_MOUSE/2e-24/Neural proliferation differentiation and control protein 1 OS=Mus musculus OX=10090 GN=Npdc1 PE=2 SV=2	ccar:109046266/2.0e-18/(RefSeq) patatin-like phospholipase domain-containing protein 7; K14676 lysophospholipid hydrolase [EC:3.1.1.5]	NA	NA
CL4190.Contig2_All	822	0.14	0.08	0.1	9.06	8.52	11.37	0.34	81.38	6.20467	5.54e-17	2.94e-15	Up	gi|913318954|ref|XP_013190531.1|/1.3e-89/uncharacterized protein C16orf52 homolog A [Amyelois transitella]	gi|827558554|ref|XM_004931443.2|/1.48e-123/PREDICTED: Bombyx mori uncharacterized protein C16orf52 homolog A (LOC101740745), mRNA	sp|Q6GR34|CP52A_XENLA/7e-61/Uncharacterized protein C16orf52 homolog A OS=Xenopus laevis OX=8355 PE=2 SV=1	ame:551497/2.8e-86/ldbr; (RefSeq) lariat debranching enzyme; K18328 lariat debranching enzyme [EC:3.1.-.-]	NA	cellular_component:GO:0016021//integral component of membrane;
CL310.Contig2_All	2705	0	0	0	2.2	2.79	1.21	0	64.44	6.18872	8.15e-14	3.27e-12	Up	gi|827560455|ref|XP_012551137.1|/1.3e-218/uncharacterized protein LOC105842463 isoform X3 [Bombyx mori]	gi|827560454|ref|XM_012695683.1|/0.0/PREDICTED: Bombyx mori uncharacterized LOC105842463 (LOC105842463), transcript variant X4, mRNA	sp|O17583|LIN10_CAEEL/4e-178/Protein lin-10 OS=Caenorhabditis elegans OX=6239 GN=lin-10 PE=1 SV=1	crg:105322410/9.5e-160/(RefSeq) amyloid beta A4 precursor protein-binding family A member 1-like isoform X4; K04531 amyloid beta A4 precursor protein-binding family A member 1	NA	NA
CL4799.Contig2_All	3249	0	0	0	1.49	2.18	1.15	0	61.07	6.1727	7.64e-14	3.07e-12	Up	gi|168823402|ref|NP_001108335.1|/1.0e-270/kinase [Bombyx mori] gt;gi|168085334|dbj|BAG09482.1| glycerol kinase [Bombyx mori]	gi|168823401|ref|NM_001114863.1|/0.0/Bombyx mori glycerol kinase (Gk), mRNA >gi|168085333|dbj|AB164062.1| Bombyx mori BmGK mRNA for glycerol kinase, complete cds	sp|Q63060|GLPK_RAT/0.0/Glycerol kinase OS=Rattus norvegicus OX=10116 GN=Gk PE=2 SV=1	bmor:100141424/1.9e-271/Gk, BmGK; (RefSeq) glycerol kinase; K00864 glycerol kinase [EC:2.7.1.30]	ML2314/1e-161/---	biological_process:GO:0016310//phosphorylation;GO:0005975//carbohydrate metabolic process;GO:0006072//glycerol-3-phosphate metabolic process;molecular_function:GO:0004370//glycerol kinase activity;
CL2248.Contig1_All	1883	0	0	0	2.43	3.15	2.34	0	56.36	6.14834	7.47e-14	3.01e-12	Up	NA	NA	NA	NA	NA	NA
Unigene3564_All	2832	0	0	0	1.7	1.87	1.55	0	54.88	6.1344	8.31e-14	3.32e-12	Up	gi|909566166|ref|XP_013138437.1|/8.0e-187/uncharacterized protein LOC106103270 isoform X1 [Papilio polytes]	gi|943968457|ref|XM_014510624.1|/4.53e-49/PREDICTED: Papilio machaon uncharacterized LOC106716941 (LOC106716941), mRNA	NA	NA	NA	NA
CL2817.Contig1_All	1952	0	0	0	2.68	3.51	1.77	0	59.08	6.12615	1.4e-13	5.49e-12	Up	NA	NA	NA	NA	NA	NA
CL3360.Contig4_All	4634	0.14	0.09	0.22	11.36	10.8	8.93	8.64	558.79	6.12065	3.18e-69	5.25e-66	Up	gi|913331827|ref|XP_013197508.1|/0.0e+00/coatomer subunit gamma [Amyelois transitella]	gi|913331826|ref|XM_013342054.1|/0.0/PREDICTED: Amyelois transitella coatomer subunit gamma (LOC106140459), mRNA	sp|Q29AE5|COPG_DROPS/0.0/Coatomer subunit gamma OS=Drosophila pseudoobscura pseudoobscura OX=46245 GN=gammaCop PE=3 SV=1	prap:110994555/0.0e+00/(RefSeq) coatomer subunit gamma; K17267 coatomer subunit gamma	SPAC57A7.10c/5e-165/---	biological_process:GO:0006886//intracellular protein transport;GO:0016192//vesicle-mediated transport;cellular_component:GO:0030126//COPI vesicle coat;GO:0000139//Golgi membrane;molecular_function:GO:0005198//structural molecule activity;
CL3445.Contig4_All	5024	0	0	0	0.79	1.24	0.86	0	56.56	6.11254	1.4e-13	5.48e-12	Up	gi|910345500|ref|XP_013176616.1|/0.0e+00/uncharacterized protein LOC106124477 isoform X1 [Papilio xuthus] gt;gi|910345502|ref|XP_013176617.1| PREDICTED: uncharacterized protein LOC106124477 isoform X1 [Papilio xuthus]	NA	sp|Q86TI0|TBCD1_HUMAN/8e-153/TBC1 domain family member 1 OS=Homo sapiens OX=9606 GN=TBC1D1 PE=1 SV=2	pmac:106716135/0.0e+00/(RefSeq) uncharacterized protein LOC106716135 isoform X1; K17902 TBC1 domain family member 4	SPAC26F1.09/6e-25/---	NA
CL2639.Contig1_All	1377	0	0	0	3.92	4.65	2.57	0	56.62	6.09986	1.73e-13	6.74e-12	Up	NA	NA	NA	NA	NA	NA
Unigene2962_All	3990	0	0	0	0.96	2.2	0.86	0	63.69	6.06819	5.29e-13	1.97e-11	Up	gi|909565655|ref|XP_013138154.1|/9.9e-292/intersectin-2 [Papilio polytes]	gi|768424490|ref|XM_011554900.1|/5.02e-40/PREDICTED: Plutella xylostella intersectin-2-like (LOC105384630), mRNA	sp|Q9Z0R6|ITSN2_MOUSE/1e-123/Intersectin-2 OS=Mus musculus OX=10090 GN=Itsn2 PE=1 SV=2	prap:110992532/1.3e-274/(RefSeq) intersectin-1; K20045 intersectin	VNG0342G/2e-11/---	NA
CL1884.Contig1_All	3348	0.06	0.03	0.06	4.38	4.42	3.13	1.78	154.34	6.05224	7.51e-27	8.4e-25	Up	gi|913296515|ref|XP_013184768.1|/1.4e-124/uncharacterized protein LOC106130464 isoform X1 [Amyelois transitella]	NA	sp|O01761|UNC89_CAEEL/4e-09/Muscle M-line assembly protein unc-89 OS=Caenorhabditis elegans OX=6239 GN=unc-89 PE=1 SV=3	NA	NA	NA
CL3522.Contig1_All	1527	0	0	0	3.68	2.61	2.93	0	51.5	6.03679	3.41e-13	1.29e-11	Up	NA	NA	NA	NA	NA	NA
CL715.Contig1_All	1076	0	0.09	0	10.83	2.98	10.3	0.34	88.89	6.03124	2.99e-14	1.25e-12	Up	gi|357604336|gb|EHJ64140.1|/4.4e-61/protein KGM_17858 [Danaus plexippus]	NA	sp|P35085|CBPP_DICDI/3e-07/Calcium-binding protein P OS=Dictyostelium discoideum OX=44689 GN=cbpP PE=2 SV=2	NA	NA	NA
CL1911.Contig3_All	1420	0	0	0	3.43	5.82	2.06	0	60.26	6.0234	8.1e-13	2.97e-11	Up	NA	gi|619325829|emb|FO681386.1|/1.83e-10/Spodoptera frugiperda sequence from BAC clone 65A13	NA	NA	NA	NA
CL734.Contig5_All	2647	0	0	0	1.47	2.21	1.37	0	51.45	5.98116	7.06e-13	2.6e-11	Up	gi|910345942|ref|XP_013176855.1|/6.4e-303/P protein-like isoform X2 [Papilio xuthus] gt;gi|910345944|ref|XP_013176856.1| PREDICTED: P protein-like isoform X2 [Papilio xuthus] gt;gi|910345946|ref|XP_013176857.1| PREDICTED: P protein-like isoform X2 [Papilio xuthus] gt;gi|910345948|ref|XP_013176858.1| PREDICTED: P protein-like isoform X2 [Papilio xuthus]	gi|910345947|ref|XM_013321404.1|/1.31e-153/PREDICTED: Papilio xuthus P protein-like (LOC106124578), transcript variant X5, mRNA	sp|Q8MIQ9|P_PIG/4e-166/P protein OS=Sus scrofa OX=9823 GN=Oca2 PE=2 SV=3	pale:102887649/2.0e-98/OCA2; (RefSeq) OCA2 melanosomal transmembrane protein; K14736 transferrin	PAB1107/8e-74/---	biological_process:GO:0055085//transmembrane transport;cellular_component:GO:0016021//integral component of membrane;
CL3360.Contig2_All	4424	0.1	0.1	0.28	11.14	10.61	8.57	9.08	520.02	5.94182	4.59e-58	4.3e-55	Up	gi|913331827|ref|XP_013197508.1|/0.0e+00/coatomer subunit gamma [Amyelois transitella]	gi|913331826|ref|XM_013342054.1|/0.0/PREDICTED: Amyelois transitella coatomer subunit gamma (LOC106140459), mRNA	sp|Q29AE5|COPG_DROPS/0.0/Coatomer subunit gamma OS=Drosophila pseudoobscura pseudoobscura OX=46245 GN=gammaCop PE=3 SV=1	prap:110994555/0.0e+00/(RefSeq) coatomer subunit gamma; K17267 coatomer subunit gamma	SPAC57A7.10c/1e-165/---	biological_process:GO:0006886//intracellular protein transport;GO:0016192//vesicle-mediated transport;cellular_component:GO:0030126//COPI vesicle coat;GO:0000139//Golgi membrane;molecular_function:GO:0005198//structural molecule activity;
CL664.Contig2_All	934	0	0	0	6.76	2.86	7.52	0	54.03	5.93106	3.11e-12	1.07e-10	Up	gi|512931759|ref|XP_004932381.1|/2.9e-32/uncharacterized protein LOC101741178 isoform X2 [Bombyx mori]	NA	NA	NA	NA	NA
CL1220.Contig1_All	2166	0	0	0	1.42	2.26	2.38	0	49.2	5.92119	1.67e-12	5.94e-11	Up	gi|388597545|gb|AFK75934.1|/4.1e-98/protein [Spodoptera exigua]	gi|388597544|gb|JQ710732.1|/0.0/Spodoptera exigua IMD-like protein (imd) mRNA, complete cds	sp|Q13546|RIPK1_HUMAN/4e-07/Receptor-interacting serine/threonine-protein kinase 1 OS=Homo sapiens OX=9606 GN=RIPK1 PE=1 SV=3	pmac:106717608/1.3e-42/(RefSeq) uncharacterized protein LOC106717608; K20699 immune deficiency	NA	biological_process:GO:0007165//signal transduction;
Unigene12644_All	1202	0	0	0	2.5	5.6	3.81	0	52.14	5.91084	2.39e-12	8.36e-11	Up	gi|327420430|gb|AEA76291.1|/6.6e-114/intestinal lipase 6 [Mamestra configurata]	gi|327420429|gb|HM357825.1|/1.27e-150/Mamestra configurata insect intestinal lipase 6 mRNA, complete cds	sp|Q6XZB0|LIPI_HUMAN/1e-20/Lipase member I OS=Homo sapiens OX=9606 GN=LIPI PE=1 SV=3	pmac:106712500/5.4e-46/(RefSeq) pancreatic lipase-related protein 2-like; K19404 phosphatidic acid-selective phospholipase A1 [EC:3.1.1.-]	NA	NA
CL1412.Contig3_All	4654	0.06	0.14	0	4.09	5.59	3.72	3.43	244.94	5.89818	1.08e-31	1.82e-29	Up	gi|913328888|ref|XP_013195978.1|/7.3e-153/uncharacterized protein LOC106139140 [Amyelois transitella]	gi|909551521|ref|XM_013285212.1|/0.0/PREDICTED: Papilio polytes uncharacterized LOC106105010 (LOC106105010), transcript variant X1, mRNA	NA	NA	NA	NA
CL1061.Contig3_All	1230	0	0	0	5.96	5.01	1.8	0	57.07	5.89654	4.79e-12	1.64e-10	Up	gi|913331855|ref|XP_013197523.1|/1.5e-145/helicase domino-like, partial [Amyelois transitella]	gi|943959157|ref|XM_014506744.1|/2.87e-132/PREDICTED: Papilio machaon helicase domino (LOC106713854), mRNA	sp|Q9NDJ2|DOM_DROME/9e-130/Helicase domino OS=Drosophila melanogaster OX=7227 GN=dom PE=1 SV=2	prap:110995673/1.3e-143/(RefSeq) helicase domino; K11320 E1A-binding protein p400 [EC:3.6.4.-]	YDR334w/2e-80/---	NA
CL20.Contig1_All	1730	0.06	0	0	4.24	2.87	3.14	0.34	64.61	5.88236	7.3e-15	3.25e-13	Up	gi|294846796|gb|ADF43471.1|/1.0e-216/esterase CCE006b [Helicoverpa armigera]	NA	sp|B2D0J5|EST6_APIME/2e-51/Venom carboxylesterase-6 OS=Apis mellifera OX=7460 PE=2 SV=1	bmor:101743913/6.0e-131/(RefSeq) cholinesterase 2-like; K01050 cholinesterase [EC:3.1.1.8]	BS_pnbA/9e-41/---	molecular_function:GO:0016787//hydrolase activity;
Unigene18697_All	1736	0	0	0	3.16	1.77	2.42	0	46.15	5.85164	3.9e-12	1.34e-10	Up	NA	NA	NA	NA	NA	NA
CL1512.Contig2_All	3427	0	0.05	0	2.26	2.38	0.87	0.34	73.59	5.84504	6.46e-14	2.61e-12	Up	gi|913312527|ref|XP_013186994.1|/7.0e-193/LOW QUALITY PROTEIN: uncharacterized protein KIAA1109 [Amyelois transitella]	gi|910349397|ref|XM_013323267.1|/6.34e-128/PREDICTED: Papilio xuthus uncharacterized protein KIAA1109 (LOC106125858), mRNA	sp|A2AAE1|K1109_MOUSE/3e-101/Uncharacterized protein KIAA1109 OS=Mus musculus OX=10090 GN=Kiaa1109 PE=1 SV=4	NA	NA	NA
CL3893.Contig3_All	2577	0	0	0.17	3.03	6.31	6.41	1.88	154.78	5.83523	4.69e-19	2.9e-17	Up	gi|512919529|ref|XP_004929405.1|/1.9e-110/gamma-secretase subunit Aph-1 [Bombyx mori]	NA	sp|Q9VQG2|APH1_DROME/3e-92/Gamma-secretase subunit Aph-1 OS=Drosophila melanogaster OX=7227 GN=aph-1 PE=1 SV=1	bmor:101742356/3.5e-111/(RefSeq) gamma-secretase subunit Aph-1; K06172 gamma-secretase subunit APH-1A	NA	biological_process:GO:0043085//positive regulation of catalytic activity;GO:0016485//protein processing;cellular_component:GO:0016021//integral component of membrane;
CL2218.Contig4_All	3037	0	0	0	0.91	1.95	1.25	0	48.3	5.82545	5.82e-12	1.97e-10	Up	NA	NA	sp|Q55F37|SRFC_DICDI/4e-06/Transcription factor mef2A OS=Dictyostelium discoideum OX=44689 GN=mef2A PE=2 SV=2	NA	NA	NA
CL1032.Contig13_All	3725	0	0	0	1.52	0.96	0.79	0	46.25	5.82132	5.76e-12	1.95e-10	Up	gi|913316718|ref|XP_013189309.1|/7.9e-134/protein phosphatase 1 regulatory subunit 12A isoform X5 [Amyelois transitella]	gi|913316717|ref|XM_013333855.1|/0.0/PREDICTED: Amyelois transitella protein phosphatase 1 regulatory subunit 12A (LOC106133952), transcript variant X5, mRNA	sp|Q3UMT1|PP12C_MOUSE/6e-102/Protein phosphatase 1 regulatory subunit 12C OS=Mus musculus OX=10090 GN=Ppp1r12c PE=1 SV=1	bmor:101737973/1.8e-132/(RefSeq) protein phosphatase 1 regulatory subunit 12B; K06270 protein phosphatase 1 regulatory subunit 12A	all2748/2e-20/---	NA
CL3949.Contig5_All	868	0	0	0	4.36	5.09	5.12	0	43.08	5.8108	4.49e-12	1.54e-10	Up	NA	NA	NA	NA	NA	NA
Unigene5262_All	4480	0	0	0	1.02	0.98	0.59	0	44.76	5.79181	6.84e-12	2.3e-10	Up	gi|913318020|ref|XP_013190021.1|/0.0e+00/rho GTPase-activating protein 21-B isoform X2 [Amyelois transitella]	gi|913318019|ref|XM_013334567.1|/0.0/PREDICTED: Amyelois transitella rho GTPase-activating protein 21 (LOC106134502), transcript variant X2, mRNA	sp|A2RUV4|RHG21_XENTR/2e-62/Rho GTPase-activating protein 21 OS=Xenopus tropicalis OX=8364 GN=arhgap21 PE=2 SV=1	prap:110995591/0.0e+00/(RefSeq) rho GTPase-activating protein 21 isoform X1; K20315 Rho GTPase-activating protein 21/23	CC3441/3e-07/---	NA
Unigene4906_All	4357	0.06	0.12	0.02	4.98	4.1	3.63	3.47	213.89	5.78701	3.69e-33	6.84e-31	Up	gi|861636051|gb|KMQ91747.1|/6.2e-162/transcriptase [Lasius niger]	gi|689564906|emb|LM030408.1|/5.72e-10/Soboliphyme baturini genome assembly S_baturini_Dall_Island ,scaffold SBAD_contig0002462	sp|Q9NBX4|RTXE_DROME/8e-168/Probable RNA-directed DNA polymerase from transposon X-element OS=Drosophila melanogaster OX=7227 GN=X-element\ORF2 PE=3 SV=1	pxy:105388701/4.4e-90/(RefSeq) protein O-GlcNAcase-like; K15719 protein O-GlcNAcase / histone acetyltransferase [EC:3.2.1.169 2.3.1.48]	NA	NA
Unigene15461_All	1491	0.13	0	0.06	5.76	5.47	5.43	1.06	90.89	5.77244	2.3e-19	1.46e-17	Up	NA	gi|913306739|ref|XM_013328366.1|/2.29e-69/PREDICTED: Amyelois transitella phosphatidylinositol 5-phosphate 4-kinase type-2 alpha-like (LOC106129713), mRNA	NA	NA	NA	NA
CL1999.Contig3_All	3111	0.03	0	0.03	1.96	2.12	2.09	0.72	73.64	5.75905	7.76e-17	4.09e-15	Up	gi|910341226|ref|XP_013174318.1|/2.5e-64/uncharacterized protein LOC106122775 [Papilio xuthus]	NA	NA	NA	NA	NA
CL343.Contig6_All	1558	0	0.01	0	1.48	3.14	3.46	0	46.01	5.72963	2.18e-11	7.06e-10	Up	gi|768428294|ref|XP_011555278.1|/2.7e-136/N-alpha-acetyltransferase 60 isoform X1 [Plutella xylostella]	gi|913319572|ref|XM_013335409.1|/0.0/PREDICTED: Amyelois transitella N-alpha-acetyltransferase 60 (LOC106135180), mRNA	sp|Q95SX8|NAA60_DROME/5e-79/N-alpha-acetyltransferase 60 OS=Drosophila melanogaster OX=7227 GN=Naa60 PE=1 SV=1	pxy:105386420/5.0e-137/(RefSeq) N-alpha-acetyltransferase 60; K21121 N-alpha-acetyltransferase 60 [EC:2.3.1.259]	NA	NA
CL343.Contig10_All	2511	0	0	0	1.52	1.59	1.17	0	40.75	5.72062	1.26e-11	4.14e-10	Up	gi|357605995|gb|EHJ64864.1|/6.8e-222/protein KGM_14717 [Danaus plexippus]	gi|943975525|ref|XM_014513467.1|/0.0/PREDICTED: Papilio machaon potassium voltage-gated channel protein Shab (LOC106719194), transcript variant X2, mRNA	sp|P17970|KCNAB_DROME/1e-177/Potassium voltage-gated channel protein Shab OS=Drosophila melanogaster OX=7227 GN=Shab PE=1 SV=2	dpl:KGM_213525/1.3e-222/(GenBank) potassium voltage-gated channel protein Shab; K04885 potassium voltage-gated channel Shab-related subfamily B member 1	DR0830/4e-28/---	biological_process:GO:0051260//protein homooligomerization;GO:0071805//potassium ion transmembrane transport;GO:0034765//regulation of ion transmembrane transport;cellular_component:GO:0008076//voltage-gated potassium channel complex;molecular_function:GO:0005249//voltage-gated potassium channel activity;
CL4282.Contig2_All	2274	0.24	0	0.07	6.76	9.53	4.93	2.82	185.13	5.6926	2.79e-24	2.51e-22	Up	gi|357611300|gb|EHJ67411.1|/2.5e-207/protein KGM_22373 [Danaus plexippus]	NA	sp|Q95X01|MYRO1_BREBR/3e-150/Myrosinase 1 OS=Brevicoryne brassicae OX=69196 PE=1 SV=1	zne:110831719/6.6e-146/(RefSeq) lactase-phlorizin hydrolase-like; K01229 lactase-phlorizin hydrolase [EC:3.2.1.108 3.2.1.62]	BH1923/2e-83/---	biological_process:GO:0008152//metabolic process;molecular_function:GO:0016798//hydrolase activity, acting on glycosyl bonds;
CL1797.Contig4_All	2080	0	0	0	1.23	3.53	1.37	0	49.6	5.68969	4.24e-11	1.33e-09	Up	gi|512919784|ref|XP_004929469.1|/3.1e-228/mitochondrial sodium/hydrogen exchanger 9B2-like isoform X3 [Bombyx mori] gt;gi|827554151|ref|XP_012548686.1| PREDICTED: mitochondrial sodium/hydrogen exchanger 9B2-like isoform X3 [Bombyx mori] gt;gi|827554154|ref|XP_012548687.1| PREDICTED: mitochondrial sodium/hydrogen exchanger 9B2-like isoform X3 [Bombyx mori]	NA	sp|Q86UD5|SL9B2_HUMAN/6e-86/Sodium/hydrogen exchanger 9B2 OS=Homo sapiens OX=9606 GN=SLC9B2 PE=1 SV=2	NA	MTH760/5e-47/---	NA
CL3004.Contig2_All	2014	0	0	0	1.96	2.35	1.22	0	42.04	5.68546	2.33e-11	7.54e-10	Up	gi|913312918|ref|XP_013187210.1|/9.1e-68/uncharacterized protein LOC106132372 [Amyelois transitella]	NA	NA	NA	NA	NA
CL5326.Contig1_All	1465	0	0	0	3.35	3.08	1.5	0	42.93	5.6707	3.27e-11	1.04e-09	Up	gi|357614827|gb|EHJ69301.1|/1.2e-29/Insulin receptor precursor [Danaus plexippus]	gi|913325478|ref|XM_013338648.1|/4.98e-51/PREDICTED: Amyelois transitella uncharacterized LOC106137745 (LOC106137745), mRNA	NA	NA	NA	NA
CL801.Contig2_All	2064	0	0.09	0	2.4	8.05	2.09	0.69	101.74	5.6701	2.15e-13	8.29e-12	Up	gi|913308620|ref|XP_013184856.1|/9.9e-102/alpha-tocopherol transfer protein-like [Amyelois transitella]	gi|291201248|emb|FP340423.1|/7.41e-16/02A22_HaBAC_fin, Helicoverpa armigera BAC, pupae DNA	sp|Q5RFR0|TTPAL_PONAB/2e-08/Alpha-tocopherol transfer protein-like OS=Pongo abelii OX=9601 GN=TTPAL PE=2 SV=1	dnx:107167290/2.4e-17/(RefSeq) clavesin-2-like; K19625 retinaldehyde-binding protein 1	NA	biological_process:GO:0006810//transport;cellular_component:GO:0005622//intracellular;molecular_function:GO:0005215//transporter activity;
CL3445.Contig1_All	5050	0.02	0.02	0	1.37	1.47	0.87	0.69	73.09	5.66862	8.82e-16	4.21e-14	Up	gi|913309735|ref|XP_013185467.1|/0.0e+00/TBC1 domain family member 4 isoform X1 [Amyelois transitella]	gi|319958153|gb|HQ118097.1|/3.96e-12/Aricia artaxerxes voucher WHP_14 triose phosphate isomerase (tpi) gene, exon 2 and partial cds	sp|Q86TI0|TBCD1_HUMAN/9e-153/TBC1 domain family member 1 OS=Homo sapiens OX=9606 GN=TBC1D1 PE=1 SV=2	pmac:106716135/0.0e+00/(RefSeq) uncharacterized protein LOC106716135 isoform X1; K17902 TBC1 domain family member 4	SPAC26F1.09/6e-25/---	NA
CL858.Contig3_All	2498	0	0	0	1.13	1.68	1.34	0	39.51	5.65698	2.74e-11	8.81e-10	Up	gi|512925098|ref|XP_004930755.1|/5.3e-259/organic cation transporter protein-like [Bombyx mori]	NA	sp|Q9VIK2|CART_DROME/3e-93/Carcinine transporter OS=Drosophila melanogaster OX=7227 GN=CarT PE=2 SV=1	pxy:105386743/1.2e-129/(RefSeq) solute carrier family 22 member 3-like; K08200 MFS transporter, OCT family, solute carrier family 22 (organic cation transporter), member 3	SMa1447/3e-14/---	NA
CL59.Contig1_All	2489	0	0	0	2.02	1.54	0.92	0	42.06	5.65567	3.85e-11	1.22e-09	Up	gi|17225566|gb|AAL37477.1|AF329947_1/0.0e+00/transducer and activator of transcription short form [Spodoptera frugiperda]	gi|17225565|gb|AF329947.1|/0.0/Spodoptera frugiperda signal transducer and activator of transcription short form (STAT) mRNA, complete cds	sp|P42232|STA5B_MOUSE/0.0/Signal transducer and activator of transcription 5B OS=Mus musculus OX=10090 GN=Stat5b PE=1 SV=1	bmor:100302627/0.0e+00/Stat, BmSTAT; (RefSeq) signal transducer and activator of transcription; K11224 signal transducer and activator of transcription 5B	NA	biological_process:GO:0007165//signal transduction;GO:0006355//regulation of transcription, DNA-templated;cellular_component:GO:0005634//nucleus;GO:0005737//cytoplasm;molecular_function:GO:0003677//DNA binding;GO:0003700//DNA-binding transcription factor activity;
CL4855.Contig2_All	896	0	0	0	8.76	5.19	1.98	0	49.57	5.64175	9.47e-11	2.9e-09	Up	NA	NA	NA	NA	NA	NA
CL1338.Contig2_All	2191	0	0	0.04	2.83	1.85	1.91	0.38	53.81	5.62576	2.98e-13	1.14e-11	Up	gi|910338824|ref|XP_013173024.1|/3.5e-222/interference hedgehog-like [Papilio xuthus]	NA	sp|B4LRN7|IHOG_DROVI/3e-90/Interference hedgehog OS=Drosophila virilis OX=7244 GN=iHog PE=3 SV=1	prap:110998252/5.6e-227/(RefSeq) interference hedgehog-like; K20245 brother of ihog	NA	NA
CL1426.Contig2_All	3704	0	0	0	1.09	1.02	0.64	0	39.2	5.62561	4.15e-11	1.31e-09	Up	NA	NA	NA	NA	NA	NA
CL3224.Contig2_All	1079	0	0	0.08	4.87	3.66	5.28	0.38	52.53	5.61141	3.51e-13	1.33e-11	Up	NA	NA	NA	NA	NA	NA
CL644.Contig4_All	1155	0	0	0	3.2	3.51	2.37	0	37.59	5.59884	4.94e-11	1.54e-09	Up	NA	gi|185050061|dbj|AP009005.1|/4.97e-60/Bombyx mori genomic DNA, chromosome 21, BAC clone:018H08, complete sequence	NA	NA	NA	NA
CL413.Contig4_All	2144	0.1	0	0	4.06	2.4	2.33	0.69	69.81	5.57539	1.22e-14	5.32e-13	Up	gi|512909943|ref|XP_004927045.1|/1.7e-88/putative RNA-binding protein Luc7-like 2 isoform X1 [Bombyx mori]	NA	sp|Q5R8W6|LC7L3_PONAB/6e-37/Luc7-like protein 3 OS=Pongo abelii OX=9601 GN=LUC7L3 PE=2 SV=1	myi:110453901/2.1e-56/(RefSeq) putative RNA-binding protein Luc7-like 2 isoform X1; K13212 RNA-binding protein Luc7-like 2	SPCC16A11.13/2e-21/---	NA
CL2688.Contig2_All	2647	0	0	0	1.51	2.25	0.64	0	45.2	5.56451	1.56e-10	4.69e-09	Up	gi|913322211|ref|XP_013192307.1|/2.1e-205/fasciculation and elongation protein zeta-1 isoform X1 [Amyelois transitella]	gi|512915183|ref|XM_004928271.1|/0.0/PREDICTED: Bombyx mori fasciculation and elongation protein zeta-2 (LOC101744562), mRNA	sp|Q6TYB5|FEZ2_MOUSE/5e-67/Fasciculation and elongation protein zeta-2 OS=Mus musculus OX=10090 GN=Fez2 PE=2 SV=1	acs:100557797/2.1e-34/(RefSeq) fasciculation and elongation protein zeta-2; K16502 cadherin-related family member 2	NA	NA
CL5213.Contig1_All	2377	0	0	0	0.99	2.54	1.08	0	42.86	5.55367	1.46e-10	4.38e-09	Up	gi|827556766|ref|XP_012549699.1|/2.0e-255/solute carrier family 46 member 3-like [Bombyx mori] gt;gi|827556768|ref|XP_012549700.1| PREDICTED: solute carrier family 46 member 3-like [Bombyx mori] gt;gi|827556770|ref|XP_012549701.1| PREDICTED: solute carrier family 46 member 3-like [Bombyx mori] gt;gi|827556772|ref|XP_004930683.2| PREDICTED: solute carrier family 46 member 3-like [Bombyx mori]	NA	sp|Q5F4B8|S46A3_CHICK/1e-26/Solute carrier family 46 member 3 OS=Gallus gallus OX=9031 GN=SLC46A3 PE=2 SV=1	bmor:101735706/3.7e-256/(RefSeq) solute carrier family 46 member 3-like; K20840 MFS transporter, PCFT/HCP family, solute carrier family 46, member 3	DR0472/4e-10/---	biological_process:GO:0055085//transmembrane transport;cellular_component:GO:0016021//integral component of membrane;
CL1957.Contig1_All	1419	0	0	0	2.34	3.79	1.49	0	40.74	5.55259	1.22e-10	3.7e-09	Up	NA	NA	NA	NA	NA	NA
CL1134.Contig8_All	4349	0.03	0	0.01	1.16	1.19	0.72	0.34	51.58	5.53668	8.26e-13	3.02e-11	Up	gi|913321310|ref|XP_013191812.1|/0.0e+00/uncharacterized protein LOC106135941 [Amyelois transitella]	gi|512902400|ref|XM_004925310.1|/2.76e-162/PREDICTED: Bombyx mori actin-binding protein anillin-like (LOC101744606), mRNA	sp|Q9V4P1|ANLN_DROME/9e-160/Anillin OS=Drosophila melanogaster OX=7227 GN=scra PE=1 SV=3	prap:110996381/0.0e+00/(RefSeq) anillin isoform X1; K18621 actin-binding protein anillin	NA	NA
CL4319.Contig1_All	2225	0	0	0	1.42	1.84	1.06	0	36.47	5.52122	1.23e-10	3.72e-09	Up	gi|909565529|ref|XP_013138083.1|/5.2e-157/S-phase kinase-associated protein 2-like [Papilio polytes]	NA	sp|Q13309|SKP2_HUMAN/1e-56/S-phase kinase-associated protein 2 OS=Homo sapiens OX=9606 GN=SKP2 PE=1 SV=2	pmac:106711902/1.8e-135/(RefSeq) S-phase kinase-associated protein 2-like; K03875 F-box and leucine-rich repeat protein 1 (S-phase kinase-associated protein 2)	NA	NA
CL3339.Contig3_All	1137	0	0	0	1.96	3.61	3.46	0	36.81	5.50718	1.67e-10	5.02e-09	Up	gi|913325724|ref|XP_013194236.1|/1.4e-97/phosphatidylglycerophosphatase and protein-tyrosine phosphatase 1 [Amyelois transitella]	gi|913325723|ref|XM_013338782.1|/2.08e-123/PREDICTED: Amyelois transitella phosphatidylglycerophosphatase and protein-tyrosine phosphatase 1 (LOC106137856), mRNA	sp|Q86BN8|PTPM1_DROME/3e-93/Phosphatidylglycerophosphatase and protein-tyrosine phosphatase 1 OS=Drosophila melanogaster OX=7227 GN=PTPMT1 PE=2 SV=1	bmor:101737334/4.1e-96/(RefSeq) phosphatidylglycerophosphatase and protein-tyrosine phosphatase 1; K14165 atypical dual specificity phosphatase [EC:3.1.3.16 3.1.3.48]	PAB0279/1e-06/---	biological_process:GO:0035335//peptidyl-tyrosine dephosphorylation;molecular_function:GO:0004725//protein tyrosine phosphatase activity;GO:0008138//protein tyrosine/serine/threonine phosphatase activity;
CL101.Contig2_All	989	0	0	0	4.52	2.06	4.34	0	37.24	5.50542	2.16e-10	6.44e-09	Up	gi|930666476|gb|KPJ07590.1|/3.7e-06/protein RR48_11146 [Papilio machaon]	NA	NA	NA	NA	NA
CL3402.Contig2_All	777	0.12	0	0	4.34	7.8	6.91	0.34	51.08	5.5013	1.75e-12	6.2e-11	Up	NA	gi|187234343|gb|EU647215.1|/5.81e-23/Spodoptera exigua trehalose-phosphate synthase (TPS) gene, complete cds	NA	NA	NA	NA
CL54.Contig6_All	2714	0	0	0	1.74	1.01	0.85	0	36.59	5.494	2.04e-10	6.08e-09	Up	gi|913298972|ref|XP_013194543.1|/1.4e-167/CAP-Gly domain-containing linker protein 2 isoform X3 [Amyelois transitella]	gi|827556082|ref|XM_012693981.1|/4.80e-158/PREDICTED: Bombyx mori restin homolog (LOC101739189), transcript variant X11, mRNA	sp|Q9VJE5|CL190_DROME/3e-77/Restin homolog OS=Drosophila melanogaster OX=7227 GN=CLIP-190 PE=1 SV=1	bmor:101739189/1.5e-160/(RefSeq) restin homolog; K10421 CAP-Gly domain-containing linker protein 1	SPAC27D7.13c/6e-12/---	NA
CL3541.Contig1_All	801	0.13	0	0	5.38	4.79	8.08	0.34	49.51	5.48475	2.6e-12	9.05e-11	Up	NA	NA	NA	NA	NA	NA
CL1336.Contig3_All	1264	0	0	0	1.72	3.38	2.9	0	36.58	5.48149	2.25e-10	6.69e-09	Up	gi|827541158|ref|XP_012543869.1|/2.5e-108/wnt inhibitory factor 1 precursor isoform X1 [Bombyx mori]	gi|913314415|ref|XM_013332578.1|/1.38e-125/PREDICTED: Amyelois transitella multiple epidermal growth factor-like domains protein 10 (LOC106132995), mRNA	sp|Q9W3W5|WIF1_DROME/3e-127/Protein shifted OS=Drosophila melanogaster OX=7227 GN=shf PE=1 SV=2	bmor:692919/4.8e-106/(RefSeq) Wnt inhibitory factor 1 precursor; K01691 WNT inhibitory factor 1	NA	NA
CL2731.Contig1_All	3103	0.03	0	0.03	1.71	2.13	1.36	0.72	62.07	5.46733	1.46e-14	6.29e-13	Up	gi|943946142|ref|XP_014356257.1|/0.0e+00/alpha-catulin isoform X3 [Papilio machaon]	gi|909560267|ref|XM_013279765.1|/0.0/PREDICTED: Papilio polytes alpha-catulin (LOC106100748), transcript variant X3, mRNA	sp|Q5RC06|CTNL1_PONAB/1e-138/Alpha-catulin OS=Pongo abelii OX=9601 GN=CTNNAL1 PE=2 SV=1	aplc:110979891/9.0e-29/(RefSeq) catenin alpha-2-like; K05691 catenin alpha	NA	NA
CL1300.Contig5_All	3049	0.09	0	0.04	1.94	2.09	5.14	1.41	103.79	5.46566	7.88e-15	3.49e-13	Up	gi|357621009|gb|EHJ72995.1|/4.7e-100/protein KGM_11155 [Danaus plexippus]	NA	sp|E2AXC7|BRCC3_CAMFO/6e-56/Lys-63-specific deubiquitinase BRCC36 OS=Camponotus floridanus OX=104421 GN=BRCC3 PE=1 SV=1	pmac:106710728/5.6e-100/(RefSeq) lys-63-specific deubiquitinase BRCC36-like; K11864 BRCA1/BRCA2-containing complex subunit 3 [EC:3.4.19.-]	SPAC1687.13c/7e-10/---	NA
CL3239.Contig3_All	2791	0	0.1	0	1.31	3.84	3.51	1.03	92.94	5.45872	7.58e-14	3.05e-12	Up	gi|913315352|ref|XP_013188557.1|/3.1e-207/serine palmitoyltransferase 1 [Amyelois transitella]	NA	sp|Q3MHG1|SPTC1_BOVIN/1e-120/Serine palmitoyltransferase 1 OS=Bos taurus OX=9913 GN=SPTLC1 PE=2 SV=1	bmor:101743445/1.1e-198/(RefSeq) serine palmitoyltransferase 1; K00654 serine palmitoyltransferase [EC:2.3.1.50]	SPBC18E5.02c/3e-85/---	biological_process:GO:0009058//biosynthetic process;cellular_component:GO:0016021//integral component of membrane;molecular_function:GO:0030170//pyridoxal phosphate binding;GO:0003824//catalytic activity;
CL3840.Contig3_All	2847	0	0	0	1.8	5.93	0.16	0	91.58	5.4454	3.34e-09	8.9e-08	Up	gi|827555857|ref|XP_012549342.1|/0.0e+00/sphingomyelin phosphodiesterase isoform X1 [Bombyx mori] gt;gi|827555859|ref|XP_012549343.1| PREDICTED: sphingomyelin phosphodiesterase isoform X1 [Bombyx mori]	gi|913320235|ref|XM_013335771.1|/0.0/PREDICTED: Amyelois transitella sphingomyelin phosphodiesterase (LOC106135475), transcript variant X2, mRNA	sp|Q0VD19|ASM_BOVIN/7e-157/Sphingomyelin phosphodiesterase OS=Bos taurus OX=9913 GN=SMPD1 PE=2 SV=1	prap:111004076/0.0e+00/(RefSeq) sphingomyelin phosphodiesterase isoform X1; K12350 sphingomyelin phosphodiesterase [EC:3.1.4.12]	NA	NA
CL1220.Contig3_All	749	0	0	0	2.67	6.35	5.23	0	36.33	5.41895	4.87e-10	1.41e-08	Up	NA	gi|388597544|gb|JQ710732.1|/2.19e-141/Spodoptera exigua IMD-like protein (imd) mRNA, complete cds	NA	NA	NA	NA
CL2496.Contig2_All	1284	0	0	0	1.77	2.13	3.8	0	34.88	5.41137	5.4e-10	1.56e-08	Up	gi|114051916|ref|NP_001040191.1|/1.1e-156/precursor [Bombyx mori] gt;gi|87248331|gb|ABD36218.1| alpha-N-acetylgalactosaminidase [Bombyx mori]	NA	sp|Q90744|NAGAB_CHICK/1e-102/Alpha-N-acetylgalactosaminidase OS=Gallus gallus OX=9031 GN=NAGA PE=1 SV=1	bmor:692881/2.1e-157/(RefSeq) alpha-N-acetylgalactosaminidase; K01189 alpha-galactosidase [EC:3.2.1.22]	NA	biological_process:GO:0008152//metabolic process;molecular_function:GO:0016798//hydrolase activity, acting on glycosyl bonds;
CL4942.Contig2_All	440	0	0	0	8.73	6.93	8.48	0	31.62	5.39557	4.17e-10	1.22e-08	Up	NA	NA	NA	NA	NA	NA
CL352.Contig1_All	4371	0	0	0	0.28	1.12	1.01	0	40.87	5.38133	1.18e-09	3.3e-08	Up	gi|913319443|ref|XP_013190793.1|/3.3e-304/uridine-cytidine kinase-like 1 isoform X1 [Amyelois transitella]	gi|910338097|ref|XM_013317185.1|/0.0/PREDICTED: Papilio xuthus uridine-cytidine kinase-like 1 (LOC106121492), transcript variant X3, mRNA	sp|Q9NWZ5|UCKL1_HUMAN/0.0/Uridine-cytidine kinase-like 1 OS=Homo sapiens OX=9606 GN=UCKL1 PE=1 SV=2	bmor:101744022/9.0e-301/(RefSeq) uridine-cytidine kinase-like 1; K00876 uridine kinase [EC:2.7.1.48]	SPCC162.11c_1/1e-60/---	biological_process:GO:0044206//UMP salvage;GO:0044211//CTP salvage;GO:0016310//phosphorylation;molecular_function:GO:0005524//ATP binding;GO:0004849//uridine kinase activity;
CL3570.Contig2_All	2134	0	0	0	2.05	1.8	0.72	0	36.83	5.37355	8.7e-10	2.47e-08	Up	gi|827555063|ref|XP_012549039.1|/2.1e-224/uncharacterized protein LOC101745877 isoform X1 [Bombyx mori]	NA	sp|Q5XKL5|BTBD8_HUMAN/2e-28/BTB/POZ domain-containing protein 8 OS=Homo sapiens OX=9606 GN=BTBD8 PE=2 SV=2	myi:110455842/4.9e-34/(RefSeq) uncharacterized protein LOC110455842; K10480 BTB/POZ domain-containing protein 8	NA	NA
CL2366.Contig5_All	1977	0	0	0	2.91	1.72	0.74	0	39.18	5.36786	1.21e-09	3.38e-08	Up	gi|768438253|ref|XP_011560700.1|/6.1e-149/CCR4-NOT transcription complex subunit 3 [Plutella xylostella]	gi|913295865|ref|XM_013345293.1|/0.0/PREDICTED: Amyelois transitella CCR4-NOT transcription complex subunit 3-like (LOC106143251), partial mRNA	sp|Q8K0V4|CNOT3_MOUSE/6e-116/CCR4-NOT transcription complex subunit 3 OS=Mus musculus OX=10090 GN=Cnot3 PE=1 SV=1	pxy:105390992/1.1e-149/(RefSeq) CCR4-NOT transcription complex subunit 3; K12580 CCR4-NOT transcription complex subunit 3	SPAC1B3.05/7e-55/---	biological_process:GO:0006355//regulation of transcription, DNA-templated;cellular_component:GO:0005634//nucleus;
CL996.Contig3_All	2906	0.23	0.3	0.3	5.72	18.99	12.76	9.61	425.84	5.35687	2.63e-28	3.31e-26	Up	gi|913312858|ref|XP_013187177.1|/5.5e-199/protein croquemort-like isoform X1 [Amyelois transitella] gt;gi|913312860|ref|XP_013187178.1| PREDICTED: protein croquemort-like isoform X2 [Amyelois transitella] gt;gi|913312862|ref|XP_013187179.1| PREDICTED: protein croquemort-like isoform X1 [Amyelois transitella]	gi|283945475|ref|NM_001171179.1|/5.64e-93/Bombyx mori scavenger receptor class B member 3 (SCRB3), mRNA >gi|283483653|dbj|AB515345.1| Bombyx mori Cameo1 mRNA for Cameo1, complete cds	sp|Q27367|CRQ_DROME/6e-91/Protein croquemort OS=Drosophila melanogaster OX=7227 GN=crq PE=1 SV=3	prap:110996080/4.0e-156/(RefSeq) protein croquemort-like; K13885 scavenger receptor class B, member 1	NA	cellular_component:GO:0016021//integral component of membrane;
CL4198.Contig1_All	4635	0.11	0	0.19	4.45	6.83	3.44	5.86	269.44	5.35407	6.39e-23	5.19e-21	Up	gi|930656489|gb|KPI98813.1|/0.0e+00/[Papilio xuthus]	gi|768423751|ref|XM_011554495.1|/0.0/PREDICTED: Plutella xylostella unconventional myosin-XVIIIa (LOC105384283), partial mRNA	sp|Q92614|MY18A_HUMAN/3e-104/Unconventional myosin-XVIIIa OS=Homo sapiens OX=9606 GN=MYO18A PE=1 SV=3	pxy:105384283/2.0e-274/(RefSeq) unconventional myosin-XVIIIa; K10362 myosin XVIII	MK0690/3e-21/---	NA
CL2760.Contig1_All	3606	0.24	0.44	0.41	13.98	16.61	12.39	16.39	600.77	5.35127	5.89e-73	1.16e-69	Up	gi|913312547|ref|XP_013187005.1|/0.0e+00/transcription elongation factor SPT5 isoform X1 [Amyelois transitella]	gi|910349474|ref|XM_013323307.1|/0.0/PREDICTED: Papilio xuthus transcription elongation factor SPT5 (LOC106125894), mRNA	sp|Q9V460|SPT5H_DROME/0.0/Transcription elongation factor SPT5 OS=Drosophila melanogaster OX=7227 GN=Spt5 PE=1 SV=1	pmac:106719282/0.0e+00/(RefSeq) transcription elongation factor SPT5 isoform X1; K15172 transcription elongation factor SPT5	YML010w/3e-75/---	NA
CL3868.Contig1_All	2569	0	0	0	0.71	2.12	0.86	0	37.34	5.32377	1.52e-09	4.18e-08	Up	gi|607360198|gb|EZA54533.1|/2.4e-166/protein X777_05512, partial [Cerapachys biroi]	NA	sp|Q75JC9|Y8484_DICDI/4e-09/Uncharacterized protein DDB_G0271670 OS=Dictyostelium discoideum OX=44689 GN=DDB_G0271670 PE=3 SV=1	NA	NA	NA
CL1355.Contig9_All	2006	0	0	0	0.99	1.92	1.34	0	32.22	5.31711	1.07e-09	3.01e-08	Up	gi|913312535|ref|XP_013186999.1|/2.8e-178/voltage-dependent L-type calcium channel subunit beta-2 [Amyelois transitella]	gi|913312534|ref|XM_013331545.1|/0.0/PREDICTED: Amyelois transitella voltage-dependent L-type calcium channel subunit beta-2 (LOC106132190), mRNA	sp|Q9MZL5|CACB2_BOVIN/6e-172/Voltage-dependent L-type calcium channel subunit beta-2 OS=Bos taurus OX=9913 GN=CACNB2 PE=2 SV=1	pxy:105393908/4.1e-168/(RefSeq) voltage-dependent L-type calcium channel subunit beta-2; K04863 voltage-dependent calcium channel beta-2	NA	NA
CL553.Contig12_All	1452	0	0	0	2.25	3.03	1.1	0	34.46	5.31549	1.32e-09	3.67e-08	Up	gi|357625415|gb|EHJ75870.1|/3.7e-103/histone deacetylase 7A [Danaus plexippus]	gi|910333400|ref|XM_013314635.1|/1.18e-156/PREDICTED: Papilio xuthus histone deacetylase 4-like (LOC106119593), mRNA	sp|Q6NZM9|HDAC4_MOUSE/1e-35/Histone deacetylase 4 OS=Mus musculus OX=10090 GN=Hdac4 PE=1 SV=1	dpl:KGM_205707/9.8e-103/(GenBank) histone deacetylase 4 like protein; K11406 histone deacetylase 4/5 [EC:3.5.1.98]	Cgl1939/1e-08/---	NA
CL1879.Contig1_All	1555	0	0	0	1.89	1.74	1.52	0	29.62	5.3064	9.49e-10	2.68e-08	Up	NA	NA	NA	NA	NA	NA
CL978.Contig2_All	1266	0	0.22	0	3.99	5.34	5.7	1.03	68.76	5.28902	1.25e-14	5.44e-13	Up	gi|910335224|ref|XP_013171070.1|/1.1e-07/pinin [Papilio xuthus] gt;gi|910335226|ref|XP_013171071.1| PREDICTED: pinin [Papilio xuthus]	NA	NA	pmac:106708713/8.8e-07/(RefSeq) pinin; K13114 pinin	NA	NA
CL1566.Contig1_All	2277	0	0	0.11	2.41	2.45	2.91	1.13	65.95	5.28417	8.77e-15	3.86e-13	Up	gi|913311598|ref|XP_013186485.1|/2.6e-71/uncharacterized protein LOC106131819 [Amyelois transitella]	NA	sp|Q9VXD1|SINGL_DROME/5e-48/Protein singles bar OS=Drosophila melanogaster OX=7227 GN=sing PE=1 SV=1	NA	NA	cellular_component:GO:0016021//integral component of membrane;
CL348.Contig2_All	2220	0.1	0	0.05	2.25	5.21	1.74	1.06	79.73	5.28239	2.33e-13	8.97e-12	Up	gi|943970735|ref|XP_014367019.1|/0.0e+00/solute carrier organic anion transporter family member 5A1 isoform X1 [Papilio machaon] gt;gi|930667623|gb|KPJ08706.1| Solute carrier organic anion transporter family member 5A1 [Papilio machaon]	gi|943970734|ref|XM_014511533.1|/0.0/PREDICTED: Papilio machaon solute carrier organic anion transporter family member 5A1 (LOC106717638), transcript variant X1, mRNA	sp|Q9H2Y9|SO5A1_HUMAN/3e-115/Solute carrier organic anion transporter family member 5A1 OS=Homo sapiens OX=9606 GN=SLCO5A1 PE=2 SV=2	pmac:106717638/0.0e+00/(RefSeq) solute carrier organic anion transporter family member 5A1 isoform X1; K14353 solute carrier organic anion transporter family, member 3A	NA	NA
CL420.Contig6_All	3127	0.74	0.67	0.76	26.35	27.64	24.36	28.1	940.08	5.28144	7.41e-120	3.06e-116	Up	gi|512904939|ref|XP_004925821.1|/8.8e-86/uncharacterized protein LOC101737947 [Bombyx mori]	gi|827546192|ref|XM_004925764.2|/8.02e-77/PREDICTED: Bombyx mori uncharacterized LOC101737947 (LOC101737947), mRNA	NA	NA	NA	NA
CL2353.Contig3_All	1643	0.05	0.16	0.2	5.8	7.44	6.69	2.88	121.59	5.25973	5.74e-24	5.02e-22	Up	gi|93448327|gb|ABC72321.2|/2.0e-238/P450 [Spodoptera litura]	gi|93448326|gb|DQ352137.2|/0.0/Spodoptera litura cytochrome P450 (CYP4M14v1) mRNA, complete cds	sp|P29981|CP4C1_BLADI/3e-129/Cytochrome P450 4C1 OS=Blaberus discoidalis OX=6981 GN=CYP4C1 PE=2 SV=1	bmor:100126560/4.6e-181/Cyp4m5; (RefSeq) cytochrome P450 monooxygenase Cyp4M5; K15001 cytochrome P450 family 4 [EC:1.14.-.-]	BH0579/8e-40/---	biological_process:GO:0055114//oxidation-reduction process;cellular_component:GO:0016021//integral component of membrane;molecular_function:GO:0005506//iron ion binding;GO:0020037//heme binding;GO:0004497//monooxygenase activity;GO:0016705//oxidoreductase activity, acting on paired donors, with incorporation or reduction of molecular oxygen;
CL40.Contig2_All	2273	0	0	0	1.24	1.3	0.89	0	29.15	5.25406	1.65e-09	4.51e-08	Up	gi|913316397|ref|XP_013189137.1|/1.2e-230/rho GTPase-activating protein 1-like [Amyelois transitella]	gi|913316396|ref|XM_013333683.1|/2.45e-145/PREDICTED: Amyelois transitella rho GTPase-activating protein 1-like (LOC106133842), mRNA	sp|Q07960|RHG01_HUMAN/5e-113/Rho GTPase-activating protein 1 OS=Homo sapiens OX=9606 GN=ARHGAP1 PE=1 SV=1	dpl:KGM_201391/1.7e-218/(GenBank) rho GTPase-activating protein 1 isoform 2; K18470 Rho GTPase-activating protein 1	NA	NA
Unigene17632_All	3932	0.02	0	0.02	2.13	1.58	0.51	0.72	64.47	5.24571	1.19e-11	3.92e-10	Up	NA	NA	NA	NA	NA	NA
Unigene2869_All	5467	0.04	0	0	0.83	0.8	0.83	0.69	51.68	5.24059	3.72e-13	1.4e-11	Up	gi|641656043|ref|XP_008179821.1|/2.8e-111/putative nuclease HARBI1 [Acyrthosiphon pisum]	gi|619325816|emb|FO681373.1|/1.19e-17/Spodoptera frugiperda sequence from BAC clone 72B06	sp|Q6AZB8|HARB1_DANRE/2e-09/Putative nuclease HARBI1 OS=Danio rerio OX=7955 GN=harbi1 PE=2 SV=1	xla:108719648/1.3e-78/(RefSeq) uncharacterized LOC108719648; K09228 KRAB domain-containing zinc finger protein	NA	NA
Unigene3574_All	2148	0.07	0.06	0	1.89	2.49	2	0.69	51.74	5.23792	3.03e-13	1.15e-11	Up	NA	NA	NA	NA	NA	NA
CL5340.Contig1_All	1236	0	0	0	2.14	2.64	1.71	0	28.9	5.23376	2.01e-09	5.46e-08	Up	gi|512922231|ref|XP_004930070.1|/4.4e-12/lipoyltransferase 1, mitochondrial isoform X2 [Bombyx mori]	NA	NA	bmor:101741825/1.8e-12/(RefSeq) lipoyltransferase 1, mitochondrial; K10105 lipoyltransferase 1	NA	biological_process:GO:0006464//cellular protein modification process;molecular_function:GO:0016874//ligase activity;
CL1672.Contig1_All	1070	0	0	0	1.68	3.54	2.79	0	30.53	5.22705	2.67e-09	7.14e-08	Up	gi|327420430|gb|AEA76291.1|/8.5e-65/intestinal lipase 6 [Mamestra configurata]	gi|327420429|gb|HM357825.1|/5.54e-109/Mamestra configurata insect intestinal lipase 6 mRNA, complete cds	sp|Q6XZB0|LIPI_HUMAN/2e-15/Lipase member I OS=Homo sapiens OX=9606 GN=LIPI PE=1 SV=3	pmac:106719427/2.0e-28/(RefSeq) lipase member I-like; K19404 phosphatidic acid-selective phospholipase A1 [EC:3.1.1.-]	NA	cellular_component:GO:0005576//extracellular region;molecular_function:GO:0004806//triglyceride lipase activity;
CL1588.Contig1_All	1108	0.23	0.1	0.09	4.37	5.2	10.98	1.41	79.25	5.18269	5.91e-14	2.4e-12	Up	gi|914572923|gb|KOB75633.1|/7.9e-130/protein 22 [Operophtera brumata]	NA	sp|Q8R1C6|MET22_MOUSE/3e-32/Methyltransferase-like protein 22 OS=Mus musculus OX=10090 GN=Mettl22 PE=2 SV=1	shr:100930168/2.0e-10/CNKSR2; (RefSeq) connector enhancer of kinase suppressor of ras 2; K17536 connector enhancer of kinase suppressor of Ras 2	NA	biological_process:GO:0032259//methylation;molecular_function:GO:0008168//methyltransferase activity;
CL1032.Contig15_All	3924	0	0	0	0.18	1.57	1.04	0	43.33	5.17354	1.23e-08	3.08e-07	Up	gi|913316718|ref|XP_013189309.1|/3.5e-156/protein phosphatase 1 regulatory subunit 12A isoform X5 [Amyelois transitella]	gi|827561356|ref|XM_012696028.1|/0.0/PREDICTED: Bombyx mori protein phosphatase 1 regulatory subunit 12B (LOC101737973), transcript variant X6, mRNA	sp|O60237|MYPT2_HUMAN/7e-125/Protein phosphatase 1 regulatory subunit 12B OS=Homo sapiens OX=9606 GN=PPP1R12B PE=1 SV=2	bmor:101737973/5.3e-151/(RefSeq) protein phosphatase 1 regulatory subunit 12B; K06270 protein phosphatase 1 regulatory subunit 12A	all2748/2e-20/---	NA
CL2187.Contig2_All	3018	0	0.03	0.12	2.36	2.38	2.43	1.85	81.9	5.17175	1.46e-17	8.14e-16	Up	gi|913321637|ref|XP_013191989.1|/0.0e+00/protein pigeon [Amyelois transitella]	gi|913321636|ref|XM_013336535.1|/0.0/PREDICTED: Amyelois transitella protein pigeon (LOC106136090), mRNA	sp|Q24118|PIGE_DROME/5e-128/Protein pigeon OS=Drosophila melanogaster OX=7227 GN=pigeon PE=2 SV=2	NA	NA	NA
CL3596.Contig1_All	6064	0	0.08	0.08	1.77	2.7	2.01	3.97	154.73	5.16829	8.3e-24	7.17e-22	Up	gi|827555271|ref|XP_012549123.1|/0.0e+00/insulin receptor isoform X1 [Bombyx mori]	gi|312179390|gb|HQ433354.1|/0.0/Spodoptera littoralis insulin receptor mRNA, partial cds	sp|Q93105|INSR_AEDAE/0.0/Insulin-like receptor OS=Aedes aegypti OX=7159 GN=InR PE=2 SV=2	bmor:692560/0.0e+00/InR, Bir; (RefSeq) insulin receptor; K04527 insulin receptor [EC:2.7.10.1]	YAR019c/2e-17/---	biological_process:GO:0018108//peptidyl-tyrosine phosphorylation;GO:0046777//protein autophosphorylation;GO:0007169//transmembrane receptor protein tyrosine kinase signaling pathway;cellular_component:GO:0016021//integral component of membrane;molecular_function:GO:0004714//transmembrane receptor protein tyrosine kinase activity;GO:0043560//insulin receptor substrate binding;GO:0005524//ATP bindi…
CL1966.Contig7_All	2148	0	0.04	0	2.33	1.42	1.25	0.34	39.78	5.16023	1.14e-10	3.46e-09	Up	NA	NA	NA	NA	NA	NA
CL5489.Contig2_All	5514	0.09	0.15	0.08	4.77	4.11	2.47	6.69	244.57	5.15492	4.63e-31	7.29e-29	Up	gi|827544708|ref|XP_012544984.1|/3.7e-281/golgin subfamily A member 6-like protein 22 isoform X2 [Bombyx mori]	gi|768441638|ref|XM_011564254.1|/6.16e-125/PREDICTED: Plutella xylostella calponin homology domain-containing protein DDB_G0272472 (LOC105392603), transcript variant X2, mRNA	sp|P37709|TRHY_RABIT/4e-30/Trichohyalin OS=Oryctolagus cuniculus OX=9986 GN=TCHH PE=2 SV=1	NA	PAB0812/1e-22/---	NA
CL4640.Contig2_All	1982	0	0.09	0.04	2.75	5.95	1.4	1.06	78.09	5.15284	4.91e-12	1.68e-10	Up	gi|512901999|ref|XP_004925267.1|/1.8e-185/synaptic vesicle glycoprotein 2A-like [Bombyx mori] gt;gi|827545038|ref|XP_012545104.1| PREDICTED: synaptic vesicle glycoprotein 2A-like [Bombyx mori]	NA	sp|Q69ZS6|SV2C_MOUSE/6e-29/Synaptic vesicle glycoprotein 2C OS=Mus musculus OX=10090 GN=Sv2c PE=1 SV=2	zne:110827737/1.3e-73/(RefSeq) synaptic vesicle glycoprotein 2B-like; K06258 MFS transporter, VNT family, synaptic vesicle glycoprotein 2	SMa1447/8e-16/---	cellular_component:GO:0016020//membrane;
CL2650.Contig1_All	2084	0.13	0	0.04	3.15	3.83	2.27	1.41	73.49	5.15002	1.76e-15	8.16e-14	Up	gi|913311710|ref|XP_013186547.1|/0.0e+00/protein sidekick [Amyelois transitella]	gi|827543620|ref|XM_012689255.1|/0.0/PREDICTED: Bombyx mori protein sidekick (LOC101741950), mRNA	sp|O97394|SDK_DROME/0.0/Protein sidekick OS=Drosophila melanogaster OX=7227 GN=sdk PE=1 SV=2	bmor:101741950/0.0e+00/(RefSeq) protein sidekick; K16353 protein sidekick	NA	NA
CL5195.Contig1_All	4412	0.24	0	0.13	4.87	4.34	6.36	6.76	262.41	5.14383	2.97e-21	2.14e-19	Up	gi|913307504|ref|XP_013184240.1|/3.0e-156/ubiquitin fusion degradation protein 1 homolog isoform X1 [Amyelois transitella]	gi|943961262|ref|XM_014507643.1|/9.99e-167/PREDICTED: Papilio machaon ubiquitin fusion degradation protein 1 homolog (LOC106714570), transcript variant X1, mRNA	sp|Q9VTF9|UFD1_DROME/4e-109/Ubiquitin fusion degradation protein 1 homolog OS=Drosophila melanogaster OX=7227 GN=Ufd1-like PE=2 SV=1	dpl:KGM_206927/2.1e-156/(GenBank) ubiquitin fusion degradation protein 1; K14016 ubiquitin fusion degradation protein 1	SPBC16A3.09c/2e-59/---	biological_process:GO:0006511//ubiquitin-dependent protein catabolic process;
CL1594.Contig2_All	1354	0	0	0	1.33	2.15	1.83	0	26.52	5.10727	6.85e-09	1.77e-07	Up	gi|512901403|ref|XP_004925127.1|/3.7e-41/uncharacterized protein LOC101737719 [Bombyx mori]	NA	sp|O43361|ZN749_HUMAN/9e-06/Zinc finger protein 749 OS=Homo sapiens OX=9606 GN=ZNF749 PE=1 SV=2	NA	NA	NA
CL1030.Contig4_All	3836	0.17	0.24	0.31	7.25	8.96	6.77	11.11	342.49	5.0802	4.58e-51	2.52e-48	Up	gi|913305971|ref|XP_013183394.1|/0.0e+00/striated muscle-specific serine/threonine-protein kinase [Amyelois transitella]	gi|913305970|ref|XM_013327940.1|/0.0/PREDICTED: Amyelois transitella striated muscle-specific serine/threonine-protein kinase (LOC106129391), mRNA	sp|Q6PZE0|MUC19_MOUSE/7e-14/Mucin-19 OS=Mus musculus OX=10090 GN=Muc19 PE=2 SV=2	NA	Rv3876/7e-07/---	NA
CL1571.Contig2_All	758	0.84	1.84	0.31	30.06	33.46	44.09	7.62	275.66	5.07767	4.43e-25	4.31e-23	Up	gi|914566318|gb|KOB71026.1|/3.0e-72/protein OBRU01_12505 [Operophtera brumata]	NA	NA	NA	YJL217w/3e-53/---	NA
CL724.Contig3_All	2678	0.03	0.18	0.13	3.68	3.77	4.24	3.22	118.26	5.0734	7.53e-22	5.65e-20	Up	gi|512920824|ref|XP_004929729.1|/1.0e-223/organic cation transporter protein-like [Bombyx mori] gt;gi|827554637|ref|XP_012548859.1| PREDICTED: organic cation transporter protein-like [Bombyx mori]	NA	sp|Q9VCA2|ORCT_DROME/1e-84/Organic cation transporter protein OS=Drosophila melanogaster OX=7227 GN=Orct PE=1 SV=1	pxy:105398296/1.4e-200/(RefSeq) organic cation transporter protein-like; K08202 MFS transporter, OCT family, solute carrier family 22 (organic cation transporter), member 4/	SMa1447/2e-17/---	biological_process:GO:0055085//transmembrane transport;cellular_component:GO:0016021//integral component of membrane;molecular_function:GO:0022857//transmembrane transporter activity;
CL319.Contig2_All	1450	0	0	0	1.11	1.65	2.28	0	26.52	5.0711	1.11e-08	2.79e-07	Up	gi|943975706|ref|XP_014369023.1|/2.6e-117/uncharacterized protein At4g17910-like [Papilio machaon] gt;gi|930665978|gb|KPJ07102.1| GPI-anchored wall transfer protein 1 [Papilio machaon]	NA	sp|Q54MC0|PIGW_DICDI/2e-54/Phosphatidylinositol-glycan biosynthesis class W protein OS=Dictyostelium discoideum OX=44689 GN=pigw PE=3 SV=2	pmac:106719250/4.8e-118/(RefSeq) uncharacterized protein At4g17910-like; K05283 phosphatidylinositol glycan, class W [EC:2.3.-.-]	SPAC144.10c/4e-50/---	NA
CL3239.Contig2_All	2682	0	0	0	0.5	1.19	1.06	0	27.84	5.06459	1.28e-08	3.21e-07	Up	gi|913315352|ref|XP_013188557.1|/3.0e-207/serine palmitoyltransferase 1 [Amyelois transitella]	NA	sp|Q3MHG1|SPTC1_BOVIN/5e-121/Serine palmitoyltransferase 1 OS=Bos taurus OX=9913 GN=SPTLC1 PE=2 SV=1	bmor:101743445/1.0e-198/(RefSeq) serine palmitoyltransferase 1; K00654 serine palmitoyltransferase [EC:2.3.1.50]	SPBC18E5.02c/2e-85/---	biological_process:GO:0009058//biosynthetic process;cellular_component:GO:0016021//integral component of membrane;molecular_function:GO:0003824//catalytic activity;GO:0030170//pyridoxal phosphate binding;
CL391.Contig1_All	1391	0	0	0	1.75	1.35	1.78	0	24.56	5.04864	1.12e-08	2.83e-07	Up	NA	gi|820687754|dbj|LC020021.1|/3.06e-177/Ostrinia latipennis latSPL1, latpg3, and latSPL4 genes for serine protease, putative fatty Acyl-CoA desaturase, and serine protease, partial and complete cds	NA	NA	NA	NA
Unigene20693_All	503	0	0	0	4.47	6.15	5.3	0	24.55	5.03132	1.27e-08	3.17e-07	Up	NA	NA	sp|Q8MP30|Y7791_DICDI/1e-08/Uncharacterized histidine-rich protein DDB_G0274557 OS=Dictyostelium discoideum OX=44689 GN=DDB_G0274557 PE=3 SV=1	NA	PA1297/3e-07/---	NA
CL1193.Contig2_All	2875	0	0	0	0.18	1.54	2.2	0	42.57	5.01311	5.88e-08	1.37e-06	Up	gi|913315362|ref|XP_013188564.1|/3.2e-82/sperm-associated antigen 7 homolog [Amyelois transitella]	gi|291201242|emb|FP340417.1|/2.25e-12/87A24_SfBAC_fin, Spodoptera frugiperda BAC, egg DNA	sp|Q7SYJ9|SPAG7_DANRE/6e-45/Sperm-associated antigen 7 homolog OS=Danio rerio OX=7955 GN=spag7 PE=1 SV=1	ame:411240/1.3e-37/NOL10; (RefSeq) nucleolar protein 10; K14788 ribosome biogenesis protein ENP2	NA	NA
CL3466.Contig1_All	744	0	0	0	3.26	3.23	2.93	0	23.82	5.01302	1.44e-08	3.58e-07	Up	NA	NA	NA	NA	NA	NA
CL2201.Contig2_All	3385	3.72	3.47	4.11	99.63	122.05	112.6	162.69	4360.45	4.99644	1.67e-185	3.44e-181	Up	gi|357631018|gb|EHJ78757.1|/1.6e-186/protein KGM_11850 [Danaus plexippus]	gi|910344819|ref|XM_013320788.1|/3.85e-110/PREDICTED: Papilio xuthus uncharacterized LOC106124291 (LOC106124291), transcript variant X2, mRNA	sp|O02833|ALS_PAPHA/4e-31/Insulin-like growth factor-binding protein complex acid labile subunit OS=Papio hamadryas OX=9557 GN=IGFALS PE=2 SV=1	NA	SPy1798/2e-16/---	NA
Unigene168_All	836	0	0	0	4.51	1.92	2.78	0	25.41	4.98558	2.53e-08	6.16e-07	Up	NA	NA	NA	NA	NA	NA
CL1230.Contig3_All	4243	0	0	0	0.21	0.59	1.18	0	31.31	4.96939	5.1e-08	1.2e-06	Up	gi|768413391|ref|XP_011568812.1|/7.7e-16/perilipin-4 isoform X1 [Plutella xylostella]	NA	sp|Q96Q06|PLIN4_HUMAN/3e-76/Perilipin-4 OS=Homo sapiens OX=9606 GN=PLIN4 PE=1 SV=2	pxy:105398418/1.4e-16/(RefSeq) perilipin-4; K20254 perilipin-4	CC1007/2e-19/---	NA
Unigene27301_All	1844	0	0	0	0.68	1.68	1.44	0	25.93	4.96832	2.9e-08	7e-07	Up	NA	NA	NA	NA	NA	NA
Unigene107_All	1222	0.1	0	0	2.73	2.84	1.92	0.34	33.05	4.94471	7.6e-10	2.17e-08	Up	NA	NA	NA	NA	NA	NA
CL1654.Contig4_All	1444	0	0	0	1.47	1.29	1.65	0	22.66	4.93775	2.95e-08	7.1e-07	Up	NA	NA	NA	NA	NA	NA
CL4983.Contig3_All	3404	0.91	0.84	0.88	23.83	24.52	27.07	37.64	982.25	4.93563	1.18e-100	4.08e-97	Up	gi|909579196|ref|XP_013145486.1|/3.4e-232/4-coumarate--CoA ligase 2-like [Papilio polytes]	NA	sp|Q54P77|4CL1_DICDI/9e-89/Probable 4-coumarate--CoA ligase 1 OS=Dictyostelium discoideum OX=44689 GN=4cl1 PE=3 SV=1	cfo:105256579/1.9e-96/(RefSeq) 4-coumarate--CoA ligase 1; K01904 4-coumarate--CoA ligase [EC:6.2.1.12]	AF0089/2e-69/---	NA
CL3120.Contig2_All	1494	0	0	0	1.36	1.24	1.63	0	22.34	4.91699	3.52e-08	8.41e-07	Up	gi|768418964|ref|XP_011550183.1|/1.0e-23/myb-like protein V isoform X1 [Plutella xylostella]	gi|913305514|ref|XM_013327692.1|/1.11e-37/PREDICTED: Amyelois transitella uncharacterized LOC106129199 (LOC106129199), mRNA	sp|Q5ZMJ9|SRRM1_CHICK/8e-15/Serine/arginine repetitive matrix protein 1 OS=Gallus gallus OX=9031 GN=SRRM1 PE=2 SV=1	NA	Cgl1939/1e-09/---	molecular_function:GO:0003677//DNA binding;
CL4707.Contig2_All	2211	0	0	0.31	5.13	5.17	3.65	3.01	117.13	4.9169	1.6e-13	6.23e-12	Up	NA	NA	NA	NA	NA	NA
Unigene21178_All	3096	0	0	0	1.14	0.23	1.27	0	29.53	4.90241	8.98e-08	2.05e-06	Up	gi|913319385|ref|XP_013190762.1|/4.4e-61/low-density lipoprotein receptor class A domain-containing protein 4 isoform X1 [Amyelois transitella]	gi|913319386|ref|XM_013335309.1|/3.42e-130/PREDICTED: Amyelois transitella low-density lipoprotein receptor class A domain-containing protein 4 (LOC106135108), transcript variant X2, mRNA	NA	NA	NA	NA
CL3904.Contig1_All	1787	1.36	0.58	1.29	22.25	30.22	44.47	23.23	640.15	4.89462	3.83e-33	7.06e-31	Up	gi|910346521|ref|XP_013177170.1|/2.6e-130/trans-1,2-dihydrobenzene-1,2-diol dehydrogenase-like [Papilio xuthus]	NA	sp|Q6DF30|DHDH_XENTR/8e-83/Trans-1,2-dihydrobenzene-1,2-diol dehydrogenase OS=Xenopus tropicalis OX=8364 GN=dhdh PE=2 SV=1	bmor:101744141/9.8e-129/(RefSeq) trans-1,2-dihydrobenzene-1,2-diol dehydrogenase-like; K00078 dihydrodiol dehydrogenase / D-xylose 1-dehydrogenase (NADP) [EC:1.3.1.20 1.1.1.179]	CAC1480/2e-58/---	biological_process:GO:0055114//oxidation-reduction process;molecular_function:GO:0016491//oxidoreductase activity;
CL3802.Contig1_All	1285	0	0	0	1.62	1.46	1.72	0	21.75	4.88951	4.3e-08	1.02e-06	Up	NA	NA	NA	NA	NA	NA
CL2177.Contig1_All	2212	0.04	0.04	0	2.21	2.69	0.78	0.69	48.3	4.88523	3.5e-10	1.03e-08	Up	NA	gi|619325825|emb|FO681382.1|/8.01e-11/Spodoptera frugiperda sequence from BAC clone 36K19	NA	NA	NA	NA
CL1355.Contig12_All	1981	0	0	0	1.15	0.65	1.39	0	22.72	4.86837	6.44e-08	1.5e-06	Up	gi|913312535|ref|XP_013186999.1|/3.4e-168/voltage-dependent L-type calcium channel subunit beta-2 [Amyelois transitella]	gi|943975792|ref|XM_014513572.1|/1.29e-137/PREDICTED: Papilio machaon voltage-dependent L-type calcium channel subunit beta-2 (LOC106719272), transcript variant X12, mRNA	sp|Q9MZL5|CACB2_BOVIN/2e-169/Voltage-dependent L-type calcium channel subunit beta-2 OS=Bos taurus OX=9913 GN=CACNB2 PE=2 SV=1	prap:110997819/7.0e-168/(RefSeq) voltage-dependent L-type calcium channel subunit beta-2 isoform X1; K04863 voltage-dependent calcium channel beta-2	DR2133/7e-06/---	NA
Unigene2606_All	799	0	0	0	2.76	3.89	1.64	0	23.26	4.83771	7.76e-08	1.78e-06	Up	NA	NA	NA	NA	NA	NA
Unigene1218_All	1088	0	0.68	0.98	17.85	18.84	17.35	7.26	209.89	4.83024	1.03e-21	7.6e-20	Up	NA	NA	NA	NA	NA	NA
CL2785.Contig1_All	3333	0	0	0	0.76	2.63	0.1	0	47.47	4.82188	2.86e-07	6.05e-06	Up	gi|357618966|gb|EHJ71750.1|/0.0e+00/protein KGM_15726 [Danaus plexippus]	gi|943959869|ref|XM_014507051.1|/0.0/PREDICTED: Papilio machaon protein turtle (LOC106714107), transcript variant X2, mRNA	sp|Q967D7|TUTL_DROME/0.0/Protein turtle OS=Drosophila melanogaster OX=7227 GN=tutl PE=1 SV=2	pmac:106714107/0.0e+00/(RefSeq) protein turtle isoform X1; K22656 immunoglobulin superfamily member 9B	NA	NA
CL2218.Contig7_All	4110	0.2	0.1	0.12	4.37	4.01	3.22	6.73	183.84	4.82167	8.81e-32	1.49e-29	Up	gi|190702548|gb|ACE75433.1|/8.2e-15/hypothetical protein [Glyptapanteles indiensis]	NA	sp|Q75JC9|Y8484_DICDI/4e-12/Uncharacterized protein DDB_G0271670 OS=Dictyostelium discoideum OX=44689 GN=DDB_G0271670 PE=3 SV=1	NA	YLR106c/3e-07/---	NA
CL261.Contig14_All	3629	0	0	0	0.49	1.22	0.28	0	28.35	4.81562	1.39e-07	3.1e-06	Up	gi|827540300|ref|XP_012553207.1|/3.7e-237/epidermal growth factor receptor kinase substrate 8-like protein 1 isoform X1 [Bombyx mori] gt;gi|827540302|ref|XP_012553208.1| PREDICTED: epidermal growth factor receptor kinase substrate 8-like protein 1 isoform X1 [Bombyx mori]	gi|910330668|ref|XM_013313186.1|/0.0/PREDICTED: Papilio xuthus epidermal growth factor receptor kinase substrate 8-like protein 1 (LOC106118525), transcript variant X2, mRNA	sp|Q08509|EPS8_MOUSE/1e-67/Epidermal growth factor receptor kinase substrate 8 OS=Mus musculus OX=10090 GN=Eps8 PE=1 SV=2	prap:110991606/3.3e-240/(RefSeq) epidermal growth factor receptor kinase substrate 8-like; K17277 epidermal growth factor receptor kinase substrate 8	DR2133/5e-09/---	NA
CL2426.Contig2_All	2709	0.06	0.13	0.47	7.41	5.5	8.05	7.71	212.92	4.80808	9.25e-21	6.51e-19	Up	gi|913315512|ref|XP_013188648.1|/3.0e-284/probable peroxisomal acyl-coenzyme A oxidase 1 [Amyelois transitella]	gi|659495139|gb|KJ622091.1|/5.33e-83/Agrotis segetum clone 33961 putative peroxisomal acyl-CoA oxidase 1 mRNA, partial cds	sp|Q7KML2|ACOX1_DROME/0.0/Probable peroxisomal acyl-coenzyme A oxidase 1 OS=Drosophila melanogaster OX=7227 GN=CG5009 PE=1 SV=1	bmor:101743803/3.1e-283/(RefSeq) probable peroxisomal acyl-coenzyme A oxidase 1; K00232 acyl-CoA oxidase [EC:1.3.3.6]	YGL205w/5e-66/---	NA
CL5055.Contig4_All	1888	0	0	0.4	6.6	7.3	4.29	3.39	129.31	4.80466	6.4e-12	2.16e-10	Up	gi|918027825|gb|AKZ66620.1|/1.3e-254/[Helicoverpa armigera]	gi|918027824|gb|KP735934.1|/0.0/Helicoverpa armigera Hippo mRNA, complete cds	sp|Q13188|STK3_HUMAN/0.0/Serine/threonine-protein kinase 3 OS=Homo sapiens OX=9606 GN=STK3 PE=1 SV=2	bmor:100144578/5.9e-241/HPO; (RefSeq) serine-threonine kinase-like protein; K04412 serine/threonine kinase 3	YAR019c/2e-50/---	biological_process:GO:0007165//signal transduction;GO:0006468//protein phosphorylation;molecular_function:GO:0004674//protein serine/threonine kinase activity;GO:0005524//ATP binding;
CL2624.Contig1_All	1712	0.07	0.22	0.14	4.3	4.41	3.85	2.47	79.6	4.80316	7.21e-18	4.1e-16	Up	gi|913324002|ref|XP_013193295.1|/6.0e-254/SH2B adapter protein 1 [Amyelois transitella]	gi|913324001|ref|XM_013337841.1|/0.0/PREDICTED: Amyelois transitella SH2B adapter protein 1 (LOC106137086), mRNA	sp|O14492|SH2B2_HUMAN/7e-73/SH2B adapter protein 2 OS=Homo sapiens OX=9606 GN=SH2B2 PE=1 SV=2	zne:110839402/7.4e-134/(RefSeq) SH2B adapter protein 1 isoform X1; K07193 SH2B adapter protein 2	NA	NA
CL2317.Contig1_All	1835	0	0	0	0.99	1.09	0.98	0	20.3	4.78893	9.61e-08	2.18e-06	Up	NA	NA	NA	NA	NA	NA
CL1449.Contig1_All	853	0	0	0	3.18	2.4	1.71	0	20.97	4.77028	1.25e-07	2.79e-06	Up	NA	NA	NA	NA	NA	NA
CL4551.Contig2_All	561	0	0	0	3.39	2.84	6.13	0	21.45	4.76512	1.53e-07	3.39e-06	Up	gi|768439177|ref|XP_011561207.1|/3.0e-21/SAGA-associated factor 29 homolog [Plutella xylostella] gt;gi|768439179|ref|XP_011561208.1| PREDICTED: SAGA-associated factor 29 homolog [Plutella xylostella]	NA	NA	pxy:105391435/5.6e-22/(RefSeq) SAGA-associated factor 29 homolog; K11364 SAGA-associated factor 29	NA	NA
CL3772.Contig2_All	1673	0.18	0.06	0.23	5.56	3.03	6.16	2.88	89.08	4.76231	1.47e-15	6.89e-14	Up	gi|913316453|ref|XP_013189167.1|/8.3e-91/peptidyl-prolyl cis-trans isomerase CYP18-2 [Amyelois transitella]	NA	sp|Q9Y3C6|PPIL1_HUMAN/2e-82/Peptidyl-prolyl cis-trans isomerase-like 1 OS=Homo sapiens OX=9606 GN=PPIL1 PE=1 SV=1	pmac:106708310/5.8e-91/(RefSeq) peptidyl-prolyl cis-trans isomerase-like 1; K12733 peptidyl-prolyl cis-trans isomerase-like 1 [EC:5.2.1.8]	SPAC57A10.03/1e-65/---	biological_process:GO:0000413//protein peptidyl-prolyl isomerization;GO:0006457//protein folding;molecular_function:GO:0003755//peptidyl-prolyl cis-trans isomerase activity;
CL241.Contig1_All	3361	0.31	0.16	0.4	7.75	8.09	7.08	12.21	296.2	4.76208	2.36e-45	9.28e-43	Up	gi|943972017|ref|XP_014367538.1|/5.4e-222/dual specificity mitogen-activated protein kinase kinase 4-like [Papilio machaon] gt;gi|930667090|gb|KPJ08178.1| Dual specificity mitogen-activated protein kinase kinase 4 [Papilio machaon]	gi|943972016|ref|XM_014512052.1|/0.0/PREDICTED: Papilio machaon dual specificity mitogen-activated protein kinase kinase 4-like (LOC106718060), mRNA	sp|P45985|MP2K4_HUMAN/4e-157/Dual specificity mitogen-activated protein kinase kinase 4 OS=Homo sapiens OX=9606 GN=MAP2K4 PE=1 SV=1	pmac:106718060/9.9e-223/(RefSeq) dual specificity mitogen-activated protein kinase kinase 4-like; K04430 mitogen-activated protein kinase kinase 4 [EC:2.7.12.2]	YAR019c/2e-24/---	NA
CL4634.Contig2_All	1183	0	0	0	2.16	1.47	1.21	0	20.58	4.7567	1.38e-07	3.07e-06	Up	gi|914568243|gb|KOB72247.1|/4.1e-92/phosphatase [Operophtera brumata]	NA	NA	NA	NA	NA
CL279.Contig3_All	2951	0.01	0.01	0	1.32	0.29	0.66	0	24.57	4.75132	2.32e-07	5e-06	Up	gi|913320798|ref|XP_013191530.1|/2.9e-94/CLK4-associating serine/arginine rich protein [Amyelois transitella]	gi|827551560|ref|XR_001139800.1|/3.55e-70/PREDICTED: Bombyx mori CLK4-associating serine/arginine rich protein (LOC101745827), transcript variant X2, misc_RNA	sp|Q5HZB6|CLASR_RAT/9e-59/CLK4-associating serine/arginine rich protein OS=Rattus norvegicus OX=10116 GN=Clasrp PE=1 SV=2	bmor:101745827/1.8e-90/(RefSeq) CLK4-associating serine/arginine rich protein; K13168 splicing factor, arginine/serine-rich 16	NA	NA
CL4045.Contig1_All	2470	0.06	0.1	0.19	3.85	4.79	1.56	2.91	97.51	4.72294	5.37e-14	2.19e-12	Up	gi|512925027|ref|XP_004930738.1|/1.9e-54/enhancer of rudimentary homolog [Bombyx mori] gt;gi|913309650|ref|XP_013185422.1| PREDICTED: enhancer of rudimentary homolog [Amyelois transitella]	gi|936574110|ref|XM_014363692.1|/1.12e-34/PREDICTED: Copidosoma floridanum enhancer of rudimentary homolog (LOC106647351), mRNA	sp|Q93104|ERH_AEDAE/2e-61/Enhancer of rudimentary homolog OS=Aedes aegypti OX=7159 PE=3 SV=1	NA	NA	biological_process:GO:0006221//pyrimidine nucleotide biosynthetic process;GO:0045747//positive regulation of Notch signaling pathway;GO:0007049//cell cycle;
CL243.Contig3_All	1935	0	0	0	0.64	1.56	0.8	0	22.02	4.71384	2.21e-07	4.77e-06	Up	gi|913316410|ref|XP_013189143.1|/1.6e-141/uncharacterized protein LOC106133848 [Amyelois transitella]	NA	NA	NA	NA	cellular_component:GO:0016020//membrane;
CL1081.Contig1_All	2091	0	0.09	0	1.81	1.53	1.34	0.69	36.36	4.71103	4.83e-10	1.4e-08	Up	gi|827548428|ref|XP_012546425.1|/4.9e-56/zinc finger protein 84-like isoform X1 [Bombyx mori]	gi|910328921|ref|XM_013312240.1|/1.25e-18/PREDICTED: Papilio xuthus zinc finger protein 239-like (LOC106117796), transcript variant X2, mRNA	sp|P18737|ZG8_XENLA/4e-38/Gastrula zinc finger protein XlCGF8.2DB (Fragment) OS=Xenopus laevis OX=8355 PE=3 SV=1	NA	SPAC144.09c/3e-22/---	NA
CL3373.Contig2_All	1234	0	0	0	1.18	2.3	1.16	0	20.96	4.70881	2.1e-07	4.55e-06	Up	NA	gi|381289566|gb|JQ236852.1|/4.20e-46/Spodoptera exigua glutathione S-transferase S protein (GSTS1) gene, complete cds	NA	NA	NA	NA
Unigene1840_All	523	0	0	0	4.19	4.39	2.92	0	19.11	4.67247	2.5e-07	5.36e-06	Up	NA	gi|291201242|emb|FP340417.1|/1.04e-38/87A24_SfBAC_fin, Spodoptera frugiperda BAC, egg DNA	NA	NA	NA	NA
CL553.Contig4_All	1432	0	0	0	0.72	1.34	2.03	0	20.73	4.65457	3.75e-07	7.84e-06	Up	gi|357625415|gb|EHJ75870.1|/1.5e-96/histone deacetylase 7A [Danaus plexippus]	gi|827540737|ref|XM_012697941.1|/3.98e-12/PREDICTED: Bombyx mori histone deacetylase 5 (LOC105841244), mRNA	sp|P56524|HDAC4_HUMAN/2e-20/Histone deacetylase 4 OS=Homo sapiens OX=9606 GN=HDAC4 PE=1 SV=3	pmac:106710379/1.5e-79/(RefSeq) histone deacetylase 4-like isoform X1; K11406 histone deacetylase 4/5 [EC:3.5.1.98]	Cgl1939/2e-09/---	NA
CL1817.Contig2_All	4294	0.48	0.21	0.21	8.23	7.19	6.83	15.83	368.31	4.65434	4.12e-39	1.1e-36	Up	gi|937202560|gb|ALH43430.1|/0.0e+00/[Spodoptera littoralis]	gi|937202559|gb|KP308212.1|/0.0/Spodoptera littoralis discs-large mRNA, complete cds	sp|P31007|DLG1_DROME/0.0/Disks large 1 tumor suppressor protein OS=Drosophila melanogaster OX=7227 GN=dlg1 PE=1 SV=2	bmor:101744274/0.0e+00/(RefSeq) disks large 1 tumor suppressor protein; K12076 disks large protein 1	YDR454c/9e-24/---	NA
CL4036.Contig3_All	1127	16.41	19.19	18.46	585.54	327.9	389.24	242.32	5201.49	4.65038	4.64e-67	7.36e-64	Up	NA	NA	sp|Q6RHW0|K1C9_MOUSE/5e-74/Keratin, type I cytoskeletal 9 OS=Mus musculus OX=10090 GN=Krt9 PE=1 SV=3	NA	XF0818/4e-48/---	NA
CL4347.Contig1_All	321	0	0	0	11.62	7.48	4.48	0	20	4.63756	3.87e-07	8.06e-06	Up	NA	NA	NA	NA	NA	NA
CL4434.Contig3_All	627	0	0	0	3.35	2.59	2.81	0	17.93	4.61615	3.83e-07	7.99e-06	Up	gi|827556492|ref|XP_012549596.1|/5.6e-56/probable ATP-dependent RNA helicase pitchoune [Bombyx mori]	NA	sp|Q9VD51|DDX18_DROME/3e-33/Probable ATP-dependent RNA helicase pitchoune OS=Drosophila melanogaster OX=7227 GN=pit PE=2 SV=2	prap:110996208/9.3e-58/(RefSeq) ATP-dependent RNA helicase DBP4-like; K13179 ATP-dependent RNA helicase DDX18/HAS1 [EC:3.6.4.13]	SPAC1F7.02c/1e-20/---	NA
CL284.Contig2_All	1120	0	0	0	1.64	1.25	1.61	0	17.87	4.61094	4.04e-07	8.38e-06	Up	NA	NA	NA	NA	NA	NA
CL3230.Contig1_All	700	0	0	0	3.92	4.14	1.1	0	21.99	4.60222	5.95e-07	1.2e-05	Up	NA	NA	NA	NA	NA	NA
CL5394.Contig1_All	1108	0	0	0	1.74	1.88	1.06	0	18.51	4.60008	4.49e-07	9.21e-06	Up	NA	NA	NA	NA	NA	NA
Unigene4819_All	527	0	0	0	3.91	3.59	3.08	0	17.39	4.57161	5.24e-07	1.07e-05	Up	NA	NA	NA	NA	NA	NA
CL4055.Contig1_All	1484	0	0	0	1.54	0.86	0.95	0	17.9	4.56918	5.86e-07	1.18e-05	Up	NA	NA	NA	NA	NA	NA
CL3069.Contig2_All	839	0	0	0	2.72	2.16	1.33	0	18.11	4.55197	6.68e-07	1.34e-05	Up	NA	NA	NA	NA	NA	NA
CL3702.Contig1_All	4446	0.06	0.13	0.2	6.08	4.34	1.11	7.23	200.57	4.54492	1.33e-13	5.25e-12	Up	gi|943947428|ref|XP_014356833.1|/0.0e+00/uncharacterized protein LOC106709528 isoform X1 [Papilio machaon]	gi|66357783|ref|XM_626070.1|/1.26e-06/Cryptosporidium parvum Iowa II hypothetical protein with Thr stretches, possible mucin (cgd5_1210) partial mRNA	sp|Q02817|MUC2_HUMAN/2e-16/Mucin-2 OS=Homo sapiens OX=9606 GN=MUC2 PE=1 SV=2	NA	YPO2725/2e-12/---	NA
CL3457.Contig1_All	1070	0.17	0.26	0.24	4.14	7.88	7.78	2.85	76.11	4.52604	1.12e-14	4.91e-13	Up	gi|914568606|gb|KOB72495.1|/1.0e-134/protein OBRU01_12140, partial [Operophtera brumata]	NA	sp|Q9BDJ4|LIPH_RABIT/2e-39/Lipase member H OS=Oryctolagus cuniculus OX=9986 GN=LIPH PE=2 SV=1	pmac:106712500/4.2e-58/(RefSeq) pancreatic lipase-related protein 2-like; K19404 phosphatidic acid-selective phospholipase A1 [EC:3.1.1.-]	NA	cellular_component:GO:0005576//extracellular region;molecular_function:GO:0052689//carboxylic ester hydrolase activity;
CL573.Contig1_All	944	0	0	0	1.89	1.61	1.56	0	16.7	4.51808	7.83e-07	1.55e-05	Up	NA	NA	NA	NA	NA	NA
CL1058.Contig2_All	1225	0.38	0.46	0.51	10.78	12.17	8.62	6.41	140.87	4.51327	4.29e-27	4.88e-25	Up	gi|768429830|ref|XP_011556112.1|/2.3e-90/guanylate kinase isoform X2 [Plutella xylostella]	gi|909560203|ref|XM_013279730.1|/6.69e-74/PREDICTED: Papilio polytes guanylate kinase (LOC106100729), transcript variant X1, mRNA	sp|P46195|KGUA_BOVIN/6e-75/Guanylate kinase OS=Bos taurus OX=9913 GN=GUK1 PE=1 SV=2	dpl:KGM_203654/5.6e-91/(GenBank) guanylate kinase; K00942 guanylate kinase [EC:2.7.4.8]	SPBC1198.05/8e-63/---	NA
Unigene2437_All	482	0	0	0	2.88	4.24	4.31	0	17.05	4.51225	8.53e-07	1.69e-05	Up	NA	gi|291201245|emb|FP340420.1|/1.66e-06/70A06_SfBAC_fin, Spodoptera frugiperda BAC, egg DNA	NA	NA	NA	NA
CL2437.Contig3_All	1421	0.16	0.37	0.06	3.99	5.53	4.26	2.78	72.23	4.46743	4.57e-15	2.07e-13	Up	gi|512928378|ref|XP_004931563.1|/2.4e-62/mpv17-like protein [Bombyx mori]	NA	sp|Q68F62|MP17L_XENLA/1e-34/Mpv17-like protein OS=Xenopus laevis OX=8355 GN=mpv17l PE=2 SV=1	bmor:101737744/4.4e-63/(RefSeq) mpv17-like protein; K13349 Mpv17-like protein	NA	cellular_component:GO:0016020//membrane;
CL522.Contig1_All	1068	0.09	0.34	0.56	43.22	1.73	3.65	3.98	177.77	4.4646	1.03e-07	2.32e-06	Up	NA	NA	NA	NA	NA	NA
CL1505.Contig1_All	1557	5.07	4.81	3.98	74.09	94.5	122.06	86.96	1662.57	4.46113	4.99e-57	4.04e-54	Up	gi|662165616|gb|AIE44746.1|/5.7e-86/5 [Spodoptera litura]	gi|662165615|gb|KJ701601.1|/0.0/Spodoptera litura peroxiredoxin 5 mRNA, complete cds	sp|Q9BGI1|PRDX5_BOVIN/2e-56/Peroxiredoxin-5, mitochondrial OS=Bos taurus OX=9913 GN=PRDX5 PE=2 SV=2	bmor:732921/2.6e-85/(RefSeq) peroxiredoxin; K11187 peroxiredoxin 5, atypical 2-Cys peroxiredoxin [EC:1.11.1.15]	CC3394/2e-35/---	biological_process:GO:0055114//oxidation-reduction process;molecular_function:GO:0016491//oxidoreductase activity;
CL261.Contig11_All	2988	0.07	0	0	1.47	0.71	0.75	0.69	32.6	4.45399	2.17e-08	5.3e-07	Up	gi|827540306|ref|XP_012553210.1|/3.7e-291/epidermal growth factor receptor kinase substrate 8-like isoform X3 [Bombyx mori]	gi|910330668|ref|XM_013313186.1|/0.0/PREDICTED: Papilio xuthus epidermal growth factor receptor kinase substrate 8-like protein 1 (LOC106118525), transcript variant X2, mRNA	sp|Q08509|EPS8_MOUSE/2e-91/Epidermal growth factor receptor kinase substrate 8 OS=Mus musculus OX=10090 GN=Eps8 PE=1 SV=2	prap:110991606/1.2e-283/(RefSeq) epidermal growth factor receptor kinase substrate 8-like; K17277 epidermal growth factor receptor kinase substrate 8	DR2133/4e-10/---	NA
CL2819.Contig1_All	1063	0.09	0	0	2.52	1.9	1.7	0.34	23.14	4.45396	9.83e-08	2.23e-06	Up	gi|913299493|ref|XP_013196535.1|/4.2e-88/neuroglobin-like [Amyelois transitella]	NA	sp|Q90W04|NGB_TETNG/2e-13/Neuroglobin OS=Tetraodon nigroviridis OX=99883 GN=ngb PE=2 SV=1	prap:110991912/6.8e-85/(RefSeq) neuroglobin-like; K21893 neuroglobin	NA	NA
CL5160.Contig1_All	1964	0	0.06	0	1.21	1.17	0.8	0.34	23.29	4.44786	1.03e-07	2.32e-06	Up	gi|913299499|ref|XP_013196556.1|/4.8e-263/RUN domain-containing protein 1 [Amyelois transitella]	gi|827548316|ref|XM_004926773.2|/0.0/PREDICTED: Bombyx mori RUN domain-containing protein 1 (LOC101744613), mRNA	sp|Q96C34|RUND1_HUMAN/3e-96/RUN domain-containing protein 1 OS=Homo sapiens OX=9606 GN=RUNDC1 PE=1 SV=3	NA	NA	NA
CL4724.Contig2_All	1722	0.11	0.17	0	1.81	6.37	1.85	1.72	66.97	4.44499	1.98e-09	5.38e-08	Up	gi|913300334|ref|XP_013199586.1|/6.7e-136/uncharacterized protein LOC106142389 [Amyelois transitella]	NA	NA	NA	NA	NA
CL4913.Contig2_All	560	0	0	0	1.83	5.08	2.86	0	18.03	4.43615	1.67e-06	3.2e-05	Up	NA	NA	NA	NA	NA	NA
CL4131.Contig1_All	990	0	0	0	1.13	1.52	2.03	0	16.3	4.43505	1.54e-06	2.95e-05	Up	NA	NA	NA	NA	NA	NA
CL649.Contig1_All	6748	0	0.01	0	0.5	1.07	0.02	0	43.48	4.42133	4.5e-06	8.06e-05	Up	gi|512931340|ref|XP_004932278.1|/5.5e-117/protein alan shepard [Bombyx mori] gt;gi|827560019|ref|XP_012550960.1| PREDICTED: protein alan shepard [Bombyx mori]	gi|913312277|ref|XM_013331404.1|/0.0/PREDICTED: Amyelois transitella protein alan shepard (LOC106132087), mRNA	sp|B4LFQ9|SHEP_DROVI/3e-113/Protein alan shepard OS=Drosophila virilis OX=7244 GN=shep PE=3 SV=2	hmg:100210863/9.1e-18/(RefSeq) ELAV-like protein 3; K13208 ELAV like protein 2/3/4	SPAC140.02/7e-11/---	molecular_function:GO:0003723//RNA binding;GO:0000166//nucleotide binding;
Unigene22535_All	426	0	0	0	4.94	4.24	3.28	0	15.8	4.41865	1.62e-06	3.1e-05	Up	gi|938243551|gb|ALJ30270.1|/5.5e-15/acetyltransferase ACT23 [Spodoptera litura]	gi|938243550|gb|KT261730.1|/6.54e-30/Spodoptera litura putative acetyltransferase ACT23 mRNA, complete cds	NA	NA	NA	NA
Unigene17702_All	1370	0	0	0	1.71	0.88	0.77	0	16.66	4.4115	1.92e-06	3.63e-05	Up	NA	NA	NA	NA	NA	NA
CL1434.Contig3_All	949	0	0	0	0.91	3.74	1.28	0	20.28	4.40331	2.49e-06	4.65e-05	Up	gi|930667615|gb|KPJ08698.1|/4.3e-100/aminopeptidase 1D, mitochondrial [Papilio machaon]	NA	sp|Q4VBS4|MAP12_DANRE/2e-78/Methionine aminopeptidase 1D, mitochondrial OS=Danio rerio OX=7955 GN=metap1d PE=2 SV=1	bmor:101745776/6.2e-98/(RefSeq) methionine aminopeptidase 1D, mitochondrial; K01265 methionyl aminopeptidase [EC:3.4.11.18]	PA3657/4e-56/---	molecular_function:GO:0016787//hydrolase activity;
Unigene17811_All	1160	0	0	0	1.97	0.98	1.01	0	16.3	4.39845	2.07e-06	3.9e-05	Up	NA	gi|308512790|gb|HM449914.1|/1.48e-15/Biston betularia ribosomal protein L36 (RPL36) mRNA, complete cds	NA	NA	NA	NA
CL2623.Contig2_All	3493	1.59	1.26	1.09	25.65	23.97	27.49	57.22	1029.63	4.395	1.12e-76	2.57e-73	Up	gi|909581753|ref|XP_013146878.1|/5.3e-148/zinc transporter ZIP11 [Papilio polytes]	NA	sp|Q28J44|S39AB_XENTR/9e-113/Zinc transporter ZIP11 OS=Xenopus tropicalis OX=8364 GN=slc39a11 PE=2 SV=1	prap:111003730/6.1e-151/(RefSeq) zinc transporter ZIP11; K14717 solute carrier family 39 (zinc transporter), member 11	MA2881/1e-50/---	biological_process:GO:0055085//transmembrane transport;GO:0030001//metal ion transport;cellular_component:GO:0016021//integral component of membrane;molecular_function:GO:0046873//metal ion transmembrane transporter activity;
CL5044.Contig1_All	1241	0.51	0	0.2	6.22	4.6	6.04	3.19	74.95	4.36724	2.08e-13	8.05e-12	Up	gi|357608658|gb|EHJ66083.1|/1.1e-161/protein KGM_00604 [Danaus plexippus]	NA	sp|Q7QCJ9|MED27_ANOGA/6e-125/Mediator of RNA polymerase II transcription subunit 27 OS=Anopheles gambiae OX=7165 GN=MED27 PE=3 SV=3	bmor:101738836/5.7e-160/(RefSeq) mediator of RNA polymerase II transcription subunit 27; K15170 mediator of RNA polymerase II transcription subunit 27	NA	NA
CL3254.Contig1_All	499	0	0	0	3.81	3.24	2.68	0	15.13	4.36629	2.31e-06	4.33e-05	Up	NA	NA	NA	NA	NA	NA
Unigene6206_All	1117	0.33	0.33	0.31	6.58	6.41	9.68	4.25	89.76	4.36532	3.02e-17	1.64e-15	Up	gi|327420430|gb|AEA76291.1|/1.2e-149/intestinal lipase 6 [Mamestra configurata]	NA	sp|Q64425|LIPP_MYOCO/2e-33/Pancreatic triacylglycerol lipase (Fragment) OS=Myocastor coypus OX=10157 GN=PNLIP PE=2 SV=1	pmac:106712500/5.1e-59/(RefSeq) pancreatic lipase-related protein 2-like; K19404 phosphatidic acid-selective phospholipase A1 [EC:3.1.1.-]	NA	cellular_component:GO:0005576//extracellular region;molecular_function:GO:0052689//carboxylic ester hydrolase activity;
CL5292.Contig2_All	1950	0	0	0	0.39	1.87	0.54	0	21.05	4.35243	3.77e-06	6.85e-05	Up	gi|512925202|ref|XP_004930781.1|/2.3e-209/nitrilase homolog 1 isoform X1 [Bombyx mori]	gi|346711081|dbj|AK384173.1|/2.31e-75/Bombyx mori mRNA, clone: fcaL10J03	sp|O76463|NFT1_CAEEL/2e-128/Nitrilase and fragile histidine triad fusion protein NitFhit OS=Caenorhabditis elegans OX=6239 GN=nft-1 PE=1 SV=1	bmor:101742118/4.3e-210/(RefSeq) nitrilase homolog 1; K11206 deaminated glutathione amidase [EC:3.5.1.128]	SPBC651.02/6e-63/---	biological_process:GO:0006807//nitrogen compound metabolic process;molecular_function:GO:0016810//hydrolase activity, acting on carbon-nitrogen (but not peptide) bonds;
Unigene12114_All	1250	0.49	0.28	0.16	5.03	5.78	8.28	3.85	85.44	4.35066	2.95e-15	1.35e-13	Up	gi|910349178|ref|XP_013178601.1|/9.3e-95/uncharacterized protein LOC106125795 isoform X1 [Papilio xuthus]	gi|186469900|gb|EU622827.1|/4.17e-61/Spodoptera exigua chitin synthase B (CHSB) gene, complete cds	sp|Q9P2Y5|UVRAG_HUMAN/5e-19/UV radiation resistance-associated gene protein OS=Homo sapiens OX=9606 GN=UVRAG PE=1 SV=1	bmor:101737811/2.2e-95/(RefSeq) uncharacterized LOC101737811; K21249 UV radiation resistance-associated gene protein	NA	NA
CL99.Contig26_All	8250	0	0	0	0.04	0.68	0.15	0	29.76	4.34851	5.42e-06	9.59e-05	Up	gi|913325275|ref|XP_013193992.1|/0.0e+00/uncharacterized protein LOC106137672 isoform X4 [Amyelois transitella]	gi|827556593|ref|XM_012694185.1|/0.0/PREDICTED: Bombyx mori uncharacterized LOC101745102 (LOC101745102), transcript variant X3, mRNA	sp|Q80U22|RUSC2_MOUSE/2e-32/Iporin OS=Mus musculus OX=10090 GN=Rusc2 PE=1 SV=2	NA	ML0048/3e-07/---	NA
Unigene9887_All	4628	0	0	0	0.21	0.92	0.13	0	23.62	4.33538	4.76e-06	8.49e-05	Up	gi|913318022|ref|XP_013190022.1|/0.0e+00/rho GTPase-activating protein 21 isoform X3 [Amyelois transitella]	gi|913318021|ref|XM_013334568.1|/0.0/PREDICTED: Amyelois transitella rho GTPase-activating protein 21 (LOC106134502), transcript variant X3, mRNA	sp|Q6DFV3|RHG21_MOUSE/3e-63/Rho GTPase-activating protein 21 OS=Mus musculus OX=10090 GN=Arhgap21 PE=1 SV=1	prap:110995591/0.0e+00/(RefSeq) rho GTPase-activating protein 21 isoform X1; K20315 Rho GTPase-activating protein 21/23	CC3441/3e-07/---	NA
CL1654.Contig3_All	1511	0	0	0	0.73	1.41	0.75	0	16.07	4.33186	3.17e-06	5.81e-05	Up	NA	NA	NA	NA	NA	NA
CL261.Contig6_All	2271	0.05	0.14	0.1	2.46	2.9	1.13	2.13	56.61	4.32798	3.51e-11	1.12e-09	Up	gi|913329787|ref|XP_013196383.1|/9.3e-202/epidermal growth factor receptor kinase substrate 8-like protein 1 isoform X2 [Amyelois transitella]	gi|913329786|ref|XM_013340929.1|/0.0/PREDICTED: Amyelois transitella epidermal growth factor receptor kinase substrate 8-like (LOC106139473), transcript variant X2, mRNA	sp|Q8TE68|ES8L1_HUMAN/3e-81/Epidermal growth factor receptor kinase substrate 8-like protein 1 OS=Homo sapiens OX=9606 GN=EPS8L1 PE=1 SV=3	prap:110991606/1.1e-190/(RefSeq) epidermal growth factor receptor kinase substrate 8-like; K17277 epidermal growth factor receptor kinase substrate 8	DR2145/8e-11/---	NA
CL1966.Contig2_All	3086	0.4	0.14	0.19	4.33	5.14	5.32	9.17	174.22	4.32264	1.14e-25	1.14e-23	Up	gi|827558470|ref|XP_012550368.1|/8.0e-249/beta-N-acetylglucosaminidase 1 isoform X1 [Bombyx mori] gt;gi|827558472|ref|XP_012550369.1| PREDICTED: beta-N-acetylglucosaminidase 1 isoform X1 [Bombyx mori] gt;gi|827558474|ref|XP_012550370.1| PREDICTED: beta-N-acetylglucosaminidase 1 isoform X1 [Bombyx mori]	NA	sp|P49010|HEXC_BOMMO/2e-116/Chitooligosaccharidolytic beta-N-acetylglucosaminidase OS=Bombyx mori OX=7091 PE=1 SV=1	bmor:100038345/1.5e-249/GlcNAcase1, BmGlcNAcase1; (RefSeq) beta-N-acetylglucosaminidase 1; K12373 hexosaminidase [EC:3.2.1.52]	CC0447/1e-33/---	biological_process:GO:0005975//carbohydrate metabolic process;molecular_function:GO:0004563//beta-N-acetylhexosaminidase activity;
CL281.Contig2_All	915	0	0	0	1.03	3.72	1.01	0	19.35	4.32199	4.25e-06	7.64e-05	Up	NA	NA	NA	NA	NA	NA
CL1176.Contig3_All	2802	0	0	0.08	1.35	1.42	0.38	0.75	33.82	4.30977	2.21e-07	4.78e-06	Up	gi|910345938|ref|XP_013176853.1|/0.0e+00/ATP-dependent 6-phosphofructokinase isoform X3 [Papilio xuthus]	gi|815932392|gb|KP253076.1|/0.0/Spodoptera litura phosphofructokinase mRNA, complete cds	sp|P52034|PFKA_DROME/0.0/ATP-dependent 6-phosphofructokinase OS=Drosophila melanogaster OX=7227 GN=Pfk PE=2 SV=2	bmor:101745490/0.0e+00/(RefSeq) ATP-dependent 6-phosphofructokinase; K00850 6-phosphofructokinase 1 [EC:2.7.1.11]	SPBC16H5.02/1e-126/---	biological_process:GO:0006002//fructose 6-phosphate metabolic process;GO:0061615//glycolytic process through fructose-6-phosphate;cellular_component:GO:0005737//cytoplasm;molecular_function:GO:0003872//6-phosphofructokinase activity;GO:0005524//ATP binding;GO:0046872//metal ion binding;
CL1744.Contig4_All	1691	1.67	1.12	1.09	17.55	23	34.51	26.16	466.75	4.29981	4.04e-30	6e-28	Up	gi|913325670|ref|XP_013194207.1|/6.4e-99/proteasomal ubiquitin receptor ADRM1 isoform X1 [Amyelois transitella]	gi|913325673|ref|XM_013338755.1|/9.64e-49/PREDICTED: Amyelois transitella proteasomal ubiquitin receptor ADRM1 (LOC106137832), transcript variant X3, mRNA	sp|Q6NZ09|ADRM1_DANRE/1e-117/Proteasomal ubiquitin receptor ADRM1 OS=Danio rerio OX=7955 GN=adrm1b PE=1 SV=1	prap:110994360/1.8e-124/(RefSeq) proteasomal ubiquitin receptor ADRM1 isoform X1; K06691 26S proteasome regulatory subunit N13	XF0818/8e-06/---	NA
CL1652.Contig2_All	1842	0	0	0	0.51	1	0.75	0	15.3	4.29485	4e-06	7.22e-05	Up	gi|913316889|ref|XP_013189403.1|/6.3e-31/lipopolysaccharide-induced tumor necrosis factor-alpha factor homolog [Amyelois transitella]	NA	sp|Q6P828|LITAF_XENTR/3e-21/Lipopolysaccharide-induced tumor necrosis factor-alpha factor homolog OS=Xenopus tropicalis OX=8364 GN=litaf PE=2 SV=1	dpl:KGM_200890/1.8e-29/(GenBank) Vacuolar ATP synthase subunit e 2; K19363 lipopolysaccharide-induced tumor necrosis factor-alpha factor	NA	NA
CL3352.Contig5_All	422	0	0	0	5.8	2.53	3.84	0	14.91	4.28441	4.46e-06	8e-05	Up	NA	NA	NA	NA	NA	NA
CL864.Contig3_All	3368	0.2	0.12	0.17	4.25	2.6	2.68	6.42	121.32	4.28334	5.09e-20	3.4e-18	Up	gi|913326607|ref|XP_013194721.1|/0.0e+00/sodium/hydrogen exchanger 6 isoform X5 [Amyelois transitella]	gi|158293483|ref|XM_314826.4|/8.65e-77/Anopheles gambiae str. PEST AGAP008718-PA (AgaP_AGAP008718) mRNA, complete cds	sp|Q8BLV3|SL9A7_MOUSE/0.0/Sodium/hydrogen exchanger 7 OS=Mus musculus OX=10090 GN=Slc9a7 PE=1 SV=1	prap:110994811/0.0e+00/(RefSeq) sodium/hydrogen exchanger 7 isoform X1; K12041 solute carrier family 9 (sodium/hydrogen exchanger), member 6/7	SPAC15A10.06/7e-81/---	NA
CL436.Contig4_All	2777	0.21	0	0.45	5.35	5.91	3.98	7.71	162.71	4.27119	1.04e-12	3.78e-11	Up	NA	gi|429508144|gb|JX989825.1|/1.63e-33/Spodoptera frugiperda troponin T isoform E (TnT) mRNA, complete cds, alternatively spliced	sp|P19351|TNNT_DROME/3e-07/Troponin T, skeletal muscle OS=Drosophila melanogaster OX=7227 GN=up PE=1 SV=3	NA	NA	NA
CL677.Contig2_All	2414	0	0	0	0.87	0.39	0.44	0	14.99	4.26257	5.22e-06	9.26e-05	Up	gi|943977470|ref|XP_014369788.1|/4.8e-249/SPARC-related modular calcium-binding protein 1 [Papilio machaon]	gi|913316388|ref|XM_013333677.1|/5.51e-157/PREDICTED: Amyelois transitella SPARC-related modular calcium-binding protein 1 (LOC106133839), mRNA	sp|Q8BLY1|SMOC1_MOUSE/4e-34/SPARC-related modular calcium-binding protein 1 OS=Mus musculus OX=10090 GN=Smoc1 PE=2 SV=2	rss:109448310/1.6e-28/SMOC1; (RefSeq) SPARC-related modular calcium-binding protein 1 isoform X1; K05699 actinin alpha 1/4	NA	NA
Unigene8542_All	834	0	0	0	2.66	2.55	0.7	0	17.03	4.25816	5.99e-06	0.000105086	Up	NA	NA	NA	NA	NA	NA
CL2193.Contig4_All	4671	0.21	0.38	0.4	5.99	6.68	5	19.31	321.89	4.23937	3.06e-42	9.8e-40	Up	gi|913315645|ref|XP_013188719.1|/0.0e+00/lysine-specific demethylase 6A isoform X1 [Amyelois transitella]	gi|913315644|ref|XM_013333265.1|/0.0/PREDICTED: Amyelois transitella lysine-specific demethylase 6A (LOC106133513), transcript variant X1, mRNA	sp|O70546|KDM6A_MOUSE/0.0/Lysine-specific demethylase 6A OS=Mus musculus OX=10090 GN=Kdm6a PE=1 SV=2	pmac:106714422/0.0e+00/(RefSeq) lysine-specific demethylase 6A isoform X1; K11447 histone demethylase [EC:1.14.11.-]	YBR112c/4e-36/---	NA
CL2779.Contig2_All	965	0	0	0	0.97	1.74	1.56	0	14.21	4.23687	5.67e-06	9.99e-05	Up	gi|363896118|gb|AEW43143.1|/3.9e-117/UGT48A1 [Helicoverpa armigera]	NA	sp|Q5RFJ3|UD2A3_PONAB/6e-31/UDP-glucuronosyltransferase 2A3 OS=Pongo abelii OX=9601 GN=UGT2A3 PE=2 SV=1	pmac:106712161/5.1e-55/(RefSeq) UDP-glucuronosyltransferase 2B15-like isoform X1; K00699 glucuronosyltransferase [EC:2.4.1.17]	BS_yojK/3e-08/---	biological_process:GO:0008152//metabolic process;molecular_function:GO:0016758//transferase activity, transferring hexosyl groups;
CL280.Contig4_All	8163	0	0.07	0.23	2.33	3.77	1.7	10.72	255.05	4.2361	7.77e-10	2.21e-08	Up	gi|827554501|ref|XP_012548810.1|/0.0e+00/unconventional myosin-IXa-like isoform X1 [Bombyx mori]	gi|910332914|ref|XM_013314372.1|/0.0/PREDICTED: Papilio xuthus unconventional myosin-IXa-like (LOC106119415), transcript variant X2, mRNA	sp|Q63358|MYO9B_RAT/0.0/Unconventional myosin-IXb OS=Rattus norvegicus OX=10116 GN=Myo9b PE=1 SV=1	bmor:101742699/0.0e+00/(RefSeq) unconventional myosin-IXa-like; K10360 myosin IX	SPBC2D10.14c/5e-112/---	NA
CL175.Contig3_All	650	0	0.15	0	2.29	4.38	2.84	0.34	20.85	4.23448	7.23e-07	1.45e-05	Up	NA	NA	NA	NA	NA	NA
CL261.Contig12_All	3117	0	0	0	0.48	0.29	0.47	0	13.94	4.23082	6.07e-06	0.000106286	Up	gi|827540300|ref|XP_012553207.1|/3.2e-237/epidermal growth factor receptor kinase substrate 8-like protein 1 isoform X1 [Bombyx mori] gt;gi|827540302|ref|XP_012553208.1| PREDICTED: epidermal growth factor receptor kinase substrate 8-like protein 1 isoform X1 [Bombyx mori]	gi|910330668|ref|XM_013313186.1|/0.0/PREDICTED: Papilio xuthus epidermal growth factor receptor kinase substrate 8-like protein 1 (LOC106118525), transcript variant X2, mRNA	sp|Q08509|EPS8_MOUSE/4e-68/Epidermal growth factor receptor kinase substrate 8 OS=Mus musculus OX=10090 GN=Eps8 PE=1 SV=2	prap:110991606/2.8e-240/(RefSeq) epidermal growth factor receptor kinase substrate 8-like; K17277 epidermal growth factor receptor kinase substrate 8	DR2133/3e-09/---	NA
CL4814.Contig1_All	586	0	0	0	1.56	1.82	5.24	0	15.98	4.22579	7.73e-06	0.000132623	Up	NA	NA	NA	NA	NA	NA
CL4319.Contig2_All	2648	0	0	0	0.43	1.04	0.25	0	17.65	4.22454	7.65e-06	0.00013142	Up	gi|909565529|ref|XP_013138083.1|/2.8e-157/S-phase kinase-associated protein 2-like [Papilio polytes]	gi|619325815|emb|FO681372.1|/2.07e-12/Spodoptera frugiperda sequence from BAC clone 52C06	sp|Q13309|SKP2_HUMAN/4e-56/S-phase kinase-associated protein 2 OS=Homo sapiens OX=9606 GN=SKP2 PE=1 SV=2	pmac:106711902/9.4e-136/(RefSeq) S-phase kinase-associated protein 2-like; K03875 F-box and leucine-rich repeat protein 1 (S-phase kinase-associated protein 2)	NA	NA
CL2082.Contig1_All	841	0	0	0	1.47	2.05	1.22	0	14	4.21429	6.43e-06	0.000111914	Up	NA	NA	NA	NA	NA	NA
CL5226.Contig2_All	817	0	0	0	1.17	1.34	2.75	0	14.53	4.21381	7.34e-06	0.000126554	Up	NA	NA	NA	NA	NA	NA
Unigene16955_All	1631	0.05	0	0	0.87	1.55	0.91	0.34	20.57	4.21372	8.43e-07	1.67e-05	Up	gi|936694426|ref|XP_014225197.1|/1.9e-31/uncharacterized protein LOC106651271 [Trichogramma pretiosum]	NA	NA	NA	NA	NA
CL2012.Contig2_All	722	0	0	0	1.62	2.96	1.32	0	14.77	4.21012	7e-06	0.000120932	Up	NA	NA	NA	NA	NA	NA
CL5141.Contig1_All	896	0	0	0	1.07	2.17	1.38	0	14.35	4.20912	6.89e-06	0.00011924	Up	gi|913331095|ref|XP_013197103.1|/1.8e-116/fork head domain-containing protein FD4-like [Amyelois transitella]	gi|913331094|ref|XM_013341649.1|/4.42e-139/PREDICTED: Amyelois transitella fork head domain-containing protein FD4-like (LOC106140116), mRNA	sp|P32028|FD4_DROME/2e-87/Fork head domain-containing protein FD4 OS=Drosophila melanogaster OX=7227 GN=fd96Ca PE=2 SV=2	dpl:KGM_215651/1.3e-116/(GenBank) forkhead domain-containing protein; K09411 forkhead box protein, other	SPBC16G5.15c/3e-21/---	biological_process:GO:0006355//regulation of transcription, DNA-templated;molecular_function:GO:0003700//DNA-binding transcription factor activity;GO:0043565//sequence-specific DNA binding;
CL95.Contig51_All	5228	0	0	0.07	0.59	1.6	0.34	1.51	53.75	4.20248	2.72e-07	5.8e-06	Up	gi|913325255|ref|XP_013193982.1|/0.0e+00/protein lap4 isoform X5 [Amyelois transitella]	gi|910340377|ref|XM_013318408.1|/0.0/PREDICTED: Papilio xuthus protein lap4-like (LOC106122448), transcript variant X11, mRNA	sp|Q14160|SCRIB_HUMAN/4e-95/Protein scribble homolog OS=Homo sapiens OX=9606 GN=SCRIB PE=1 SV=4	pxy:105384569/0.0e+00/(RefSeq) protein lap4-like; K16175 protein scribble	NA	NA
CL3184.Contig1_All	1096	0.26	0	0.93	7.05	8.99	10.75	5.17	104.44	4.19142	2.86e-11	9.16e-10	Up	gi|913311907|ref|XP_013186654.1|/5.4e-22/uncharacterized protein LOC106131922 [Amyelois transitella] gt;gi|913311909|ref|XP_013186655.1| PREDICTED: uncharacterized protein LOC106131922 [Amyelois transitella] gt;gi|913311911|ref|XP_013186656.1| PREDICTED: uncharacterized protein LOC106131922 [Amyelois transitella]	NA	NA	NA	NA	NA
CL5119.Contig9_All	3567	1.75	1.54	1.32	22.95	22.46	34.47	68.92	1082.25	4.18689	6.56e-46	2.71e-43	Up	gi|913315284|ref|XP_013188518.1|/4.9e-32/zinc finger protein 706-like [Amyelois transitella]	gi|1000731367|ref|XM_015732586.1|/2.04e-53/PREDICTED: Cephus cinctus zinc finger protein 706-like (LOC107264379), transcript variant X3, mRNA	sp|Q5ZMM5|ZN706_CHICK/4e-26/Zinc finger protein 706 OS=Gallus gallus OX=9031 GN=ZNF706 PE=3 SV=1	acs:107983828/1.6e-13/(RefSeq) ATP-dependent DNA helicase RRM3-like; K15255 ATP-dependent DNA helicase PIF1 [EC:3.6.4.12]	NA	NA
CL4839.Contig1_All	1003	0.44	1.71	0.53	17.98	4.5	44.69	9.81	226.81	4.17295	4.8e-09	1.26e-07	Up	gi|827029691|gb|AKJ54509.1|/6.6e-27/[Spodoptera exigua]	gi|827029690|gb|KP056527.1|/0.0/Spodoptera exigua moricin mRNA, complete cds	sp|O96059|MOR2_BOMMO/8e-20/Moricin-2 OS=Bombyx mori OX=7091 GN=MOR2 PE=1 SV=1	NA	NA	biological_process:GO:0042742//defense response to bacterium;cellular_component:GO:0005576//extracellular region;
Unigene4606_All	1422	0.08	0.22	0.07	3.01	1.93	3.14	1.75	40.95	4.167	5.84e-10	1.68e-08	Up	gi|512933669|ref|XP_004932848.1|/9.0e-62/abhydrolase domain-containing protein 16A isoform X1 [Bombyx mori] gt;gi|827561316|ref|XP_012551463.1| PREDICTED: abhydrolase domain-containing protein 16A isoform X1 [Bombyx mori]	NA	sp|Q6MG55|ABHGA_RAT/5e-26/Protein ABHD16A OS=Rattus norvegicus OX=10116 GN=Abhd16a PE=2 SV=1	dpl:KGM_201356/1.5e-42/(GenBank) chaperone activity of bc1 complex like protein; K08869 aarF domain-containing kinase	NA	NA
CL436.Contig3_All	3343	0.34	0.06	0.32	5.07	4.91	3.53	10.05	173.94	4.15982	3.41e-19	2.13e-17	Up	NA	gi|429508144|gb|JX989825.1|/1.97e-33/Spodoptera frugiperda troponin T isoform E (TnT) mRNA, complete cds, alternatively spliced	NA	NA	NA	NA
Unigene2052_All	4078	0.13	0.16	0.34	4.82	4.9	2.04	10.87	187.97	4.12351	4.56e-17	2.44e-15	Up	gi|512901433|ref|XP_004925134.1|/9.6e-141/beta-TrCP isoform X1 [Bombyx mori]	gi|768441123|ref|XM_011563967.1|/0.0/PREDICTED: Plutella xylostella F-box/WD repeat-containing protein 11-like (LOC105392356), mRNA	sp|Q3ULA2|FBW1A_MOUSE/0.0/F-box/WD repeat-containing protein 1A OS=Mus musculus OX=10090 GN=Btrc PE=1 SV=2	bmor:101738795/1.8e-141/(RefSeq) beta-TrCP; K03362 F-box and WD-40 domain protein 1/11	all0438_2/1e-35/---	molecular_function:GO:0046983//protein dimerization activity;
CL5454.Contig1_All	858	0	0	0	1.64	1.44	1.38	0	12.53	4.11625	1.16e-05	0.000194135	Up	NA	NA	NA	NA	NA	NA
CL119.Contig1_All	1317	0.33	0	0	4.12	2.87	1.7	1.38	41.69	4.10867	1.06e-07	2.39e-06	Up	gi|913313073|ref|XP_013187295.1|/1.9e-114/serine/threonine-protein kinase grp [Amyelois transitella] gt;gi|913313075|ref|XP_013187296.1| PREDICTED: serine/threonine-protein kinase grp [Amyelois transitella]	gi|768433918|ref|XM_011560044.1|/1.02e-12/PREDICTED: Plutella xylostella serine/threonine-protein kinase grp-like (LOC105388996), mRNA	sp|O61661|CHK1_DROME/3e-82/Serine/threonine-protein kinase grp OS=Drosophila melanogaster OX=7227 GN=grp PE=1 SV=2	pxy:105380654/6.0e-107/(RefSeq) serine/threonine-protein kinase grp-like; K02216 serine/threonine-protein kinase Chk1 [EC:2.7.11.1]	ECU03g0620/8e-33/---	NA
CL3270.Contig1_All	1210	0	0	0	0.53	1.93	0.89	0	15.18	4.10557	1.49e-05	0.000244452	Up	NA	NA	NA	NA	NA	NA
CL1481.Contig2_All	1274	0.07	0.14	0.07	1.71	2.3	3.63	1.41	34.66	4.09975	1.28e-08	3.2e-07	Up	gi|512904982|ref|XP_004925831.1|/3.1e-13/uncharacterized protein LOC101739397 isoform X1 [Bombyx mori]	NA	NA	bmor:101739397/5.7e-14/(RefSeq) uncharacterized LOC101739397; K18264 integral membrane protein 2B	NA	NA
CL4758.Contig2_All	1024	0	0.72	0	7.15	5.43	8.7	2.74	76.23	4.09575	9.49e-08	2.16e-06	Up	gi|909551853|ref|XP_013142545.1|/7.4e-74/mediator of RNA polymerase II transcription subunit 21 [Papilio polytes] gt;gi|910328582|ref|XP_013167511.1| PREDICTED: mediator of RNA polymerase II transcription subunit 21 [Papilio xuthus] gt;gi|943973743|ref|XP_014368230.1| PREDICTED: mediator of RNA polymerase II transcription subunit 21 [Papilio machaon] gt;gi|930650841|gb|KPI93185.1| Mediator of RNA…	gi|768427796|ref|XM_011556706.1|/9.18e-82/PREDICTED: Plutella xylostella mediator of RNA polymerase II transcription subunit 21 (LOC105386198), mRNA	sp|Q16RX1|MED21_AEDAE/2e-72/Mediator of RNA polymerase II transcription subunit 21 OS=Aedes aegypti OX=7159 GN=MED21 PE=3 SV=1	pmac:106718598/1.4e-74/(RefSeq) mediator of RNA polymerase II transcription subunit 21; K15152 mediator of RNA polymerase II transcription subunit 21	NA	NA
CL1571.Contig3_All	1212	1.05	1.93	0.35	19.01	19.37	23.08	15.62	267.91	4.09566	2.69e-18	1.58e-16	Up	gi|914566318|gb|KOB71026.1|/2.8e-72/protein OBRU01_12505 [Operophtera brumata]	NA	NA	NA	YJL217w/2e-51/---	NA
CL3610.Contig1_All	1556	0	0.06	0.11	2.18	2.12	0.96	1.1	30.62	4.09485	8.48e-08	1.94e-06	Up	NA	NA	NA	NA	NA	NA
CL2874.Contig1_All	1123	0	0	0	1.8	0.86	0.72	0	13.46	4.09238	1.51e-05	0.000247885	Up	NA	NA	NA	NA	NA	NA
CL3138.Contig1_All	3091	0.25	0.29	0.6	6.6	7.35	5.05	14.81	226.5	4.08908	4.02e-28	4.97e-26	Up	NA	gi|187234343|gb|EU647215.1|/7.39e-127/Spodoptera exigua trehalose-phosphate synthase (TPS) gene, complete cds	NA	NA	NA	NA
CL3130.Contig1_All	894	0.11	0.84	0	10.34	4.42	10.85	3.09	77.73	4.0873	3.38e-08	8.1e-07	Up	gi|383931991|gb|AFH57157.1|/8.9e-07/[Spodoptera exigua]	gi|383931992|gb|JQ619220.1|/3.95e-35/Spodoptera exigua REPAT38 mRNA, complete cds	NA	NA	NA	NA
CL5507.Contig2_All	793	0	0	0	1.33	2.77	0.95	0	14.2	4.08	1.64e-05	0.000267648	Up	gi|910317225|ref|XP_013161376.1|/2.7e-31/uncharacterized protein LOC106113188, partial [Papilio xuthus]	gi|929346452|ref|XM_014233805.1|/2.18e-07/PREDICTED: Bactrocera oleae uncharacterized LOC106616882 (LOC106616882), transcript variant X2, mRNA	NA	NA	NA	biological_process:GO:0090304//nucleic acid metabolic process;molecular_function:GO:0003824//catalytic activity;
Unigene2526_All	594	0	0	0	2.73	0.98	3.66	0	13.74	4.07089	1.88e-05	0.000304207	Up	NA	NA	NA	NA	NA	NA
CL2102.Contig2_All	6861	0.18	0.19	0.17	3.23	3.03	2.25	15.24	228.4	4.06246	5.03e-35	1.03e-32	Up	gi|913316891|ref|XP_013189404.1|/0.0e+00/uncharacterized protein LOC106134010 [Amyelois transitella]	gi|768420358|ref|XM_011552640.1|/0.0/PREDICTED: Plutella xylostella bromodomain-containing protein 4-like (LOC105382714), mRNA	sp|Q9BXF3|CECR2_HUMAN/1e-90/Cat eye syndrome critical region protein 2 OS=Homo sapiens OX=9606 GN=CECR2 PE=1 SV=2	xma:102222338/7.9e-17/kat2a; (RefSeq) histone acetyltransferase KAT2A; K06062 histone acetyltransferase [EC:2.3.1.48]	YGR252w/9e-15/---	NA
CL5403.Contig2_All	6207	0.18	0.13	0.06	2.38	2.85	1.25	9.07	159.15	4.05775	1.35e-16	6.93e-15	Up	gi|913322306|ref|XP_013192359.1|/0.0e+00/roundabout homolog 2-like [Amyelois transitella]	gi|913322305|ref|XM_013336905.1|/0.0/PREDICTED: Amyelois transitella roundabout homolog 2-like (LOC106136375), mRNA	sp|O89026|ROBO1_MOUSE/2e-82/Roundabout homolog 1 OS=Mus musculus OX=10090 GN=Robo1 PE=1 SV=1	zne:110838803/6.9e-121/(RefSeq) LOW QUALITY PROTEIN: roundabout homolog 2-like; K06754 roundabout, axon guidance receptor 2	SMb21167/4e-08/---	cellular_component:GO:0016021//integral component of membrane;
CL2583.Contig2_All	2181	0.22	0.04	0.29	3.88	3.08	2.64	4.7	78.83	4.05176	2.07e-14	8.82e-13	Up	gi|512923276|ref|XP_004930315.1|/4.0e-194/inaD-like protein [Bombyx mori]	gi|827555890|ref|XM_004930258.2|/7.95e-06/PREDICTED: Bombyx mori inaD-like protein (LOC101740199), mRNA	sp|Q9QZR8|PDZD2_RAT/9e-18/PDZ domain-containing protein 2 OS=Rattus norvegicus OX=10116 GN=Pdzd2 PE=1 SV=1	cmk:103189442/4.7e-16/il16; (RefSeq) interleukin 16; K22628 interleukin 16	NA	NA
CL1585.Contig1_All	2066	0.24	0	0.02	1.03	2.88	2.74	1.72	51.75	4.04525	3.38e-07	7.11e-06	Up	gi|512894952|ref|XP_004923555.1|/1.1e-132/alpha-2-macroglobulin receptor-associated protein isoform X1 [Bombyx mori]	gi|910340956|ref|XM_013318715.1|/4.28e-43/PREDICTED: Papilio xuthus alpha-2-macroglobulin receptor-associated protein (LOC106122627), transcript variant X1, mRNA	sp|P55302|AMRP_MOUSE/6e-43/Alpha-2-macroglobulin receptor-associated protein OS=Mus musculus OX=10090 GN=Lrpap1 PE=1 SV=1	bmor:101741705/2.0e-133/(RefSeq) alpha-2-macroglobulin receptor-associated protein; K22290 alpha-2-macroglobulin receptor-associated protein	NA	cellular_component:GO:0005783//endoplasmic reticulum;molecular_function:GO:0050750//low-density lipoprotein particle receptor binding;GO:0008201//heparin binding;
CL4879.Contig2_All	2208	0.23	0.18	0.17	2.95	2.41	3.97	4.6	76.21	4.03749	1.26e-14	5.46e-13	Up	gi|913322400|ref|XP_013192413.1|/3.9e-173/protein jim lovell-like isoform X1 [Amyelois transitella]	gi|913322399|ref|XM_013336959.1|/2.26e-180/PREDICTED: Amyelois transitella protein jim lovell-like (LOC106136411), transcript variant X1, mRNA	sp|Q86B87|MMD4_DROME/3e-35/Modifier of mdg4 OS=Drosophila melanogaster OX=7227 GN=mod(mdg4) PE=1 SV=1	ame:727299/1.3e-34/GB18588; (RefSeq) uncharacterized LOC727299; K13165 splicing factor, arginine/serine-rich 12	NA	NA
Unigene11_All	1658	0	0	0	1.26	0.39	0.64	0	13.29	4.03173	2.28e-05	0.000365986	Up	NA	NA	NA	NA	NA	NA
CL391.Contig3_All	1026	0.18	0	0	2.89	1.2	2.83	0.69	24.57	4.03089	1.32e-06	2.54e-05	Up	NA	gi|820687754|dbj|LC020021.1|/2.24e-177/Ostrinia latipennis latSPL1, latpg3, and latSPL4 genes for serine protease, putative fatty Acyl-CoA desaturase, and serine protease, partial and complete cds	NA	NA	NA	NA
CL692.Contig4_All	1434	0.22	3.31	1.18	28.12	39.71	80.81	26.75	768.48	4.01905	1.18e-06	2.3e-05	Up	gi|317135490|gb|ADV03161.1|/2.5e-80/binding protein [Spodoptera litura]	NA	sp|Q9W5U2|CHI10_DROME/3e-25/Probable chitinase 10 OS=Drosophila melanogaster OX=7227 GN=Cht10 PE=2 SV=2	hst:112588419/2.6e-23/(RefSeq) mucin-2-like isoform X1; K10955 mucin-2	NA	NA
CL1464.Contig2_All	1167	1.33	3.72	1.9	28.75	41.06	44.34	32.11	480.41	4.01133	3.44e-24	3.07e-22	Up	gi|327420430|gb|AEA76291.1|/2.0e-144/intestinal lipase 6 [Mamestra configurata]	NA	sp|Q5E9H0|PLA1A_BOVIN/6e-34/Phospholipase A1 member A OS=Bos taurus OX=9913 GN=PLA1A PE=2 SV=1	pmac:106712500/7.0e-59/(RefSeq) pancreatic lipase-related protein 2-like; K19404 phosphatidic acid-selective phospholipase A1 [EC:3.1.1.-]	NA	cellular_component:GO:0005576//extracellular region;molecular_function:GO:0052689//carboxylic ester hydrolase activity;
CL748.Contig1_All	552	0	0.18	0	4.11	2.68	2.91	0.34	16.95	4.00936	3.78e-06	6.86e-05	Up	NA	NA	NA	NA	NA	NA
CL4644.Contig2_All	1830	3.74	4.32	4.97	76.93	36.1	92.85	98.79	1366.19	4.00139	6.12e-26	6.34e-24	Up	gi|768434210|ref|XP_011558503.1|/1.4e-14/uncharacterized protein LOC105389130 isoform X1 [Plutella xylostella]	NA	NA	NA	NA	NA
CL4069.Contig3_All	1913	1.63	0.95	0.58	14.8	18.85	15.73	23.8	355.39	4.0004	8.77e-28	1.06e-25	Up	gi|909576515|ref|XP_013144037.1|/7.9e-170/putative pre-mRNA-splicing factor ATP-dependent RNA helicase PRP1 [Papilio polytes]	gi|512907058|ref|XM_004926292.1|/0.0/PREDICTED: Bombyx mori putative pre-mRNA-splicing factor ATP-dependent RNA helicase PRP1 (LOC101746103), mRNA	sp|Q5RAZ4|DHX15_PONAB/9e-176/Pre-mRNA-splicing factor ATP-dependent RNA helicase DHX15 OS=Pongo abelii OX=9601 GN=DHX15 PE=2 SV=2	bmor:101746103/3.9e-168/(RefSeq) putative pre-mRNA-splicing factor ATP-dependent RNA helicase PRP1; K12820 pre-mRNA-splicing factor ATP-dependent RNA helicase DHX15/PRP43 [EC:3.6.4.13]	YGL120c/2e-114/---	molecular_function:GO:0004386//helicase activity;GO:0005524//ATP binding;
Unigene9139_All	1732	0.31	0.15	0.53	4.8	5.19	7.03	7.24	108.86	3.99454	1.3e-16	6.68e-15	Up	gi|913315687|ref|XP_013188742.1|/5.3e-141/epidermal retinol dehydrogenase 2-like [Amyelois transitella]	NA	sp|Q7TQA3|RDHE2_MOUSE/2e-39/Epidermal retinol dehydrogenase 2 OS=Mus musculus OX=10090 GN=Sdr16c5 PE=2 SV=1	adf:107343261/7.7e-38/(RefSeq) short-chain dehydrogenase/reductase family 16C member 6-like; K15734 all-trans-retinol dehydrogenase (NAD+) [EC:1.1.1.105]	ML1094/3e-18/---	cellular_component:GO:0016021//integral component of membrane;
CL462.Contig3_All	1656	0	0	0.05	0.62	1.11	1.14	0.38	17.07	3.97926	5.47e-06	9.65e-05	Up	gi|768443005|ref|XP_011563298.1|/2.4e-183/P protein-like isoform X1 [Plutella xylostella] gt;gi|768443007|ref|XP_011563299.1| PREDICTED: P protein-like isoform X2 [Plutella xylostella]	NA	sp|Q8MIQ9|P_PIG/1e-128/P protein OS=Sus scrofa OX=9823 GN=Oca2 PE=2 SV=3	pale:102887649/8.1e-77/OCA2; (RefSeq) OCA2 melanosomal transmembrane protein; K14736 transferrin	PH1912/2e-53/---	NA
CL3647.Contig2_All	721	0	0	0	1.22	1.93	1.72	0	11.6	3.97829	2.71e-05	0.000428233	Up	NA	NA	NA	NA	NA	NA
CL5419.Contig1_All	1813	0.38	0.73	2.53	23.7	23.8	15.8	28.27	431.09	3.9529	2.84e-13	1.08e-11	Up	NA	NA	NA	NA	NA	NA
CL2434.Contig4_All	7041	0	0	0	0.09	0.19	0.18	0	11.97	3.95157	3.3e-05	0.000514731	Up	gi|298204367|gb|ADI61832.1|/1.2e-287/transcriptase [Bombyx mori]	gi|943970509|ref|XM_014511442.1|/5.58e-07/PREDICTED: Papilio machaon uncharacterized LOC106717560 (LOC106717560), mRNA	sp|O00370|LORF2_HUMAN/9e-45/LINE-1 retrotransposable element ORF2 protein OS=Homo sapiens OX=9606 PE=1 SV=1	srx:107739129/3.1e-61/(RefSeq) myosin-IIIa-like; K08834 myosin III [EC:2.7.11.1]	MJ1322/3e-07/---	NA
CL3251.Contig1_All	966	0	0	0	1.16	1.47	0.76	0	11.74	3.94719	3.28e-05	0.000510926	Up	NA	NA	NA	NA	NA	NA
CL4700.Contig2_All	1636	0.21	0.12	0.12	2.04	3	2.22	2.47	44.12	3.93688	9.51e-11	2.91e-09	Up	NA	gi|379067630|gb|JN992291.1|/1.26e-17/Spodoptera exigua rieske iron-sulfur protein of mitochondrial complex III gene, complete cds; nuclear gene for mitochondrial product	NA	NA	NA	NA
Unigene14797_All	10420	255.65	448.35	109.3	6608.53	5635.5	1902.54	35697.4	587050	3.9361	1.84e-14	7.89e-13	Up	NA	NA	NA	NA	NA	NA
CL4543.Contig1_All	761	0	0	0	2.03	0.73	1.99	0	11.94	3.93391	3.88e-05	0.000597779	Up	NA	NA	NA	NA	NA	NA
CL1727.Contig3_All	3623	0.34	0	0.11	2.38	3.49	2.72	6.32	120.49	3.93097	2.67e-09	7.15e-08	Up	gi|913312920|ref|XP_013187212.1|/6.3e-152/uncharacterized protein LOC106132373 [Amyelois transitella]	gi|913312919|ref|XM_013331758.1|/1.06e-165/PREDICTED: Amyelois transitella uncharacterized LOC106132373 (LOC106132373), mRNA	sp|Q75JC9|Y8484_DICDI/3e-16/Uncharacterized protein DDB_G0271670 OS=Dictyostelium discoideum OX=44689 GN=DDB_G0271670 PE=3 SV=1	NA	tolA/8e-08/---	NA
CL3729.Contig2_All	1196	0	0.3	0	1.98	2.1	2.17	1.03	26.98	3.9229	4.38e-07	9.01e-06	Up	NA	NA	NA	NA	NA	NA
CL232.Contig2_All	809	0	0	0	1.24	1.48	1.37	0	10.97	3.91809	3.76e-05	0.000581105	Up	gi|914099806|ref|NP_001298536.1|/2.8e-76/LOC106099603 precursor [Papilio polytes] gt;gi|909557356|ref|XP_013133643.1| PREDICTED: uncharacterized protein LOC106099603 [Papilio polytes] gt;gi|389610651|dbj|BAM18937.1| C-type lectin - galactose binding [Papilio polytes]	gi|909557355|ref|XM_013278189.1|/1.89e-122/PREDICTED: Papilio polytes uncharacterized LOC106099603 (LOC106099603), transcript variant X2, mRNA	NA	NA	NA	molecular_function:GO:0030246//carbohydrate binding;
CL1125.Contig1_All	2422	0.53	0.09	0	4.29	5.05	3.43	5.5	118.03	3.91091	4.29e-08	1.02e-06	Up	gi|910310949|ref|XP_013161414.1|/5.0e-121/BSD domain-containing protein 1-like isoform X2 [Papilio xuthus] gt;gi|930662364|gb|KPJ04160.1| BSD domain-containing protein 1 [Papilio xuthus]	gi|913321382|ref|XM_013336397.1|/4.69e-93/PREDICTED: Amyelois transitella BSD domain-containing protein 1-like (LOC106135971), mRNA	sp|Q6INU2|BSC1A_XENLA/2e-27/BSD domain-containing protein 1-A OS=Xenopus laevis OX=8355 GN=bsdc1-a PE=2 SV=1	NA	NA	NA
CL1849.Contig4_All	1930	0	0	0.44	2.45	7.52	2.85	3.77	95.69	3.91072	1.88e-06	3.56e-05	Up	gi|827547022|ref|XP_012545880.1|/1.1e-86/uncharacterized protein LOC101747074 isoform X1 [Bombyx mori]	gi|768437272|ref|XM_011561866.1|/3.99e-43/PREDICTED: Plutella xylostella uncharacterized LOC105390547 (LOC105390547), mRNA	NA	pbar:105425826/2.3e-22/(RefSeq) LOW QUALITY PROTEIN: uncharacterized protein LOC105425826; K22909 zinc finger CCCH domain-containing protein 13	NA	NA
CL3637.Contig3_All	3471	0.36	0.08	0.51	5.17	5.8	4.08	14.13	202.1	3.90921	1.74e-16	8.86e-15	Up	gi|909569064|ref|XP_013140014.1|/3.0e-191/protein NDRG3 isoform X2 [Papilio polytes]	gi|766920053|ref|XM_011506176.1|/9.43e-37/PREDICTED: Ceratosolen solmsi marchali protein NDRG3 (LOC105367457), transcript variant X6, mRNA	sp|Q5RA95|NDRG3_PONAB/3e-73/Protein NDRG3 OS=Pongo abelii OX=9601 GN=NDRG3 PE=2 SV=1	egz:104134450/8.5e-60/NDRG1; (RefSeq) protein NDRG1; K18266 protein NDRG1	NA	NA
CL1885.Contig2_All	2407	0	0	0.21	1.23	2.04	1.88	2.26	46.83	3.9016	2.8e-07	5.94e-06	Up	gi|512925662|ref|XP_004930894.1|/8.9e-86/uncharacterized protein LOC101740515 isoform X1 [Bombyx mori]	NA	NA	hmg:100197339/8.9e-16/(RefSeq) charged multivesicular body protein 1a-like; K12197 charged multivesicular body protein 1	NA	molecular_function:GO:0003677//DNA binding;
CL1664.Contig1_All	676	0	0	0	1.94	2.54	0.87	0	12.15	3.90033	4.5e-05	0.000685883	Up	gi|768442324|ref|XP_011562930.1|/8.4e-50/uncharacterized protein LOC105392935 [Plutella xylostella]	NA	NA	NA	NA	NA
CL1355.Contig18_All	1956	0.3	0.17	0.22	3.01	3.83	3.22	4.98	73.65	3.90009	1.03e-15	4.87e-14	Up	gi|913312535|ref|XP_013186999.1|/2.9e-167/voltage-dependent L-type calcium channel subunit beta-2 [Amyelois transitella]	gi|768411491|ref|XM_011565769.1|/0.0/PREDICTED: Plutella xylostella voltage-dependent L-type calcium channel subunit beta-2 (LOC105393908), transcript variant X6, mRNA	sp|P54288|CACB2_RABIT/2e-163/Voltage-dependent L-type calcium channel subunit beta-2 OS=Oryctolagus cuniculus OX=9986 GN=CACNB2 PE=1 SV=1	dpl:KGM_210937/1.6e-169/(GenBank) voltage-gated calcium channel beta subunit; K04863 voltage-dependent calcium channel beta-2	DR2133/2e-07/---	NA
CL511.Contig3_All	6580	0.07	0	0.1	1.38	1.22	0.46	4.36	79.25	3.89992	5.4e-09	1.41e-07	Up	gi|827561388|ref|XP_012551497.1|/0.0e+00/protein-methionine sulfoxide oxidase Mical isoform X1 [Bombyx mori] gt;gi|827561390|ref|XP_012551498.1| PREDICTED: protein-methionine sulfoxide oxidase Mical isoform X1 [Bombyx mori] gt;gi|827561392|ref|XP_012551499.1| PREDICTED: protein-methionine sulfoxide oxidase Mical isoform X2 [Bombyx mori]	gi|913335422|ref|XM_013344023.1|/0.0/PREDICTED: Amyelois transitella uncharacterized LOC106142306 (LOC106142306), mRNA	sp|F1QWK4|MCA3B_DANRE/0.0/Protein-methionine sulfoxide oxidase mical3b OS=Danio rerio OX=7955 GN=mical3b PE=3 SV=2	bmor:101742566/0.0e+00/T15.180a; (RefSeq) protein-methionine sulfoxide oxidase Mical; K19947 F-actin monooxygenase [EC:1.14.13.225]	NA	NA
Unigene3356_All	1459	0	0	0	2.19	0.31	0.51	0	15.17	3.89977	5.68e-05	0.000853099	Up	NA	gi|185050071|dbj|AP009006.1|/8.72e-14/Bombyx mori genomic DNA, chromosome 1, BAC clone:019F14, complete sequence	NA	NA	NA	NA
CL390.Contig3_All	2052	2.03	2.02	1.96	25.73	28.89	28.15	50.75	638.6	3.89571	6.08e-75	1.32e-71	Up	gi|909575241|ref|XP_013143346.1|/9.0e-196/isocitrate dehydrogenase [NAD] subunit gamma, mitochondrial-like [Papilio polytes]	gi|291201248|emb|FP340423.1|/5.46e-47/02A22_HaBAC_fin, Helicoverpa armigera BAC, pupae DNA	sp|P41564|IDH3G_MACFA/1e-125/Isocitrate dehydrogenase [NAD] subunit gamma, mitochondrial (Fragment) OS=Macaca fascicularis OX=9541 GN=IDH3G PE=2 SV=1	pmac:106721267/2.8e-196/(RefSeq) isocitrate dehydrogenase [NAD] subunit gamma, mitochondrial-like; K00030 isocitrate dehydrogenase (NAD+) [EC:1.1.1.41]	YNL037c/3e-104/---	biological_process:GO:0006099//tricarboxylic acid cycle;molecular_function:GO:0051287//NAD binding;GO:0004449//isocitrate dehydrogenase (NAD+) activity;GO:0000287//magnesium ion binding;
CL3651.Contig4_All	1408	0	0	0	0.27	0.65	2.14	0	14.96	3.89403	5.92e-05	0.000887293	Up	gi|512906922|ref|XP_004926315.1|/1.7e-137/PI-PLC X domain-containing protein 3 [Bombyx mori]	gi|827547189|ref|XM_004926258.2|/1.30e-66/PREDICTED: Bombyx mori PI-PLC X domain-containing protein 3 (LOC101740056), mRNA	sp|Q63HM9|PLCX3_HUMAN/6e-51/PI-PLC X domain-containing protein 3 OS=Homo sapiens OX=9606 GN=PLCXD3 PE=2 SV=2	tng:GSTEN00020146G001/2.2e-19/(GenBank) unnamed protein product; K22156 protein Jade-3	NA	biological_process:GO:0006650//glycerophospholipid metabolic process;molecular_function:GO:0047396//glycosylphosphatidylinositol diacylglycerol-lyase activity;GO:0008081//phosphoric diester hydrolase activity;
CL1426.Contig1_All	1119	0	0	0	1.15	0.97	0.69	0	10.98	3.88536	4.62e-05	0.000702685	Up	NA	NA	NA	NA	NA	NA
CL5472.Contig5_All	5273	0.05	0.11	0.04	0.99	0.95	0.99	3.84	59.39	3.87313	6.45e-13	2.38e-11	Up	gi|910311219|ref|XP_013162846.1|/0.0e+00/la-related protein 1B [Papilio xuthus]	gi|913326278|ref|XM_013339086.1|/0.0/PREDICTED: Amyelois transitella la-related protein 1-like (LOC106138068), mRNA	sp|Q9VAW5|LARP_DROME/0.0/La-related protein 1 OS=Drosophila melanogaster OX=7227 GN=larp PE=1 SV=5	bmor:101744205/1.7e-253/(RefSeq) la-related protein 1; K18757 la-related protein 1	YCL037c/9e-12/---	NA
CL4127.Contig2_All	3721	0.12	0.08	0	1.44	2.32	0.51	2.75	62.94	3.87298	1.35e-07	3.02e-06	Up	gi|943968429|ref|XP_014366097.1|/5.4e-66/RNA-binding protein 24-B-like [Papilio machaon]	gi|913315656|ref|XM_013333272.1|/2.44e-137/PREDICTED: Amyelois transitella RNA-binding protein 24-B-like (LOC106133516), transcript variant X3, mRNA	sp|Q9I8B3|RB24B_XENLA/5e-47/RNA-binding protein 24-B OS=Xenopus laevis OX=8355 GN=rbm24-b PE=2 SV=1	epa:110235080/1.5e-22/(RefSeq) RNA-binding protein 38-like; K19721 collagen, type V/XI/XXIV/XXVII, alpha	TP0356/6e-08/---	NA
CL1805.Contig2_All	728	105.14	83.07	53.88	905.69	903.14	1678.43	650.43	8451.73	3.86886	2.42e-26	2.59e-24	Up	gi|383931991|gb|AFH57157.1|/5.6e-60/[Spodoptera exigua]	gi|383931986|gb|JQ619217.1|/0.0/Spodoptera exigua REPAT35 mRNA, complete cds	sp|D8KY57|SSP_BOMIG/9e-06/Probable salivary secreted peptide OS=Bombus ignitus OX=130704 PE=2 SV=1	NA	NA	NA
CL1506.Contig2_All	670	0	0	0	1.48	1.97	1.3	0	10.72	3.85781	5.3e-05	0.000800487	Up	NA	NA	NA	NA	NA	NA
CL546.Contig1_All	999	0	0.09	0	0.65	4.08	1.09	0.34	21.78	3.85222	2.59e-05	0.000411251	Up	gi|290563233|ref|NP_001166703.1|/8.0e-57/protein RR-1 motif 54 precursor [Bombyx mori] gt;gi|223671210|tpd|FAA00557.1| TPA: putative cuticle protein [Bombyx mori]	NA	sp|Q54VC4|ASCC2_DICDI/7e-15/Activating signal cointegrator 1 complex subunit 2 homolog OS=Dictyostelium discoideum OX=44689 GN=ascc2 PE=3 SV=2	NA	STM0960/4e-11/---	molecular_function:GO:0042302//structural constituent of cuticle;
CL3381.Contig2_All	331	0	0	0	5.18	3.93	2.86	0	10.63	3.84441	5.79e-05	0.000869739	Up	NA	NA	NA	NA	NA	NA
CL725.Contig5_All	3011	0.13	0.67	0.45	6.31	7.47	4.74	15.29	215.29	3.84393	2.83e-16	1.41e-14	Up	gi|913319451|ref|XP_013190797.1|/5.1e-232/leukocyte receptor cluster member 8 homolog [Amyelois transitella]	gi|827558544|ref|XM_004931442.2|/0.0/PREDICTED: Bombyx mori leukocyte receptor cluster member 8 homolog (LOC101740607), mRNA	sp|Q96PV6|LENG8_HUMAN/4e-103/Leukocyte receptor cluster member 8 OS=Homo sapiens OX=9606 GN=LENG8 PE=1 SV=3	NA	XF0818/3e-06/---	NA
CL4582.Contig1_All	1408	0	0	0	0.59	1.06	0.51	0	11.14	3.83912	6.07e-05	0.000907599	Up	NA	NA	NA	NA	NA	NA
CL605.Contig2_All	793	0	0	0	1.33	1.15	1.3	0	10.25	3.83871	5.86e-05	0.00087841	Up	NA	NA	NA	NA	NA	NA
CL2227.Contig3_All	2236	0.22	0.08	0.21	2.4	2.46	2.37	4.29	60.47	3.81641	1.55e-13	6.04e-12	Up	NA	NA	NA	NA	NA	NA
CL2068.Contig3_All	2355	0.37	0.26	0.17	5.72	4.1	2.47	7.73	109.9	3.8121	1.42e-14	6.15e-13	Up	NA	gi|291201234|emb|FP340409.1|/8.24e-36/49G12_SfBAC_fin, Spodoptera frugiperda BAC, egg DNA	NA	NA	NA	NA
CL4370.Contig2_All	1095	0	0	0	1.34	0.8	0.58	0	10.62	3.79601	7.75e-05	0.00113693	Up	NA	NA	NA	NA	NA	NA
CL522.Contig2_All	366	5.43	8.58	11.53	774.92	40.37	77.2	30.17	882.58	3.79254	1.99e-05	0.000321757	Up	NA	NA	NA	NA	NA	NA
CL5119.Contig16_All	2375	0.06	0.57	0.11	2.9	2.57	8.18	6.62	118.85	3.79102	1.5e-07	3.32e-06	Up	gi|914556402|gb|KOB65683.1|/5.4e-27/prime repair exonuclease 1, partial [Operophtera brumata]	gi|974707776|gb|KU514435.1|/1.86e-07/Heliconius melpomene clone WTSI_1049-8P23, complete sequence	sp|Q91XB0|TREX1_MOUSE/6e-12/Three-prime repair exonuclease 1 OS=Mus musculus OX=10090 GN=Trex1 PE=1 SV=2	tca:657958/1.6e-14/(RefSeq) three-prime repair exonuclease 1; K10790 three prime repair exonuclease 1 [EC:3.1.11.2]	NA	NA
CL5278.Contig1_All	747	0	0.14	0	1.82	2.23	1.65	0.34	14.57	3.78852	1.65e-05	0.000269442	Up	NA	NA	NA	NA	NA	NA
CL2366.Contig3_All	4088	0.14	0.42	0.64	5.85	4.8	6.16	20.98	262.44	3.78739	5.35e-17	2.84e-15	Up	gi|512895370|ref|XP_004923656.1|/1.0e-243/CCR4-NOT transcription complex subunit 3 isoform X2 [Bombyx mori]	gi|768438252|ref|XM_011562398.1|/0.0/PREDICTED: Plutella xylostella CCR4-NOT transcription complex subunit 3 (LOC105390992), mRNA	sp|Q8K0V4|CNOT3_MOUSE/0.0/CCR4-NOT transcription complex subunit 3 OS=Mus musculus OX=10090 GN=Cnot3 PE=1 SV=1	bmor:101737241/1.9e-244/(RefSeq) CCR4-NOT transcription complex subunit 3; K12580 CCR4-NOT transcription complex subunit 3	SPAC1B3.05/3e-96/---	biological_process:GO:0006355//regulation of transcription, DNA-templated;cellular_component:GO:0005634//nucleus;
CL33.Contig4_All	7458	0.63	0.57	0.64	8	9.68	6.11	59.02	701.94	3.77957	5.56e-55	4.1e-52	Up	gi|913328457|ref|XP_013195739.1|/7.6e-144/uncharacterized protein LOC106138967 isoform X1 [Amyelois transitella]	NA	sp|P82125|AKCL2_PIG/9e-72/1,5-anhydro-D-fructose reductase OS=Sus scrofa OX=9823 GN=AKR1E2 PE=1 SV=2	pxy:105383601/3.4e-130/(RefSeq) 1,5-anhydro-D-fructose reductase-like; K00011 aldehyde reductase [EC:1.1.1.21]	ECU01g0970/6e-53/---	NA
CL368.Contig1_All	2570	11.46	8.61	4.92	53.22	239.17	86.55	263.87	3875.64	3.77309	3.11e-14	1.3e-12	Up	gi|388327918|gb|AFK28502.1|/0.0e+00/carboxykinase [Helicoverpa armigera]	gi|388327917|gb|JQ730685.1|/0.0/Helicoverpa armigera phosphoenolpyruvate carboxykinase mRNA, complete cds	sp|P20007|PCKG_DROME/0.0/Phosphoenolpyruvate carboxykinase [GTP] OS=Drosophila melanogaster OX=7227 GN=Pepck PE=2 SV=2	bmor:733130/0.0e+00/(RefSeq) mitochondrial phosphoenolpyruvate carboxykinase; K01596 phosphoenolpyruvate carboxykinase (GTP) [EC:4.1.1.32]	TP0122/0.0/---	biological_process:GO:0016310//phosphorylation;GO:0006094//gluconeogenesis;molecular_function:GO:0004613//phosphoenolpyruvate carboxykinase (GTP) activity;GO:0016301//kinase activity;GO:0005525//GTP binding;
CL1701.Contig1_All	828	0	0	0	2.88	0.77	0.68	0	12.11	3.76454	0.0001035	0.0014858	Up	NA	gi|910318902|ref|XM_013306838.1|/4.89e-09/PREDICTED: Papilio xuthus probable medium-chain specific acyl-CoA dehydrogenase, mitochondrial (LOC106113828), transcript variant X3, mRNA	NA	NA	NA	NA
CL5054.Contig1_All	2991	0.26	0.27	0.11	2.85	2.4	3.17	7.35	95.42	3.75806	2.02e-16	1.02e-14	Up	gi|512903255|ref|XP_004925575.1|/0.0e+00/polyphosphoinositide phosphatase [Bombyx mori]	NA	sp|Q91WF7|FIG4_MOUSE/0.0/Polyphosphoinositide phosphatase OS=Mus musculus OX=10090 GN=Fig4 PE=1 SV=1	bmor:101744751/0.0e+00/(RefSeq) polyphosphoinositide phosphatase; K22913 phosphatidylinositol 3,5-bisphosphate 5-phosphatase [EC:3.1.3.-]	YNL325c/1e-107/---	NA
CL2101.Contig1_All	4813	0.56	1	0.28	7.89	8.12	9.01	36.25	464.62	3.75197	3.25e-19	2.03e-17	Up	gi|910311447|ref|XP_013163949.1|/1.3e-123/homer protein homolog 2 [Papilio xuthus]	gi|913311412|ref|XM_013330930.1|/0.0/PREDICTED: Amyelois transitella homer protein homolog 2 (LOC106131741), mRNA	sp|Q5ZIR9|RN185_CHICK/7e-80/E3 ubiquitin-protein ligase RNF185 OS=Gallus gallus OX=9031 GN=RNF185 PE=2 SV=1	prap:110995125/1.0e-116/(RefSeq) homer protein homolog 2; K15010 homer	ECU11g1130/5e-11/---	NA
CL2449.Contig1_All	901	0	0	0	0.84	0.9	1.43	0	9.86	3.74807	9.83e-05	0.00141759	Up	NA	NA	NA	NA	NA	NA
CL285.Contig14_All	2011	0	0	0	0.73	0.32	0.42	0	10.18	3.74576	0.000102003	0.00146635	Up	gi|913319977|ref|XP_013191082.1|/2.1e-16/Down syndrome cell adhesion molecule-like protein Dscam2 [Amyelois transitella]	gi|619325826|emb|FO681383.1|/0.0/Spodoptera frugiperda sequence from BAC clone 74P15	NA	NA	NA	NA
CL1403.Contig3_All	2939	0.12	0.07	0.2	2.13	1.67	1.77	4.7	61.86	3.74516	1.02e-12	3.68e-11	Up	NA	NA	NA	NA	NA	NA
CL3663.Contig1_All	337	1.8	3.22	4.19	49.76	26.06	59.89	9.7	121.25	3.73707	2.7e-13	1.03e-11	Up	gi|914562209|gb|KOB68605.1|/3.6e-25/domain-containing protein 8 [Operophtera brumata]	NA	sp|Q9NYJ1|COA4_HUMAN/5e-13/Cytochrome c oxidase assembly factor 4 homolog, mitochondrial OS=Homo sapiens OX=9606 GN=COA4 PE=1 SV=2	pmac:106710510/1.6e-24/(RefSeq) cytochrome c oxidase assembly factor 4 homolog, mitochondrial; K18177 cytochrome c oxidase assembly factor 4	NA	NA
CL4245.Contig1_All	1094	0	0	0	1.26	1.04	0.41	0	10.74	3.73559	0.000108997	0.00155822	Up	NA	NA	NA	NA	NA	NA
Unigene21865_All	349	0	0	0	4.11	2.97	2.98	0	9.61	3.73523	0.000102497	0.00147293	Up	NA	NA	NA	NA	NA	NA
CL2313.Contig2_All	361	0	0	0	1.96	4.09	3.79	0	10.01	3.71629	0.000116674	0.00166107	Up	NA	gi|124481982|gb|EF152210.1|/9.14e-28/Helicoverpa zea microsatellite locus HzMS3-41 sequence	NA	NA	NA	NA
CL2595.Contig2_All	1338	0.12	0.91	0.34	4.86	5.75	9.8	6.69	98.09	3.71334	3.5e-09	9.31e-08	Up	gi|913319583|ref|XP_013190868.1|/1.7e-102/nuclear receptor coactivator 5 [Amyelois transitella]	NA	sp|Q9HCD5|NCOA5_HUMAN/3e-28/Nuclear receptor coactivator 5 OS=Homo sapiens OX=9606 GN=NCOA5 PE=1 SV=2	hro:HELRODRAFT_193795/1.5e-20/(RefSeq) hypothetical protein; K19756 radial spoke head protein 4A	NA	NA
CL5017.Contig1_All	874	0	0	0	1.3	1.13	0.74	0	9.7	3.71214	0.000116305	0.00165696	Up	NA	NA	NA	NA	NA	NA
CL4953.Contig1_All	464	0	0	0	2.8	1.63	2.5	0	9.52	3.70896	0.000119886	0.00170035	Up	gi|914553624|gb|KOB64627.1|/1.9e-32/ypt/rab gtpase activating protein, partial [Operophtera brumata]	NA	sp|B0R0W9|TBC8B_DANRE/5e-19/TBC1 domain family member 8B OS=Danio rerio OX=7955 GN=tbc1d8b PE=3 SV=1	prap:110994591/2.0e-33/(RefSeq) TBC1 domain family member 9; K19951 TBC1 domain family member 8/9	NA	NA
CL3221.Contig2_All	6396	0.76	0.47	0.73	8.54	7.96	7.49	54.18	597.52	3.70665	8.98e-54	5.89e-51	Up	gi|224534|prf||1107279B/4.0e-210/g	gi|262527584|gb|GU059592.1|/2.02e-115/Helicoverpa armigera strain JP123 retrotransposon HaRT3, complete sequence	sp|P04146|COPIA_DROME/0.0/Copia protein OS=Drosophila melanogaster OX=7227 GN=GIP PE=1 SV=3	pmac:106714608/1.0e-98/(RefSeq) ran-specific GTPase-activating protein-like isoform X1; K15306 Ran-binding protein 1	YDR002w/8e-41/---	NA
CL1346.Contig4_All	1235	0.26	0	0	1.71	1.35	2.57	1.03	24.37	3.70645	5.67e-06	9.98e-05	Up	gi|512889028|ref|XP_004922184.1|/1.4e-74/syntaxin-1A [Bombyx mori]	NA	sp|Q16932|STX_APLCA/2e-31/Syntaxin OS=Aplysia californica OX=6500 PE=2 SV=1	prap:111001507/1.7e-63/(RefSeq) syntaxin-1A-like isoform X1; K04560 syntaxin 1A	SPCC825.03c/4e-16/---	NA
Unigene17477_All	1898	0	0.09	0.13	3.29	0.13	3.74	1.82	48.08	3.7036	2.91e-05	0.000458321	Up	gi|300294834|gb|ADJ96632.1|/3.4e-165/[Helicoverpa armigera]	NA	sp|P12992|ESTJ_HELVI/6e-52/Juvenile hormone esterase OS=Heliothis virescens OX=7102 PE=1 SV=2	prap:111003147/2.9e-147/(RefSeq) cholinesterase 1-like; K01044 carboxylesterase 1 [EC:3.1.1.1]	BS_pnbA/2e-47/---	NA
CL388.Contig1_All	612	0	0	0	1.15	1.57	2.09	0	9.59	3.70236	0.000123953	0.00175081	Up	NA	NA	NA	NA	NA	NA
CL973.Contig2_All	2930	0.13	0	0.15	1.16	2.01	1.16	3.26	48.96	3.6921	9.87e-09	2.51e-07	Up	gi|768421437|ref|XP_011551529.1|/9.9e-289/helicase POLQ-like [Plutella xylostella]	NA	sp|Q2VPA6|HELQ_MOUSE/0.0/Helicase POLQ-like OS=Mus musculus OX=10090 GN=Helq PE=1 SV=2	pxy:105383198/1.8e-289/(RefSeq) helicase POLQ-like; K19178 POLQ-like helicase [EC:3.6.4.12]	PAB0592/8e-57/---	NA
CL999.Contig6_All	5983	0	0	0	0.49	0.9	0	0	33.96	3.69041	0.000208077	0.00281672	Up	gi|930669640|gb|KPJ10520.1|/0.0e+00/protein [Papilio machaon]	gi|827550471|ref|XM_012691760.1|/0.0/PREDICTED: Bombyx mori CREB-binding protein-like (LOC101744944), mRNA	sp|Q6JHU9|CBP_RAT/0.0/CREB-binding protein OS=Rattus norvegicus OX=10116 GN=Crebbp PE=1 SV=1	pmac:106715652/0.0e+00/(RefSeq) histone acetyltransferase p300-like; K04498 E1A/CREB-binding protein [EC:2.3.1.48]	YBR089c-a/5e-14/---	NA
CL5055.Contig6_All	658	0.32	0	0.14	3.75	4.32	2.21	1.06	22.49	3.69001	2.3e-06	4.31e-05	Up	NA	NA	NA	NA	NA	NA
CL4885.Contig1_All	613	0	0	0	2.3	1.41	1.12	0	9.64	3.68783	0.00013395	0.00188109	Up	gi|930667528|gb|KPJ08615.1|/6.1e-15/receptor-related protein 3 [Papilio machaon]	NA	NA	NA	NA	NA
Unigene17646_All	1733	0.2	0	0	2.25	1.75	0.9	1.38	31.77	3.6838	5.14e-06	9.12e-05	Up	NA	NA	NA	NA	NA	NA
CL4474.Contig1_All	811	0.12	0	0	2.12	1.46	1.27	0.34	13.49	3.66852	3.88e-05	0.000597456	Up	NA	NA	NA	NA	NA	NA
CL4055.Contig2_All	1237	0	0	0	1.1	0.52	0.58	0	9.56	3.66351	0.000153979	0.00213049	Up	NA	NA	NA	NA	NA	NA
Unigene4704_All	1174	0	0	0	0.39	1.11	0.84	0	10.09	3.65951	0.000159132	0.00219516	Up	NA	NA	NA	NA	NA	NA
CL1134.Contig3_All	4452	0.15	0	0	1.1	1.09	0.72	2.41	49.87	3.65506	3.54e-06	6.44e-05	Up	gi|910310648|ref|XP_013181705.1|/0.0e+00/uncharacterized protein LOC106127961 isoform X1 [Papilio xuthus]	gi|512902400|ref|XM_004925310.1|/2.82e-162/PREDICTED: Bombyx mori actin-binding protein anillin-like (LOC101744606), mRNA	sp|Q9V4P1|ANLN_DROME/1e-160/Anillin OS=Drosophila melanogaster OX=7227 GN=scra PE=1 SV=3	prap:110996381/0.0e+00/(RefSeq) anillin isoform X1; K18621 actin-binding protein anillin	NA	NA
CL1041.Contig10_All	4913	0	0	0	0	1.17	0.5	0	33.36	3.65094	0.000248281	0.00331102	Up	gi|914568512|gb|KOB72432.1|/0.0e+00/[Operophtera brumata]	gi|910342939|ref|XM_013319763.1|/0.0/PREDICTED: Papilio xuthus uncharacterized LOC106123437 (LOC106123437), transcript variant X6, mRNA	sp|B7Z0W9|OTOP_DROME/2e-54/Proton channel OtopLc OS=Drosophila melanogaster OX=7227 GN=CG42265 PE=3 SV=2	phu:Phum_PHUM087140/1.2e-40/(RefSeq) hypothetical protein; K02881 large subunit ribosomal protein L18	YOR310c/8e-07/---	cellular_component:GO:0016021//integral component of membrane;
CL420.Contig3_All	5134	1.23	1.04	1.57	14.03	14.69	16.01	85.11	888.96	3.64996	1.24e-57	1.11e-54	Up	gi|910333037|ref|XP_013169893.1|/1.7e-102/hsp70-Hsp90 organizing protein 3-like [Papilio xuthus] gt;gi|930656088|gb|KPI98415.1| Stress-induced-phosphoprotein 1 [Papilio xuthus]	gi|827546192|ref|XM_004925764.2|/1.32e-76/PREDICTED: Bombyx mori uncharacterized LOC101737947 (LOC101737947), mRNA	sp|O16259|STIP1_CAEEL/2e-17/Stress-induced-phosphoprotein 1 OS=Caenorhabditis elegans OX=6239 GN=sti-1 PE=1 SV=1	pxy:105381760/1.2e-81/(RefSeq) uncharacterized LOC105381760; K09553 stress-induced-phosphoprotein 1	FN1787/4e-11/---	cellular_component:GO:0016021//integral component of membrane;
CL682.Contig2_All	628	0	0	0	2.39	1.37	0.93	0	9.65	3.64842	0.000166285	0.00228619	Up	NA	gi|187234343|gb|EU647215.1|/6.13e-07/Spodoptera exigua trehalose-phosphate synthase (TPS) gene, complete cds	NA	NA	NA	NA
CL4665.Contig2_All	591	0	0	0	1.37	1.64	1.67	0	9	3.64561	0.000161086	0.00222137	Up	NA	NA	NA	NA	NA	NA
Unigene9211_All	2512	0.28	0.07	0.56	4	3.95	4.36	9.84	116.38	3.64483	1.37e-12	4.9e-11	Up	gi|659495146|gb|AID66684.1|/0.0e+00/peroxisomal acyl-CoA oxidase 1, partial [Agrotis segetum]	gi|768412404|ref|XM_011569977.1|/1.86e-47/PREDICTED: Plutella xylostella probable peroxisomal acyl-coenzyme A oxidase 1 (LOC105397949), mRNA	sp|Q7KML2|ACOX1_DROME/0.0/Probable peroxisomal acyl-coenzyme A oxidase 1 OS=Drosophila melanogaster OX=7227 GN=CG5009 PE=1 SV=1	prap:111000831/1.2e-273/(RefSeq) probable peroxisomal acyl-coenzyme A oxidase 1; K00232 acyl-CoA oxidase [EC:1.3.3.6]	YGL205w/7e-68/---	biological_process:GO:0006635//fatty acid beta-oxidation;cellular_component:GO:0005777//peroxisome;molecular_function:GO:0050660//flavin adenine dinucleotide binding;GO:0003997//acyl-CoA oxidase activity;GO:0003995//acyl-CoA dehydrogenase activity;
CL712.Contig1_All	2375	0.08	0	0.04	0.81	0.4	1.5	1.06	23.08	3.64332	1.13e-05	0.000189223	Up	gi|827555883|ref|XP_012549348.1|/2.1e-289/uncharacterized protein LOC101741587 [Bombyx mori]	NA	NA	dpl:KGM_203831/6.9e-247/(GenBank) Phosphatidylinositol glycan anchor biosynthesis class U protein; K05293 phosphatidylinositol glycan, class U	NA	biological_process:GO:0009253//peptidoglycan catabolic process;molecular_function:GO:0008745//N-acetylmuramoyl-L-alanine amidase activity;
CL329.Contig2_All	856	0.26	0.48	0	4.39	2.76	4.63	2.06	33.94	3.6392	2.68e-07	5.72e-06	Up	gi|170047779|ref|XP_001851387.1|/9.6e-51/antigen [Culex quinquefasciatus] gt;gi|167870074|gb|EDS33457.1| OV-16 antigen [Culex quinquefasciatus]	NA	sp|O16264|PEBPH_CAEEL/8e-51/Phosphatidylethanolamine-binding protein homolog F40A3.3 OS=Caenorhabditis elegans OX=6239 GN=F40A3.3 PE=3 SV=1	acs:100555543/2.8e-33/(RefSeq) phosphatidylethanolamine-binding protein 1; K17439 large subunit ribosomal protein L35	YLR179c/1e-11/---	NA
CL5401.Contig2_All	656	0	0	0	1.97	1.44	0.89	0	9.37	3.63278	0.000176518	0.00241644	Up	NA	NA	NA	NA	NA	NA
CL3521.Contig2_All	525	0.59	0	0	4.17	2.09	11.61	1.03	28.48	3.63036	3.85e-05	0.000594018	Up	gi|134148363|gb|ABO64232.1|/5.0e-66/[Spodoptera exigua]	gi|134148362|gb|EF153741.1|/0.0/Spodoptera exigua Repat2 mRNA, complete cds	NA	NA	NA	NA
CL3747.Contig2_All	4933	0	0	0	1.26	0.45	0	0	32.06	3.62984	0.000273179	0.0036053	Up	gi|913300827|ref|XP_013199774.1|/3.5e-310/RAD50-interacting protein 1 [Amyelois transitella]	gi|381289566|gb|JQ236852.1|/4.90e-26/Spodoptera exigua glutathione S-transferase S protein (GSTS1) gene, complete cds	sp|Q6NUQ1|RINT1_HUMAN/1e-68/RAD50-interacting protein 1 OS=Homo sapiens OX=9606 GN=RINT1 PE=1 SV=1	bmor:101746141/7.3e-291/(RefSeq) RAD50-interacting protein 1; K20474 RAD50-interacting protein 1	NA	NA
Unigene11946_All	444	0	0	0	2.46	2.6	1.68	0	9.07	3.6283	0.000176277	0.00241393	Up	NA	NA	NA	NA	NA	NA
CL1204.Contig1_All	678	0	0	0	0.73	2.05	1.65	0	9.74	3.62824	0.000184602	0.00251543	Up	NA	NA	NA	NA	NA	NA
CL4124.Contig1_All	693	0	0.14	0	2.55	1.35	1.8	0.34	13.05	3.61976	5.51e-05	0.00083003	Up	NA	NA	NA	NA	NA	NA
CL4280.Contig1_All	1153	0.26	0	0.3	1.95	3.32	3.82	2.54	37.57	3.61442	1.81e-07	3.96e-06	Up	gi|357630960|gb|EHJ78735.1|/2.5e-62/protein KGM_13017 [Danaus plexippus]	NA	sp|Q9VXD1|SINGL_DROME/9e-07/Protein singles bar OS=Drosophila melanogaster OX=7227 GN=sing PE=1 SV=1	NA	NA	NA
CL4421.Contig3_All	2472	0.43	0.24	0.14	3.52	3.24	3.03	7.69	91.34	3.61047	5.15e-15	2.33e-13	Up	gi|512913470|ref|XP_004927904.1|/4.0e-299/histone-lysine N-methyltransferase SUV420H1 isoform X1 [Bombyx mori]	gi|910343052|ref|XM_013319823.1|/0.0/PREDICTED: Papilio xuthus histone-lysine N-methyltransferase SUV420H1-A (LOC106123472), mRNA	sp|Q9W5E0|SUV42_DROME/1e-116/Histone-lysine N-methyltransferase Suv4-20 OS=Drosophila melanogaster OX=7227 GN=Hmt4-20 PE=1 SV=1	bmor:101735557/7.3e-300/(RefSeq) histone-lysine N-methyltransferase SUV420H1; K11429 histone-lysine N-methyltransferase SUV420H [EC:2.1.1.43]	NA	biological_process:GO:0034773//histone H4-K20 trimethylation;molecular_function:GO:0042799//histone methyltransferase activity (H4-K20 specific);
CL2614.Contig4_All	1705	0.19	0.18	0.12	0.82	4.16	2.27	2.81	47.11	3.61047	4.07e-07	8.44e-06	Up	gi|459352858|gb|AGG55005.1|/6.8e-173/[Heliothis virescens]	gi|459352857|gb|JX846988.1|/0.0/Heliothis virescens phospholipase (PLA2G) mRNA, complete cds	sp|Q5XTS1|PLPL8_RABIT/1e-81/Calcium-independent phospholipase A2-gamma OS=Oryctolagus cuniculus OX=9986 GN=PNPLA8 PE=1 SV=1	pxy:105382064/2.2e-146/(RefSeq) calcium-independent phospholipase A2-gamma-like; K16815 calcium-independent phospholipase A2-gamma	Rv2037c/4e-09/---	biological_process:GO:0006629//lipid metabolic process;
CL2517.Contig4_All	2228	0	0	0	0.6	0.27	0.29	0	9.26	3.60307	0.000208288	0.00281864	Up	gi|913328880|ref|XP_013195974.1|/8.7e-11/uncharacterized protein LOC106139137 isoform X1 [Amyelois transitella]	NA	sp|Q8BTI8|SRRM2_MOUSE/7e-09/Serine/arginine repetitive matrix protein 2 OS=Mus musculus OX=10090 GN=Srrm2 PE=1 SV=3	NA	SPAC140.02/8e-06/---	NA
Unigene27226_All	602	0	0	0	2.01	1.95	0.96	0	9.45	3.59815	0.000211555	0.00285911	Up	gi|768408595|ref|XP_011548182.1|/9.8e-34/uncharacterized protein LOC105380347 [Plutella xylostella]	NA	NA	NA	NA	NA
CL1614.Contig2_All	547	0	0	0	1.89	2.17	1.1	0	9.12	3.59711	0.000208049	0.00281672	Up	NA	NA	NA	NA	NA	NA
CL5473.Contig1_All	997	0	0	0	0.75	1.33	0.55	0	9.53	3.59595	0.000213107	0.00287819	Up	NA	gi|186469900|gb|EU622827.1|/2.61e-47/Spodoptera exigua chitin synthase B (CHSB) gene, complete cds	NA	NA	NA	NA
CL3231.Contig1_All	886	0	0.2	0	1.17	2.23	0.94	0.34	13.81	3.58657	7.12e-05	0.00105226	Up	NA	gi|18253048|gb|AY072288.1|/1.85e-23/Spodoptera frugiperda ribosomal protein L7 mRNA, complete cds	NA	NA	NA	NA
CL2906.Contig1_All	819	0	0	0	0.83	1.14	1.23	0	8.68	3.58325	0.000220289	0.00296647	Up	NA	NA	NA	NA	NA	NA
CL3551.Contig1_All	382	0	0	0	1.81	2.61	3.8	0	8.92	3.58312	0.000226752	0.00304324	Up	NA	NA	NA	NA	NA	NA
Unigene7215_All	5540	0.08	0.24	0.06	1.62	2.46	1.08	8.72	114.05	3.57633	1.11e-10	3.37e-09	Up	gi|827548276|ref|XP_012546363.1|/0.0e+00/serine/threonine-protein phosphatase 6 regulatory ankyrin repeat subunit A [Bombyx mori]	gi|827548275|ref|XM_012690909.1|/0.0/PREDICTED: Bombyx mori serine/threonine-protein phosphatase 6 regulatory ankyrin repeat subunit A (LOC101741868), mRNA	sp|Q01484|ANK2_HUMAN/7e-97/Ankyrin-2 OS=Homo sapiens OX=9606 GN=ANK2 PE=1 SV=4	aplc:110976139/9.1e-24/(RefSeq) LOW QUALITY PROTEIN: short transient receptor potential channel 4-like; K04967 transient receptor potential cation channel subfamily C member 4	all2748/5e-41/---	NA
Unigene1327_All	660	0	0.15	0	0.45	2.44	5.13	0.34	17.37	3.56638	0.000152206	0.00210877	Up	gi|302347126|gb|ADL27731.1|/4.3e-06/[Spodoptera exigua]	gi|827029636|gb|KP056508.1|/4.86e-28/Spodoptera exigua gloverin mRNA, complete cds	NA	NA	NA	NA
Unigene22526_All	1326	0	0	0	0.88	0.53	0.51	0	8.66	3.56344	0.000244846	0.00327156	Up	gi|910323316|ref|XP_013164693.1|/2.1e-222/calcium-activated potassium channel slowpoke isoform X3 [Papilio xuthus]	gi|943971504|ref|XM_014511840.1|/0.0/PREDICTED: Papilio machaon calcium-activated potassium channel slowpoke (LOC106717894), transcript variant X7, mRNA	sp|Q03720|SLO_DROME/0.0/Calcium-activated potassium channel slowpoke OS=Drosophila melanogaster OX=7227 GN=slo PE=1 SV=3	prap:110995314/1.8e-215/(RefSeq) calcium-activated potassium channel slowpoke isoform X1; K04936 potassium large conductance calcium-activated channel subfamily M alpha member 1	NA	NA
CL2485.Contig4_All	4481	0.1	0.08	0.09	0.88	1.97	0.78	4.98	64.65	3.55977	6.29e-10	1.81e-08	Up	gi|512916399|ref|XP_004928631.1|/0.0e+00/rab GTPase-activating protein 1-like isoform X1 [Bombyx mori] gt;gi|827552222|ref|XP_012547923.1| PREDICTED: rab GTPase-activating protein 1-like isoform X1 [Bombyx mori]	gi|943977168|ref|XM_014514174.1|/0.0/PREDICTED: Papilio machaon rab GTPase-activating protein 1-like (LOC106719733), mRNA	sp|Q5RAN1|RBGP1_PONAB/0.0/Rab GTPase-activating protein 1 OS=Pongo abelii OX=9601 GN=RABGAP1 PE=2 SV=1	bmor:101741355/0.0e+00/(RefSeq) rab GTPase-activating protein 1-like; K20284 Rab GTPase-activating protein 1	SPAC26F1.09/2e-31/---	NA
CL5030.Contig1_All	3282	1.71	3.5	0.97	20.71	33.48	21.33	83.37	967.05	3.5582	3.14e-16	1.56e-14	Up	gi|512907846|ref|XP_004926544.1|/0.0e+00/alpha-aminoadipic semialdehyde synthase, mitochondrial [Bombyx mori]	gi|943959948|ref|XM_014507084.1|/1.22e-179/PREDICTED: Papilio machaon alpha-aminoadipic semialdehyde synthase, mitochondrial (LOC106714130), mRNA	sp|A8E657|AASS_BOVIN/0.0/Alpha-aminoadipic semialdehyde synthase, mitochondrial OS=Bos taurus OX=9913 GN=AASS PE=2 SV=1	bmor:101743783/0.0e+00/(RefSeq) alpha-aminoadipic semialdehyde synthase, mitochondrial; K14157 alpha-aminoadipic semialdehyde synthase [EC:1.5.1.8 1.5.1.9]	YNR050c/1e-97/---	NA
CL1968.Contig1_All	963	0	0.29	0.09	2.33	2.03	2.66	1.41	23.62	3.55798	2.35e-06	4.4e-05	Up	NA	NA	NA	NA	NA	NA
CL1614.Contig1_All	566	0	0	0	3.26	1.56	0.71	0	10	3.55719	0.000272929	0.00360366	Up	NA	NA	NA	NA	NA	NA
CL1199.Contig1_All	4056	0.09	0.2	0.15	1.99	2.02	1.2	7.1	81.81	3.55502	1.45e-13	5.69e-12	Up	gi|807058827|gb|AKC42321.1|/0.0e+00/partial [Helicoverpa armigera]	gi|339283909|gb|HQ731034.1|/0.0/Spodoptera exigua period mRNA, complete cds	sp|Q17062|PER_ANTPE/0.0/Period circadian protein OS=Antheraea pernyi OX=7119 GN=per PE=2 SV=1	bmor:692522/2.6e-278/Per; (RefSeq) period; K02633 period circadian protein 2	NA	biological_process:GO:0006355//regulation of transcription, DNA-templated;
CL307.Contig6_All	1655	0.16	0.11	0.25	2.41	3.87	1.37	3.6	48.37	3.5509	1.52e-08	3.77e-07	Up	gi|943972987|ref|XP_014367920.1|/9.7e-92/uncharacterized protein LOC106718363 [Papilio machaon]	NA	sp|Q9NBX5|GAGXE_DROME/1e-08/Nucleic-acid-binding protein from transposon X-element OS=Drosophila melanogaster OX=7227 GN=ORF1 PE=4 SV=1	NA	NA	NA
Unigene15431_All	463	0	0	0	2.1	2.68	1.36	0	8.8	3.54837	0.000262769	0.00348175	Up	NA	NA	NA	NA	NA	NA
Unigene20707_All	1819	0.48	0.67	0.77	10.72	7.42	5	14.65	157.09	3.54757	2.42e-17	1.32e-15	Up	gi|768411121|ref|XP_011562024.1|/2.4e-184/lachesin-like isoform X1 [Plutella xylostella] gt;gi|768411123|ref|XP_011562032.1| PREDICTED: lachesin-like isoform X2 [Plutella xylostella] gt;gi|768411762|ref|XP_011565498.1| PREDICTED: lachesin-like isoform X1 [Plutella xylostella] gt;gi|768411764|ref|XP_011565506.1| PREDICTED: lachesin-like isoform X2 [Plutella xylostella]	gi|827556942|ref|XM_004930709.2|/3.17e-163/PREDICTED: Bombyx mori lachesin (LOC101740067), mRNA	sp|Q26474|LACH_SCHAM/0.0/Lachesin OS=Schistocerca americana OX=7009 GN=LAC PE=1 SV=1	oor:101272014/2.5e-26/BOC; (RefSeq) brother of CDO isoform X1; K20020 brother of CDO	NA	NA
CL1712.Contig4_All	2136	0.12	0.08	0.19	1.6	1.55	2.29	3.6	43.31	3.54395	2e-09	5.44e-08	Up	gi|913325045|ref|XP_013193873.1|/8.0e-139/phospholipase A1 2-like [Amyelois transitella]	gi|392464515|gb|JQ814808.1|/5.65e-52/Bicyclus anynana clone S4049 lipase gene, partial cds	sp|Q32PY2|LIPH_RAT/4e-25/Lipase member H OS=Rattus norvegicus OX=10116 GN=Liph PE=2 SV=1	pmac:106713851/4.8e-130/(RefSeq) lipase member H-B-like; K19404 phosphatidic acid-selective phospholipase A1 [EC:3.1.1.-]	NA	NA
CL5383.Contig2_All	315	0.48	1.19	0.35	14.8	3.85	18.99	1.75	29.87	3.53559	7.56e-06	0.000130007	Up	NA	NA	NA	NA	NA	NA
CL4.Contig8_All	2840	0	0.05	0	0.07	0.96	0.71	0.34	19	3.53554	0.000189015	0.00257216	Up	gi|172356113|ref|NP_001116499.1|/4.2e-228/metalloproteinase 1 isoform 1 [Bombyx mori] gt;gi|169730452|gb|ACA64804.1| matrix metalloproteinase variant 1 [Bombyx mori]	gi|943955034|ref|XR_001357076.1|/0.0/PREDICTED: Papilio machaon matrix metalloproteinase-14 (LOC106712426), transcript variant X3, misc_RNA	sp|Q10739|MMP14_RAT/2e-108/Matrix metalloproteinase-14 OS=Rattus norvegicus OX=10116 GN=Mmp14 PE=2 SV=2	bmor:100144547/7.8e-229/Mmp1; (RefSeq) matrix metalloproteinase 1; K07763 matrix metalloproteinase-14 (membrane-inserted) [EC:3.4.24.80]	NA	biological_process:GO:0006508//proteolysis;cellular_component:GO:0031012//extracellular matrix;molecular_function:GO:0005509//calcium ion binding;GO:0004222//metalloendopeptidase activity;GO:0008270//zinc ion binding;
CL999.Contig8_All	5958	0	0	0	0	0.49	0.62	0	25.73	3.53428	0.000400992	0.00510996	Up	gi|943964505|ref|XP_014364470.1|/0.0e+00/histone acetyltransferase p300-like [Papilio machaon]	gi|910317499|ref|XM_013306076.1|/0.0/PREDICTED: Papilio xuthus CREB-binding protein-like (LOC106113352), mRNA	sp|Q6JHU9|CBP_RAT/0.0/CREB-binding protein OS=Rattus norvegicus OX=10116 GN=Crebbp PE=1 SV=1	pmac:106715652/0.0e+00/(RefSeq) histone acetyltransferase p300-like; K04498 E1A/CREB-binding protein [EC:2.3.1.48]	YBR089c-a/5e-14/---	NA
CL1479.Contig1_All	4319	0	0	0	0.16	0.12	0.3	0	8.8	3.53421	0.000293846	0.00384663	Up	gi|512914346|ref|XP_004928119.1|/1.1e-272/mucin-17-like isoform X5 [Bombyx mori]	gi|943935735|ref|XM_014507590.1|/2.30e-103/PREDICTED: Papilio machaon mucin-5AC-like (LOC106714523), mRNA	sp|Q02505|MUC3A_HUMAN/9e-36/Mucin-3A OS=Homo sapiens OX=9606 GN=MUC3A PE=1 SV=3	NA	all3346/2e-08/---	NA
CL4354.Contig2_All	2817	2.14	2.09	3.31	25.18	26	30.8	91.06	876.66	3.53292	2.17e-42	7.04e-40	Up	gi|512931856|ref|XP_004932403.1|/4.0e-303/probable peroxisomal acyl-coenzyme A oxidase 1 [Bombyx mori] gt;gi|827560503|ref|XP_012551155.1| PREDICTED: probable peroxisomal acyl-coenzyme A oxidase 1 [Bombyx mori]	gi|659495131|gb|KJ622087.1|/0.0/Agrotis segetum clone 6898 putative peroxisomal acyl-CoA oxidase 1 mRNA, partial cds	sp|Q7KML2|ACOX1_DROME/0.0/Probable peroxisomal acyl-coenzyme A oxidase 1 OS=Drosophila melanogaster OX=7227 GN=CG5009 PE=1 SV=1	bmor:101744530/7.3e-304/(RefSeq) probable peroxisomal acyl-coenzyme A oxidase 1; K00232 acyl-CoA oxidase [EC:1.3.3.6]	YGL205w/4e-61/---	biological_process:GO:0006635//fatty acid beta-oxidation;cellular_component:GO:0005777//peroxisome;molecular_function:GO:0050660//flavin adenine dinucleotide binding;GO:0003997//acyl-CoA oxidase activity;GO:0003995//acyl-CoA dehydrogenase activity;
CL805.Contig3_All	2932	0.2	0.48	0.31	3.82	3.47	3.75	11.7	122.48	3.52573	2.69e-18	1.58e-16	Up	gi|827555697|ref|XP_012549286.1|/4.7e-230/serrate RNA effector molecule homolog isoform X2 [Bombyx mori]	gi|346709629|dbj|AK385677.1|/0.0/Bombyx mori mRNA, clone: fphe03A18	sp|Q17FR9|SRRT_AEDAE/0.0/Serrate RNA effector molecule homolog OS=Aedes aegypti OX=7159 GN=Ars2 PE=3 SV=1	fch:102045900/1.0e-10/NLGN2; (RefSeq) neuroligin-2; K07378 neuroligin	SPAC140.02/9e-10/---	NA
Unigene8358_All	826	6.18	9.13	10.83	106.59	55.31	132.64	83.37	817.55	3.51903	3.45e-19	2.16e-17	Up	gi|768434210|ref|XP_011558503.1|/6.3e-15/uncharacterized protein LOC105389130 isoform X1 [Plutella xylostella]	NA	NA	NA	NA	NA
CL826.Contig1_All	3921	0.11	0.41	0.11	3.48	2.19	2.27	10.12	118.47	3.5117	6.64e-11	2.06e-09	Up	gi|913305453|ref|XP_013183116.1|/0.0e+00/DNA repair endonuclease XPF [Amyelois transitella]	NA	sp|Q24087|XPF_DROME/0.0/DNA repair endonuclease XPF OS=Drosophila melanogaster OX=7227 GN=mei-9 PE=1 SV=2	prap:111001100/0.0e+00/(RefSeq) DNA repair endonuclease XPF; K10848 DNA excision repair protein ERCC-4 [EC:3.1.-.-]	SPCC970.01/3e-126/---	NA
CL626.Contig2_All	1360	3.78	4.34	2.1	31.87	43.47	36.62	54.68	560.36	3.50911	1.31e-28	1.72e-26	Up	gi|909555937|ref|XP_013149486.1|/1.3e-97/uncharacterized protein LOC106111867 [Papilio polytes] gt;gi|943935918|ref|XP_014363788.1| PREDICTED: mitochondrial import inner membrane translocase subunit Tim23-like [Papilio machaon] gt;gi|930679935|gb|KPJ19706.1| Mitochondrial import inner membrane translocase subunit Tim23 [Papilio machaon]	NA	sp|A4IFL0|TIM23_BOVIN/1e-23/Mitochondrial import inner membrane translocase subunit Tim23 OS=Bos taurus OX=9913 GN=TIMM23 PE=2 SV=1	pmac:106715081/2.3e-98/(RefSeq) mitochondrial import inner membrane translocase subunit Tim23-like; K17794 mitochondrial import inner membrane translocase subunit TIM23	SPCC16A11.09c/4e-15/---	cellular_component:GO:0016021//integral component of membrane;
Unigene13657_All	529	0.39	0.39	0.36	0.59	38.02	1.34	2.13	73.15	3.505	0.000142538	0.00198615	Up	gi|909550429|ref|XP_013135027.1|/2.7e-59/cuticle protein-like [Papilio polytes]	gi|768432585|ref|XM_011559321.1|/1.04e-48/PREDICTED: Plutella xylostella cuticle protein 8-like (LOC105388421), mRNA	sp|P45583|CU19_LOCMI/5e-33/Cuticle protein 19 OS=Locusta migratoria OX=7004 PE=1 SV=1	NA	NA	molecular_function:GO:0042302//structural constituent of cuticle;
CL560.Contig2_All	2929	0.51	0.07	0.47	5.02	4.68	3.2	12.94	144.61	3.49929	4.11e-11	1.3e-09	Up	gi|913320267|ref|XP_013191242.1|/2.0e-132/tudor domain-containing protein 7 [Amyelois transitella] gt;gi|913320269|ref|XP_013191243.1| PREDICTED: tudor domain-containing protein 7 [Amyelois transitella]	NA	sp|Q5M7P8|TDRD7_XENTR/6e-15/Tudor domain-containing protein 7 OS=Xenopus tropicalis OX=8364 GN=tdrd7 PE=2 SV=1	bmor:101740741/2.0e-131/(RefSeq) tudor domain-containing protein 7; K18405 tudor domain-containing protein 1/4/6/7	NA	NA
CL2646.Contig2_All	1216	12.75	14.22	5.04	107.67	101.7	151.03	151.14	1567.08	3.49929	8.52e-19	5.17e-17	Up	gi|27462592|gb|AAO15491.1|AF447395_1/2.4e-164/alpha subunit [Spodoptera frugiperda]	gi|27462591|gb|AF447395.1|/0.0/Spodoptera frugiperda eIF2 alpha subunit mRNA, complete cds	sp|P41374|IF2A_DROME/3e-160/Eukaryotic translation initiation factor 2 subunit 1 OS=Drosophila melanogaster OX=7227 GN=eIF2alpha PE=2 SV=1	pxy:105385975/1.2e-157/(RefSeq) eukaryotic translation initiation factor 2 subunit 1; K03237 translation initiation factor 2 subunit 1	YJR007w/4e-106/---	biological_process:GO:0006413//translational initiation;molecular_function:GO:0003743//translation initiation factor activity;
Unigene916_All	1671	0	0	0	2.83	0	1.43	0	24.82	3.49906	0.00046721	0.00585621	Up	gi|156254836|gb|ABU62829.1|/7.1e-191/[Spodoptera exigua]	gi|156254835|gb|EF584499.1|/0.0/Spodoptera exigua serpin-2 mRNA, complete cds	sp|P80034|ACH2_BOMMO/1e-92/Antichymotrypsin-2 OS=Bombyx mori OX=7091 PE=1 SV=1	bmor:692573/5.0e-135/serpin-2, BmSPN2, SPN2; (RefSeq) serine protease inhibitor 2; K13963 serpin B	MA3388/2e-47/---	cellular_component:GO:0005615//extracellular space;
Unigene7195_All	664	0	0	0.14	2.53	1.33	1.83	0.38	11.77	3.49574	0.00011737	0.00166982	Up	NA	gi|768431690|ref|XM_011558832.1|/3.83e-19/PREDICTED: Plutella xylostella copper-transporting ATPase 1 (LOC105388004), mRNA	NA	NA	NA	NA
CL2724.Contig2_All	9559	3.88	0.06	2.58	56.59	73.97	47.55	271.97	6765.57	3.49434	0.000108891	0.00155724	Up	gi|930670667|gb|KPJ11482.1|/0.0e+00/Pol polyprotein from transposon TNT 1-94 [Papilio machaon]	NA	sp|P04146|COPIA_DROME/0.0/Copia protein OS=Drosophila melanogaster OX=7227 GN=GIP PE=1 SV=3	lhu:105676185/8.4e-25/(RefSeq) LOW QUALITY PROTEIN: fatty acid synthase-like; K00665 fatty acid synthase, animal type [EC:2.3.1.85]	TVN0867/2e-06/---	NA
CL490.Contig2_All	959	0.19	0	0.09	1.85	2.04	1.62	1.06	18.73	3.49377	8.62e-06	0.00014722	Up	NA	NA	NA	NA	NA	NA
CL5472.Contig4_All	4645	0.64	0.33	0.27	5.09	7.28	2.37	23.87	272.41	3.48494	3.04e-13	1.16e-11	Up	gi|910311219|ref|XP_013162846.1|/0.0e+00/la-related protein 1B [Papilio xuthus]	gi|913326278|ref|XM_013339086.1|/0.0/PREDICTED: Amyelois transitella la-related protein 1-like (LOC106138068), mRNA	sp|Q9VAW5|LARP_DROME/0.0/La-related protein 1 OS=Drosophila melanogaster OX=7227 GN=larp PE=1 SV=5	bmor:101744205/6.3e-252/(RefSeq) la-related protein 1; K18757 la-related protein 1	YCL037c/4e-10/---	NA
CL1816.Contig1_All	3679	0.94	1.21	1.84	13.54	17.76	11.39	63.23	612.54	3.48466	3.78e-31	6.02e-29	Up	gi|913328162|ref|XP_013195575.1|/2.9e-144/mitochondrial 2-oxoglutarate/malate carrier protein-like [Amyelois transitella]	gi|910352244|ref|XM_013324619.1|/7.16e-93/PREDICTED: Papilio xuthus mitochondrial 2-oxoglutarate/malate carrier protein (LOC106126775), transcript variant X1, mRNA	sp|Q9CR62|M2OM_MOUSE/1e-107/Mitochondrial 2-oxoglutarate/malate carrier protein OS=Mus musculus OX=10090 GN=Slc25a11 PE=1 SV=3	bmor:101740913/1.4e-142/(RefSeq) mitochondrial 2-oxoglutarate/malate carrier protein; K15104 solute carrier family 25 (mitochondrial oxoglutarate transporter), member 11	NA	biological_process:GO:0006810//transport;cellular_component:GO:0016021//integral component of membrane;
CL1197.Contig2_All	1030	0	0	0	0.24	0.32	4.58	0	17.01	3.47374	0.00049399	0.00615825	Up	NA	NA	NA	NA	NA	NA
CL5183.Contig1_All	570	0	0	0	1.26	2.23	1.05	0	8.52	3.46941	0.000383397	0.0049115	Up	NA	NA	NA	NA	NA	NA
CL1635.Contig1_All	909	0	0	0	0.93	1.26	0.54	0	8.5	3.46605	0.000390162	0.00498726	Up	gi|827556881|ref|XP_012549756.1|/2.1e-64/transcription factor SUM-1 [Bombyx mori]	NA	sp|Q00492|SUM1_LYTVA/5e-27/Transcription factor SUM-1 OS=Lytechinus variegatus OX=7654 GN=SUM-1 PE=2 SV=1	bmor:101743515/3.9e-65/(RefSeq) transcription factor SUM-1; K18484 myogenic factor 5	NA	biological_process:GO:0007517//muscle organ development;GO:0006355//regulation of transcription, DNA-templated;cellular_component:GO:0005634//nucleus;molecular_function:GO:0003677//DNA binding;GO:0046983//protein dimerization activity;
CL1638.Contig2_All	1870	0.26	0.05	0.45	3.7	2.15	3.62	5.83	64.35	3.46204	8.96e-09	2.29e-07	Up	gi|357614826|gb|EHJ69300.1|/1.8e-78/protein KGM_08194 [Danaus plexippus]	NA	sp|Q0V8L2|GGT7_BOVIN/3e-24/Glutathione hydrolase 7 OS=Bos taurus OX=9913 GN=GGT7 PE=2 SV=1	prap:110995210/4.8e-78/(RefSeq) gamma-glutamyltransferase 6-like isoform X1; K00681 gamma-glutamyltranspeptidase / glutathione hydrolase [EC:2.3.2.2 3.4.19.13]	RSc2921/1e-13/---	NA
CL307.Contig19_All	643	0.15	0	0.29	2.79	3.55	2.27	1.1	18.51	3.46127	1.24e-05	0.000206283	Up	gi|357621647|gb|EHJ73416.1|/1.3e-39/pol-like protein [Danaus plexippus]	NA	NA	NA	NA	NA
CL2432.Contig3_All	1779	1.1	2.1	0.18	15.05	12.5	15.37	23.11	281.87	3.45709	9.43e-09	2.4e-07	Up	gi|914542685|gb|KOB53093.1|/1.2e-119/alpha-ketoglutarate-dependent hypophosphite dioxygenase [Operophtera brumata]	NA	sp|O14832|PAHX_HUMAN/3e-20/Phytanoyl-CoA dioxygenase, peroxisomal OS=Homo sapiens OX=9606 GN=PHYH PE=1 SV=1	bmor:101739774/8.6e-109/(RefSeq) phytanoyl-CoA dioxygenase, peroxisomal-like; K00477 phytanoyl-CoA hydroxylase [EC:1.14.11.18]	RSp0209/1e-07/---	biological_process:GO:0055114//oxidation-reduction process;molecular_function:GO:0051213//dioxygenase activity;
CL5408.Contig1_All	4134	0.75	0.2	0.49	5.27	6.76	4.05	25.23	259.93	3.45697	2.43e-16	1.22e-14	Up	gi|909565479|ref|XP_013138053.1|/0.0e+00/lysosomal alpha-mannosidase-like [Papilio polytes]	gi|909565478|ref|XM_013282599.1|/6.01e-119/PREDICTED: Papilio polytes lysosomal alpha-mannosidase-like (LOC106102975), mRNA	sp|Q8VHC8|MA2B1_CAVPO/9e-167/Lysosomal alpha-mannosidase OS=Cavia porcellus OX=10141 GN=MAN2B1 PE=1 SV=1	prap:110992535/0.0e+00/(RefSeq) lysosomal alpha-mannosidase-like; K12311 lysosomal alpha-mannosidase [EC:3.2.1.24]	TM1851/1e-07/---	NA
CL2479.Contig1_All	662	0	0	0	1.2	1.57	0.88	0	8.14	3.45362	0.000407163	0.00518061	Up	NA	NA	NA	NA	NA	NA
CL3572.Contig3_All	398	0	0.71	0.55	4.7	5.28	10.23	1.44	22.46	3.4514	1.05e-05	0.000177101	Up	gi|909555943|ref|XP_013149490.1|/3.3e-46/microspherule protein 1 [Papilio polytes]	NA	sp|Q99L90|MCRS1_MOUSE/1e-38/Microspherule protein 1 OS=Mus musculus OX=10090 GN=Mcrs1 PE=1 SV=1	pmac:106716844/6.1e-47/(RefSeq) microspherule protein 1-like; K11674 microspherule protein 1	NA	NA
Unigene27239_All	385	0	0	0	1.49	2.3	3.76	0	8.26	3.44922	0.000429126	0.0054233	Up	NA	NA	NA	NA	NA	NA
CL1286.Contig2_All	914	0.03	0	0	1.35	0.83	0.53	0	8.38	3.44906	0.000426832	0.00539771	Up	gi|914563233|gb|KOB69127.1|/2.3e-82/protein OBRU01_17450 [Operophtera brumata]	NA	sp|Q6IR70|PPR21_XENLA/8e-32/Protein phosphatase 1 regulatory subunit 21 OS=Xenopus laevis OX=8355 GN=ppp1r21 PE=2 SV=1	bmor:101741333/3.9e-81/(RefSeq) protein phosphatase 1 regulatory subunit 21; K17562 protein phosphatase 1 regulatory subunit 21	NA	NA
CL2524.Contig1_All	841	0	0	0	0.91	1.4	0.55	0	8.54	3.44892	0.000423817	0.00536605	Up	NA	NA	NA	NA	NA	NA
CL4250.Contig2_All	1648	0.22	0.21	0.05	1.56	3.38	1.69	3.13	41.67	3.44506	1.08e-07	2.44e-06	Up	gi|525344638|ref|NP_001266437.1|/2.4e-135/protein LOC101743078 precursor [Bombyx mori] gt;gi|433338879|dbj|BAM73795.1| cytochrome P450 [Bombyx mori]	NA	sp|Q27589|CP4D2_DROME/3e-68/Cytochrome P450 4d2 OS=Drosophila melanogaster OX=7227 GN=Cyp4d2 PE=2 SV=2	pmac:106709805/3.0e-108/(RefSeq) LOW QUALITY PROTEIN: cytochrome P450 4d8-like; K07427 docosahexaenoic acid omega-hydroxylase [EC:1.14.14.79]	BH0579/2e-32/---	molecular_function:GO:0005488//binding;GO:0016491//oxidoreductase activity;
Unigene14181_All	813	0.12	0.23	0.22	3.41	3.59	1.84	1.78	25.06	3.43923	1.34e-06	2.59e-05	Up	NA	gi|619325821|emb|FO681378.1|/2.87e-11/Spodoptera frugiperda sequence from BAC clone 66E15	NA	NA	NA	NA
CL698.Contig1_All	3557	0.53	0.18	0	3.54	3.74	2.7	9.63	137.17	3.43545	1.18e-06	2.3e-05	Up	gi|512898726|ref|XP_004924467.1|/3.0e-215/transcription factor GATA-6 isoform X2 [Bombyx mori]	gi|827542627|ref|XM_004924410.2|/2.33e-137/PREDICTED: Bombyx mori transcription factor GATA-6 (LOC101737855), transcript variant X2, mRNA	sp|P52168|PNR_DROME/1e-50/GATA-binding factor A OS=Drosophila melanogaster OX=7227 GN=pnr PE=1 SV=1	bmor:101737855/5.5e-216/(RefSeq) transcription factor GATA-6; K17897 GATA-binding protein 6	SPCC1393.08/3e-21/---	molecular_function:GO:0005488//binding;
CL1464.Contig3_All	1048	4.14	5.94	5.09	35.3	52.16	71.46	62.85	589.99	3.43295	2.19e-23	1.84e-21	Up	gi|327420430|gb|AEA76291.1|/9.4e-141/intestinal lipase 6 [Mamestra configurata]	gi|768430652|ref|XM_011558259.1|/1.72e-14/PREDICTED: Plutella xylostella pancreatic triacylglycerol lipase-like (LOC105387526), mRNA	sp|P81139|LIPR2_CAVPO/1e-35/Pancreatic lipase-related protein 2 OS=Cavia porcellus OX=10141 GN=PNLIPRP2 PE=1 SV=1	pmac:106712500/2.2e-56/(RefSeq) pancreatic lipase-related protein 2-like; K19404 phosphatidic acid-selective phospholipase A1 [EC:3.1.1.-]	NA	cellular_component:GO:0005576//extracellular region;molecular_function:GO:0052689//carboxylic ester hydrolase activity;
CL4749.Contig1_All	364	0	0	0	3.87	1.86	2.19	0	7.97	3.43226	0.000456233	0.00573778	Up	NA	NA	NA	NA	NA	NA
CL333.Contig5_All	4489	0.42	0.19	0.48	2.55	5.76	3.45	20.45	208.62	3.42841	2.43e-14	1.02e-12	Up	gi|639127142|gb|AIA24467.1|/0.0e+00/1b [Spodoptera litura]	gi|639127141|gb|KJ576788.1|/0.0/Spodoptera litura dorsal 1b mRNA, complete cds	sp|P15330|DORS_DROME/4e-101/Embryonic polarity protein dorsal OS=Drosophila melanogaster OX=7227 GN=dl PE=1 SV=2	prap:110994424/6.9e-264/(RefSeq) embryonic polarity protein dorsal isoform X1; K09254 c-Rel proto-oncogene protein	NA	biological_process:GO:0006355//regulation of transcription, DNA-templated;cellular_component:GO:0005634//nucleus;GO:0005737//cytoplasm;molecular_function:GO:0003677//DNA binding;GO:0003700//DNA-binding transcription factor activity;
CL2040.Contig1_All	2564	0	0	0	2.53	0	0.5	0	28.14	3.42534	0.000639251	0.0077675	Up	gi|512890692|ref|XP_004922556.1|/1.1e-206/zinc finger protein 484-like [Bombyx mori]	gi|768410821|ref|XM_011562083.1|/1.36e-103/PREDICTED: Plutella xylostella zinc finger protein 2-like (LOC105390724), transcript variant X2, mRNA	sp|Q8N184|ZN567_HUMAN/4e-56/Zinc finger protein 567 OS=Homo sapiens OX=9606 GN=ZNF567 PE=1 SV=3	NA	SPAC144.09c/4e-18/---	cellular_component:GO:0005634//nucleus;molecular_function:GO:0008270//zinc ion binding;GO:0003676//nucleic acid binding;
CL718.Contig4_All	4901	0.24	0.48	1.06	6.43	6.36	6.72	38.9	369.71	3.42406	8.78e-15	3.86e-13	Up	gi|909553572|ref|XP_013148223.1|/0.0e+00/Niemann-Pick C1 protein isoform X1 [Papilio polytes]	gi|910351927|ref|XM_013324446.1|/0.0/PREDICTED: Papilio xuthus Niemann-Pick C1 protein (LOC106126676), transcript variant X4, mRNA	sp|P56941|NPC1_PIG/0.0/NPC intracellular cholesterol transporter 1 OS=Sus scrofa OX=9823 GN=NPC1 PE=2 SV=1	prap:111000620/0.0e+00/(RefSeq) Niemann-Pick C1 protein-like isoform X1; K12385 Niemann-Pick C1 protein	NA	NA
CL2111.Contig2_All	3153	0.23	0	0.31	2.69	2.95	1.5	7.27	86.98	3.42315	1.45e-07	3.2e-06	Up	gi|827562346|ref|XP_012551859.1|/0.0e+00/uncharacterized protein LOC101747094 isoform X4 [Bombyx mori]	gi|913306192|ref|XM_013328062.1|/0.0/PREDICTED: Amyelois transitella phosphatidylinositol 4-phosphate 5-kinase type-1 alpha-like (LOC106129490), transcript variant X2, mRNA	sp|P70182|PI51A_MOUSE/0.0/Phosphatidylinositol 4-phosphate 5-kinase type-1 alpha OS=Mus musculus OX=10090 GN=Pip5k1a PE=1 SV=2	bmor:101747094/0.0e+00/(RefSeq) phosphatidylinositol 4-phosphate 5-kinase type-1 alpha; K00889 1-phosphatidylinositol-4-phosphate 5-kinase [EC:2.7.1.68]	SPAC19G12.14/4e-51/---	NA
CL1541.Contig1_All	856	0	0	0	1.33	1.4	0.36	0	9.19	3.421	0.000501578	0.00624719	Up	NA	NA	NA	NA	NA	NA
Unigene17670_All	263	0	0	0	5.82	1.54	7.1	0	8.72	3.42021	0.00051306	0.00637481	Up	NA	gi|383931990|gb|JQ619219.1|/1.37e-34/Spodoptera exigua REPAT37 mRNA, complete cds	NA	NA	NA	NA
Unigene11552_All	452	5.74	10.17	16.23	237.43	30.47	132	50.19	526.14	3.41903	1.79e-08	4.42e-07	Up	gi|156891151|gb|ABU96713.1|/4.6e-28/precursor [Spodoptera litura] gt;gi|305861200|gb|ADM72854.1| diapausin precursor [Spodoptera exigua] gt;gi|827029697|gb|AKJ54511.1| diapausin A2 [Spodoptera exigua] gt;gi|827029700|gb|AKJ54512.1| diapausin A3 [Spodoptera exigua] gt;gi|827029706|gb|AKJ54514.1| diapausin A5 [Spodoptera exigua] gt;gi|827029708|gb|AKJ54515.1| diapausin A6 [Spodoptera exigua] gt;gi|…	gi|827029702|gb|KP056531.1|/0.0/Spodoptera exigua diapausin A4 mRNA, complete cds	sp|Q8T0W8|DIAP_GASAT/1e-20/Diapause-specific peptide OS=Gastrophysa atrocyanea OX=169758 PE=1 SV=1	NA	NA	biological_process:GO:0042742//defense response to bacterium;GO:0045087//innate immune response;GO:0050832//defense response to fungus;GO:0031640//killing of cells of other organism;cellular_component:GO:0005576//extracellular region;
CL5109.Contig1_All	815	5.43	2.57	1.33	33.9	27.05	42.13	27.89	285.09	3.41784	4.24e-13	1.59e-11	Up	gi|383931955|gb|AFH57139.1|/1.1e-67/[Spodoptera exigua]	gi|383931954|gb|JQ619201.1|/0.0/Spodoptera exigua REPAT19 mRNA, complete cds	NA	NA	NA	NA
CL1571.Contig1_All	1424	0.78	0.82	0.65	7.19	6.61	9.73	12.73	121.32	3.41214	1.58e-17	8.73e-16	Up	gi|914566318|gb|KOB71026.1|/1.8e-78/protein OBRU01_12505 [Operophtera brumata]	NA	NA	NA	YJL217w/8e-54/---	NA
CL4445.Contig2_All	1030	0	0	0	0.81	0.92	0.54	0	7.8	3.40933	0.000495814	0.00617912	Up	NA	NA	NA	NA	NA	NA
Unigene14092_All	848	9.84	16.31	8	73.63	62.46	253.34	109.71	1104.54	3.40872	1.81e-10	5.41e-09	Up	gi|156891153|gb|ABU96714.1|/1.0e-108/serine protease [Spodoptera litura]	gi|2463059|emb|Y12271.1|/9.29e-116/H.armigera mRNA for putative serine protease, clone HaTS7	sp|P35042|TRYP_CHOFU/4e-113/Trypsin CFT-1 OS=Choristoneura fumiferana OX=7141 PE=1 SV=1	pmac:106709270/2.3e-83/(RefSeq) trypsin CFT-1-like; K01312 trypsin [EC:3.4.21.4]	VC1649/3e-21/---	biological_process:GO:0006508//proteolysis;molecular_function:GO:0004252//serine-type endopeptidase activity;
Unigene17519_All	810	0	0.12	0.11	8.39	0.56	0.46	0.72	25.31	3.40225	0.000330366	0.004288	Up	gi|668728195|gb|AIH07584.1|/2.8e-84/S-transferase epsilon 9 [Spodoptera litura]	gi|668728192|gb|KF482959.1|/9.92e-36/Spodoptera litura glutathione S-transferase epsilon 8 mRNA, complete cds	sp|P46430|GSTT1_MANSE/6e-48/Glutathione S-transferase 1 OS=Manduca sexta OX=7130 GN=GST1 PE=2 SV=1	bmor:100141446/9.2e-58/GSTe3, GST10; (RefSeq) glutathione S-transferase epsilon 3; K00799 glutathione S-transferase [EC:2.5.1.18]	alr4661/1e-18/---	molecular_function:GO:0016740//transferase activity;
Unigene5451_All	4186	0.55	0.46	0.48	4.91	6.14	4.07	26.6	247.35	3.40211	4e-31	6.36e-29	Up	gi|298204367|gb|ADI61832.1|/0.0e+00/transcriptase [Bombyx mori]	gi|185050656|dbj|AP009039.1|/0.0/Bombyx mori genomic DNA, chromosome 6, BAC clone:550L16, complete sequence	sp|O00370|LORF2_HUMAN/9e-46/LINE-1 retrotransposable element ORF2 protein OS=Homo sapiens OX=9606 PE=1 SV=1	pxy:105389555/5.2e-56/(RefSeq) ATP-binding cassette sub-family D member 3-like; K05677 ATP-binding cassette, subfamily D (ALD), member 3	MA3645/2e-06/---	biological_process:GO:0090304//nucleic acid metabolic process;molecular_function:GO:0003824//catalytic activity;
Unigene2596_All	1777	0.25	0.64	0.56	6.55	6.58	3.23	10.7	109.37	3.40155	9.57e-13	3.48e-11	Up	NA	gi|291201242|emb|FP340417.1|/1.38e-12/87A24_SfBAC_fin, Spodoptera frugiperda BAC, egg DNA	sp|B4JHI7|LST2_DROGR/5e-08/Lateral signaling target protein 2 homolog OS=Drosophila grimshawi OX=7222 GN=GH18624 PE=3 SV=1	NA	PA1297/7e-06/---	NA
Unigene3044_All	712	0.14	0.54	0.38	6.25	6.02	2.65	2.85	35.86	3.39441	3.97e-07	8.24e-06	Up	NA	NA	NA	NA	NA	NA
CL4096.Contig1_All	571	0	0	0	1.07	1.3	1.92	0	7.63	3.39214	0.000543279	0.00672198	Up	NA	NA	NA	NA	NA	NA
CL1696.Contig2_All	1560	1.78	1.78	0.4	11.88	13.79	17.35	23.94	246.31	3.37982	5.47e-12	1.86e-10	Up	gi|512902231|ref|XP_004925324.1|/8.9e-212/probable phenylalanine--tRNA ligase, mitochondrial [Bombyx mori]	NA	sp|O16129|SYFM_DROME/0.0/Probable phenylalanine--tRNA ligase, mitochondrial OS=Drosophila melanogaster OX=7227 GN=PheRS-m PE=2 SV=3	bmor:101738078/1.6e-212/(RefSeq) probable phenylalanine--tRNA ligase, mitochondrial; K01889 phenylalanyl-tRNA synthetase alpha chain [EC:6.1.1.20]	YPR047w_1/1e-70/---	biological_process:GO:0006432//phenylalanyl-tRNA aminoacylation;GO:0008033//tRNA processing;cellular_component:GO:0005737//cytoplasm;molecular_function:GO:0000049//tRNA binding;GO:0000287//magnesium ion binding;GO:0005524//ATP binding;GO:0004826//phenylalanine-tRNA ligase activity;
CL4563.Contig2_All	2550	0.14	0.13	0	0.83	1.82	0.89	2.41	34.82	3.37973	2.75e-06	5.1e-05	Up	gi|512903018|ref|XP_004925516.1|/5.7e-184/uridine phosphorylase 1 isoform X1 [Bombyx mori]	gi|768429134|ref|XM_011557434.1|/0.0/PREDICTED: Plutella xylostella uridine phosphorylase 1 (LOC105386797), transcript variant X3, mRNA	sp|Q16831|UPP1_HUMAN/1e-97/Uridine phosphorylase 1 OS=Homo sapiens OX=9606 GN=UPP1 PE=1 SV=1	dpl:KGM_208576/1.2e-185/(GenBank) uridine phosphorylase 1 like protein; K00757 uridine phosphorylase [EC:2.4.2.3]	ML2177/3e-29/---	biological_process:GO:0009166//nucleotide catabolic process;GO:0009116//nucleoside metabolic process;cellular_component:GO:0005737//cytoplasm;molecular_function:GO:0004850//uridine phosphorylase activity;
CL3281.Contig1_All	444	0.25	0	0	3.45	2.13	2.63	0.34	10.84	3.37488	0.000216654	0.00292133	Up	NA	NA	NA	NA	NA	NA
Unigene9107_All	3759	0.09	0.07	0.36	0.73	10.05	0.25	8.81	175.11	3.36971	9.57e-05	0.00138518	Up	gi|808182204|gb|AKD01790.1|/1.2e-286/acyl-CoA reductase 12, partial [Helicoverpa assulta]	gi|808182203|gb|KP237937.1|/0.0/Helicoverpa assulta fatty acyl-CoA reductase 12 mRNA, partial cds	sp|Q8MS59|WAT_DROME/2e-130/Fatty acyl-CoA reductase wat OS=Drosophila melanogaster OX=7227 GN=wat PE=1 SV=1	prap:110997059/1.0e-223/(RefSeq) fatty acyl-CoA reductase wat-like; K13356 alcohol-forming fatty acyl-CoA reductase [EC:1.2.1.84]	Rv0101_4/5e-09/---	biological_process:GO:0055114//oxidation-reduction process;cellular_component:GO:0016021//integral component of membrane;molecular_function:GO:0080019//fatty-acyl-CoA reductase (alcohol-forming) activity;
CL5005.Contig1_All	1657	0	0.06	0	0.6	1.23	0.31	0.34	13.3	3.36794	0.000293393	0.00384192	Up	NA	NA	NA	NA	NA	NA
CL1799.Contig3_All	5157	0.19	0.26	0	2.15	2.01	1.65	9.27	116.38	3.36048	4.64e-07	9.47e-06	Up	gi|913321391|ref|XP_013191855.1|/0.0e+00/uncharacterized protein LOC106135974 [Amyelois transitella]	gi|913321390|ref|XM_013336401.1|/0.0/PREDICTED: Amyelois transitella uncharacterized LOC106135974 (LOC106135974), mRNA	NA	NA	NA	NA
CL3660.Contig2_All	773	0	0	0	0.87	1.8	0.5	0	8.61	3.36047	0.000642707	0.00780259	Up	NA	NA	NA	NA	NA	NA
Unigene10667_All	996	0	0	0.09	1.77	1.16	0.46	0.38	12	3.35524	0.000302933	0.00395807	Up	NA	NA	NA	NA	NA	NA
CL1382.Contig1_All	811	0	0	0.22	1.89	2.47	1.04	0.75	15.38	3.35464	0.000123679	0.0017479	Up	NA	NA	NA	NA	NA	NA
CL1388.Contig4_All	2023	1.66	2.96	2.88	25.8	24.44	21.92	63.11	547.88	3.35321	3.03e-36	6.68e-34	Up	gi|530788695|gb|AGT50943.1|/7.1e-129/transcript variant B [Spodoptera litura]	gi|530788694|gb|KC999954.1|/0.0/Spodoptera litura aquaporin-1 transcript variant B mRNA, complete cds	sp|Q9NHW7|AQP_AEDAE/7e-97/Aquaporin AQPAe.a OS=Aedes aegypti OX=7159 GN=AAEL003512 PE=2 SV=2	pmac:106719716/2.2e-108/(RefSeq) aquaporin AQPAe.a-like isoform X1; K09884 aquaporin rerated protein, invertebrate	aqpZ/9e-37/---	biological_process:GO:0006810//transport;cellular_component:GO:0016021//integral component of membrane;molecular_function:GO:0005215//transporter activity;
CL3035.Contig2_All	2480	0.29	0.82	1.79	10.42	7.41	13.54	30.98	289.18	3.35068	3.31e-10	9.75e-09	Up	gi|914573929|gb|KOB76344.1|/2.2e-132/protein OBRU01_05951, partial [Operophtera brumata]	gi|943971188|ref|XM_014511713.1|/8.09e-86/PREDICTED: Papilio machaon uncharacterized LOC106717795 (LOC106717795), mRNA	NA	bmor:101746213/4.7e-12/(RefSeq) uncharacterized LOC101746213; K17414 small subunit ribosomal protein S36	FN1135/1e-09/---	NA
CL3646.Contig2_All	1166	0.11	1.67	2.15	13.41	13.8	19.94	18.47	195.99	3.3493	1.44e-07	3.2e-06	Up	gi|910333622|ref|XP_013170205.1|/9.6e-94/protein REVERSION-TO-ETHYLENE SENSITIVITY1 [Papilio xuthus] gt;gi|930653457|gb|KPI95794.1| Transmembrane protein 222 [Papilio xuthus]	NA	sp|Q9H0R3|TM222_HUMAN/6e-71/Transmembrane protein 222 OS=Homo sapiens OX=9606 GN=TMEM222 PE=1 SV=2	pmac:106710380/1.9e-93/(RefSeq) transmembrane protein 222; K20726 transmembrane protein 222	NA	cellular_component:GO:0016021//integral component of membrane;
Unigene15284_All	861	0.77	0.65	0	5.84	5.14	6.9	4.47	52.95	3.34869	2.27e-07	4.9e-06	Up	NA	gi|381289566|gb|JQ236852.1|/2.27e-37/Spodoptera exigua glutathione S-transferase S protein (GSTS1) gene, complete cds	NA	NA	NA	NA
CL2724.Contig1_All	8639	3.6	0.04	2.39	48.95	68.5	42.93	227.3	5508.47	3.34738	0.00028919	0.00379169	Up	gi|930670667|gb|KPJ11482.1|/0.0e+00/Pol polyprotein from transposon TNT 1-94 [Papilio machaon]	NA	sp|P04146|COPIA_DROME/0.0/Copia protein OS=Drosophila melanogaster OX=7227 GN=GIP PE=1 SV=3	lhu:105676185/2.6e-25/(RefSeq) LOW QUALITY PROTEIN: fatty acid synthase-like; K00665 fatty acid synthase, animal type [EC:2.3.1.85]	TVN0867/2e-06/---	NA
CL95.Contig19_All	5096	0	0	0	1.05	0.24	0	0	25.06	3.34258	0.000873804	0.0102876	Up	gi|910340374|ref|XP_013173860.1|/0.0e+00/protein lap4-like isoform X9 [Papilio xuthus]	gi|910340367|ref|XM_013318403.1|/0.0/PREDICTED: Papilio xuthus protein lap4-like (LOC106122448), transcript variant X6, mRNA	sp|Q14160|SCRIB_HUMAN/1e-88/Protein scribble homolog OS=Homo sapiens OX=9606 GN=SCRIB PE=1 SV=4	dpl:KGM_211581/0.0e+00/(GenBank) lap4 like protein; K16175 protein scribble	STM2428/5e-06/---	NA
CL4464.Contig1_All	13662	3.52	2.96	3.03	26.62	39.3	24	562.96	4913.98	3.33256	1.29e-50	6.94e-48	Up	gi|512922860|ref|XP_004930218.1|/1.6e-296/uncharacterized protein LOC101738136 [Bombyx mori]	NA	sp|P04323|POL3_DROME/2e-91/Retrovirus-related Pol polyprotein from transposon 17.6 OS=Drosophila melanogaster OX=7227 GN=pol PE=3 SV=1	xma:102225078/1.5e-96/(RefSeq) uncharacterized protein LOC102225078; K06065 nuclear receptor co-repressor 2	YIL082w-a_2/6e-103/---	biological_process:GO:0043170//macromolecule metabolic process;GO:0006807//nitrogen compound metabolic process;
Unigene15244_All	2665	0.04	0	0.1	0.47	1.02	0.61	1.47	21.58	3.33094	2.48e-05	0.000394411	Up	gi|482660320|gb|AGK25051.1|/7.3e-214/[Chilo suppressalis]	gi|913326544|ref|XM_013339232.1|/2.04e-27/PREDICTED: Amyelois transitella 14-3-3 protein zeta (LOC106138174), transcript variant X4, mRNA	sp|Q8N328|PGBD3_HUMAN/1e-47/PiggyBac transposable element-derived protein 3 OS=Homo sapiens OX=9606 GN=PGBD3 PE=1 SV=3	mze:106675381/1.0e-33/(RefSeq) uncharacterized protein LOC106675381; K22371 G2/M phase-specific E3 ubiquitin-protein ligase [EC:2.3.2.26]	NA	NA
Unigene3000_All	4821	0.8	0.35	0.65	6.05	7.56	4.13	37.03	336.52	3.3304	1.68e-20	1.17e-18	Up	gi|512907560|ref|XP_004926473.1|/6.6e-282/kinesin-like protein KIF3A isoform X1 [Bombyx mori]	gi|619325811|emb|FO681368.1|/1.23e-81/Spodoptera frugiperda sequence from BAC clone 75E05	sp|Q9Y496|KIF3A_HUMAN/0.0/Kinesin-like protein KIF3A OS=Homo sapiens OX=9606 GN=KIF3A PE=1 SV=4	bmor:101744080/1.2e-282/(RefSeq) kinesin-like protein KIF3A; K10394 kinesin family member 3A	SPAC25G10.07c/4e-69/---	NA
CL799.Contig2_All	1955	0.21	1.09	0	5.96	7.21	5.57	9.61	138.14	3.32531	1.22e-05	0.000203178	Up	gi|375076271|gb|AFA34910.1|/1.0e-103/protein kinase [Helicoverpa armigera]	gi|913323974|ref|XM_013337827.1|/2.25e-95/PREDICTED: Amyelois transitella 5'-AMP-activated protein kinase catalytic subunit alpha-2-like (LOC106137073), transcript variant X2, mRNA	sp|Q09137|AAPK2_RAT/6e-60/5'-AMP-activated protein kinase catalytic subunit alpha-2 OS=Rattus norvegicus OX=10116 GN=Prkaa2 PE=1 SV=1	bmor:100101222/9.5e-93/(RefSeq) AMP-activated protein kinase; K07198 5&#39,-AMP-activated protein kinase, catalytic alpha subunit [EC:2.7.11.11]	NA	biological_process:GO:0006468//protein phosphorylation;molecular_function:GO:0004674//protein serine/threonine kinase activity;GO:0005524//ATP binding;
CL1060.Contig6_All	4013	0.39	0.21	0	1.84	3.77	2.19	9.28	123.27	3.32371	2.59e-06	4.81e-05	Up	gi|910319814|ref|XP_013162779.1|/0.0e+00/potassium/sodium hyperpolarization-activated cyclic nucleotide-gated channel 2 isoform X7 [Papilio xuthus]	gi|3970749|emb|AJ012664.1|/0.0/Heliothis virescens mRNA for cyclic nucleotide and voltage-activated ion channel	sp|Q9JKA9|HCN2_RAT/0.0/Potassium/sodium hyperpolarization-activated cyclic nucleotide-gated channel 2 OS=Rattus norvegicus OX=10116 GN=Hcn2 PE=1 SV=3	pmac:106711182/0.0e+00/(RefSeq) potassium/sodium hyperpolarization-activated cyclic nucleotide-gated channel 2 isoform X1; K04955 hyperpolarization activated cyclic nucleotide-gated potassium channel 2	SPAC8C9.03/8e-11/---	biological_process:GO:0071805//potassium ion transmembrane transport;cellular_component:GO:0016021//integral component of membrane;molecular_function:GO:0005249//voltage-gated potassium channel activity;
Unigene15865_All	8374	0	0	0	0	0.81	0.11	0	32.16	3.32149	0.000957222	0.0111207	Up	gi|357626356|gb|EHJ76475.1|/4.4e-164/protein KGM_18016 [Danaus plexippus]	NA	sp|Q5T200|ZC3HD_HUMAN/3e-26/Zinc finger CCCH domain-containing protein 13 OS=Homo sapiens OX=9606 GN=ZC3H13 PE=1 SV=1	prap:111004014/3.1e-15/(RefSeq) uncharacterized protein LOC111004014 isoform X1; K22909 zinc finger CCCH domain-containing protein 13	AGc1238/6e-22/---	NA
Unigene17649_All	6540	1.46	1.06	1.49	11.55	19.53	8.01	113.3	1025.02	3.31843	2.44e-23	2.04e-21	Up	gi|910334283|ref|XP_013170569.1|/6.8e-64/RNA-binding protein Nova-2 isoform X1 [Papilio xuthus]	gi|943945323|ref|XM_014500437.1|/1.16e-157/PREDICTED: Papilio machaon RNA-binding protein Nova-2 (LOC106708856), mRNA	sp|Q9UNW9|NOVA2_HUMAN/3e-21/RNA-binding protein Nova-2 OS=Homo sapiens OX=9606 GN=NOVA2 PE=1 SV=1	pmac:106708856/3.7e-64/(RefSeq) LOW QUALITY PROTEIN: RNA-binding protein Nova-2; K14944 RNA-binding protein Nova	NA	NA
CL1717.Contig1_All	1125	0.16	0.24	0.23	2.28	3.8	1.84	2.85	32.75	3.31582	2.53e-07	5.41e-06	Up	NA	NA	NA	NA	NA	NA
CL1887.Contig2_All	301	0	0	0	3.42	2.89	2.88	0	7.06	3.31452	0.000748705	0.00896037	Up	gi|913321583|ref|XP_013191959.1|/4.8e-13/uncharacterized protein LOC106136068 [Amyelois transitella]	NA	NA	NA	NA	NA
CL514.Contig1_All	1059	0.09	0.09	0.08	1.92	1.16	1.2	1.06	16	3.30952	3.16e-05	0.000495672	Up	NA	gi|15213811|gb|AF400209.1|/4.81e-20/Spodoptera frugiperda ribosomal protein S12 mRNA, complete cds	NA	NA	NA	NA
CL4954.Contig2_All	4688	0.32	0.04	0.16	1.85	2.24	1.41	9.92	101.02	3.3093	1.8e-09	4.91e-08	Up	gi|913316351|ref|XP_013189110.1|/0.0e+00/discoidin domain-containing receptor 2-like isoform X1 [Amyelois transitella]	gi|913316350|ref|XM_013333656.1|/0.0/PREDICTED: Amyelois transitella discoidin domain-containing receptor 2-like (LOC106133823), transcript variant X1, mRNA	sp|Q16832|DDR2_HUMAN/2e-156/Discoidin domain-containing receptor 2 OS=Homo sapiens OX=9606 GN=DDR2 PE=1 SV=2	pmac:106717072/0.0e+00/(RefSeq) discoidin domain-containing receptor 2-like isoform X1; K05125 discoidin domain receptor family member 2 [EC:2.7.10.1]	MYPU_6850/5e-11/---	NA
CL1464.Contig1_All	1171	1.71	2.39	3.13	15.06	22.64	33.15	34.4	296.9	3.30208	2.78e-16	1.39e-14	Up	gi|327420430|gb|AEA76291.1|/1.5e-139/intestinal lipase 6 [Mamestra configurata]	NA	sp|P81139|LIPR2_CAVPO/4e-35/Pancreatic lipase-related protein 2 OS=Cavia porcellus OX=10141 GN=PNLIPRP2 PE=1 SV=1	pmac:106712500/2.1e-55/(RefSeq) pancreatic lipase-related protein 2-like; K19404 phosphatidic acid-selective phospholipase A1 [EC:3.1.1.-]	NA	cellular_component:GO:0005576//extracellular region;molecular_function:GO:0052689//carboxylic ester hydrolase activity;
CL2218.Contig3_All	3979	0	0	0	1.02	0	0.4	0	20.52	3.30145	0.00101277	0.0116709	Up	gi|190702548|gb|ACE75433.1|/8.0e-15/hypothetical protein [Glyptapanteles indiensis]	NA	sp|Q75JC9|Y8484_DICDI/6e-11/Uncharacterized protein DDB_G0271670 OS=Dictyostelium discoideum OX=44689 GN=DDB_G0271670 PE=3 SV=1	NA	YLR106c/1e-06/---	NA
CL2232.Contig1_All	534	0	0	0	2.55	0.83	1.39	0	7.59	3.29692	0.00084322	0.00995024	Up	gi|913313628|ref|XP_013187601.1|/1.1e-47/uncharacterized protein LOC106132669 [Amyelois transitella] gt;gi|913313630|ref|XP_013187602.1| PREDICTED: uncharacterized protein LOC106132669 [Amyelois transitella]	NA	NA	bmor:101745354/5.7e-48/(RefSeq) recQ-mediated genome instability protein 2-like; K15365 RecQ-mediated genome instability protein 2	NA	NA
CL2399.Contig1_All	609	0.16	0	0	2.15	1.58	1.45	0.34	10.27	3.29555	0.000323768	0.00421164	Up	NA	NA	NA	NA	NA	NA
CL1199.Contig9_All	5474	0.2	0.15	0.32	2.43	3.09	1.18	15.5	145.19	3.29443	3.16e-12	1.09e-10	Up	gi|807058827|gb|AKC42321.1|/0.0e+00/partial [Helicoverpa armigera]	gi|339283909|gb|HQ731034.1|/0.0/Spodoptera exigua period mRNA, complete cds	sp|Q17062|PER_ANTPE/0.0/Period circadian protein OS=Antheraea pernyi OX=7119 GN=per PE=2 SV=1	bmor:692522/3.3e-276/Per; (RefSeq) period; K02633 period circadian protein 2	NA	biological_process:GO:0006355//regulation of transcription, DNA-templated;
CL2680.Contig3_All	839	20.09	50.04	32.14	456.63	96.9	528.13	328.43	3009.43	3.29036	1.54e-09	4.22e-08	Up	gi|827029637|gb|AKJ54490.1|/2.1e-98/[Spodoptera exigua]	gi|827029636|gb|KP056508.1|/0.0/Spodoptera exigua gloverin mRNA, complete cds	sp|P81048|GLOV_HYACE/3e-49/Gloverin OS=Hyalophora cecropia OX=7123 PE=1 SV=2	NA	NA	NA
Unigene9885_All	805	0	0	0.11	0.83	2.49	0.82	0.38	11.95	3.28955	0.000422717	0.00535666	Up	gi|943959853|ref|XP_014362530.1|/3.8e-09/histidine-rich glycoprotein-like [Papilio machaon] gt;gi|930671305|gb|KPJ12083.1| hypothetical protein RR48_06453 [Papilio machaon]	gi|291201240|emb|FP340415.1|/0.0/72F1_SfBAC_fin, Spodoptera frugiperda BAC, egg DNA	sp|P04929|HRPX_PLALO/9e-62/Histidine-rich glycoprotein OS=Plasmodium lophurae OX=5853 PE=4 SV=1	NA	PM0926/8e-16/---	NA
CL4684.Contig1_All	1589	0	0.17	0.1	1.46	1.7	0.83	1.78	23.81	3.28936	1.15e-05	0.00019202	Up	NA	NA	NA	NA	NA	NA
CL3974.Contig3_All	3638	0.36	0.13	0.29	2.54	2.65	2.3	11.77	104.44	3.28675	3.02e-15	1.38e-13	Up	gi|909561755|ref|XP_013136019.1|/1.7e-245/peroxisome biogenesis factor 1 isoform X1 [Papilio polytes]	gi|827557272|ref|XM_004930972.2|/3.63e-21/PREDICTED: Bombyx mori cell division cycle protein 48 homolog (LOC101735707), partial mRNA	sp|Q5BL07|PEX1_MOUSE/3e-83/Peroxisome biogenesis factor 1 OS=Mus musculus OX=10090 GN=Pex1 PE=1 SV=2	pmac:106719285/1.8e-241/(RefSeq) peroxisome biogenesis factor 1-like isoform X1; K13338 peroxin-1	AF1297/1e-68/---	NA
CL725.Contig2_All	4300	1.14	0.36	1.32	10.06	10.67	6.83	52.52	462.11	3.27989	7.49e-15	3.33e-13	Up	gi|357628549|gb|EHJ77844.1|/1.9e-211/leukocyte receptor cluster member [Danaus plexippus]	gi|827558544|ref|XM_004931442.2|/0.0/PREDICTED: Bombyx mori leukocyte receptor cluster member 8 homolog (LOC101740607), mRNA	sp|Q8CBY3|LENG8_MOUSE/3e-90/Leukocyte receptor cluster member 8 homolog OS=Mus musculus OX=10090 GN=Leng8 PE=1 SV=1	NA	XF0818/5e-06/---	NA
CL4405.Contig2_All	665	0	0	0	1.34	1.14	0.73	0	7.12	3.27841	0.000879867	0.0103413	Up	NA	NA	NA	NA	NA	NA
Unigene17146_All	312	0	0	0	3.64	3.12	1.95	0	7.12	3.27841	0.000879867	0.0103413	Up	NA	gi|874520605|gb|KP406767.1|/1.70e-19/Spodoptera exigua BV2-5 (BV2-5) gene, complete cds	NA	NA	NA	NA
CL1815.Contig1_All	896	0	0	0.2	1.68	1.2	1.44	0.75	13.42	3.27535	0.000171025	0.00234824	Up	NA	NA	NA	NA	NA	NA
Unigene15968_All	444	0.49	0.24	1.57	36.17	3.78	3.09	3.67	55.17	3.26618	0.000128223	0.00180496	Up	NA	NA	NA	NA	NA	NA
CL2680.Contig1_All	855	1.83	4.88	2.29	42.95	7.15	49.84	28.89	282.64	3.26008	2.04e-07	4.43e-06	Up	gi|827029637|gb|AKJ54490.1|/2.1e-98/[Spodoptera exigua]	gi|302347125|gb|HM595744.1|/0.0/Spodoptera exigua isolate Andong gloverin mRNA, complete cds	sp|P81048|GLOV_HYACE/3e-49/Gloverin OS=Hyalophora cecropia OX=7123 PE=1 SV=2	NA	NA	NA
CL2065.Contig1_All	798	0	0	0	1.55	0.8	0.51	0	7.41	3.25733	0.000983359	0.0113923	Up	NA	NA	NA	NA	NA	NA
CL3289.Contig1_All	4303	0.28	0.32	0.19	2.69	2.82	1.88	14.07	123.44	3.25555	1.16e-17	6.49e-16	Up	gi|913321258|ref|XP_013191783.1|/3.4e-189/facilitated trehalose transporter Tret1-like [Amyelois transitella]	gi|381289566|gb|JQ236852.1|/7.10e-29/Spodoptera exigua glutathione S-transferase S protein (GSTS1) gene, complete cds	sp|B0WC46|TRET1_CULQU/1e-49/Facilitated trehalose transporter Tret1 OS=Culex quinquefasciatus OX=7176 GN=Tret1 PE=3 SV=1	bmor:101744322/2.3e-171/(RefSeq) facilitated trehalose transporter Tret1-like; K08145 MFS transporter, SP family, solute carrier family 2 (facilitated glucose transporter), member	CAC1345/2e-36/---	biological_process:GO:0055085//transmembrane transport;cellular_component:GO:0016021//integral component of membrane;molecular_function:GO:0022857//transmembrane transporter activity;
CL1290.Contig2_All	1056	1.22	1.8	1.83	17.71	3.81	30.7	19.96	186.65	3.2448	1.97e-07	4.31e-06	Up	gi|827029664|gb|AKJ54499.1|/1.4e-75/1 [Spodoptera exigua]	gi|827029665|gb|KP056518.1|/0.0/Spodoptera exigua lebocin 2 mRNA, complete cds	sp|O15946|LEB4_BOMMO/9e-38/Lebocin-4 OS=Bombyx mori OX=7091 GN=LEB4 PE=2 SV=1	NA	NA	NA
CL4287.Contig1_All	667	0	0	0	1.04	1.13	0.87	0	6.79	3.24379	0.00100865	0.0116364	Up	NA	NA	NA	NA	NA	NA
CL3794.Contig1_All	394	0	0	0	1.45	3.06	1.68	0	7.2	3.24101	0.00103527	0.0118771	Up	NA	NA	NA	NA	NA	NA
Unigene15230_All	763	0	0	0	1.14	0.72	0.74	0	6.72	3.22904	0.00107936	0.012335	Up	NA	NA	NA	NA	NA	NA
CL2464.Contig5_All	2504	0.4	0.57	0	2.57	4.63	4.21	9.27	108.9	3.22347	3.44e-06	6.26e-05	Up	gi|913297610|ref|XP_013188965.1|/2.6e-181/uncharacterized protein LOC106133697 [Amyelois transitella]	gi|913297609|ref|XM_013333511.1|/0.0/PREDICTED: Amyelois transitella uncharacterized LOC106133697 (LOC106133697), mRNA	sp|Q6P7W0|SENP6_MOUSE/3e-39/Sentrin-specific protease 6 OS=Mus musculus OX=10090 GN=Senp6 PE=1 SV=3	bmor:101745347/1.0e-176/(RefSeq) sentrin-specific protease 6-like; K08596 sentrin-specific protease 7 [EC:3.4.22.68]	SPAC17A5.07c/1e-19/---	NA
Unigene10867_All	1048	0.88	0.96	0.82	3.88	6.89	17.3	10.98	102.48	3.22339	5.94e-08	1.38e-06	Up	gi|187884606|gb|ACD37364.1|/1.4e-104/lipase 2 [Mamestra configurata]	NA	sp|Q64425|LIPP_MYOCO/2e-37/Pancreatic triacylglycerol lipase (Fragment) OS=Myocastor coypus OX=10157 GN=PNLIP PE=2 SV=1	pxy:105398546/1.7e-93/(RefSeq) lipase member H-A-like; K19404 phosphatidic acid-selective phospholipase A1 [EC:3.1.1.-]	NA	NA
Unigene4498_All	2146	0.2	0.36	0.34	1.34	4.37	3.8	8.2	78.19	3.21714	1.52e-08	3.76e-07	Up	gi|657941295|gb|AID54859.1|/1.5e-209/P450 CYP324A1 [Helicoverpa armigera]	NA	sp|Q964R0|CP6K1_BLAGE/1e-86/Cytochrome P450 6k1 OS=Blattella germanica OX=6973 GN=CYP6K1 PE=2 SV=1	pmac:106721129/1.1e-179/(RefSeq) cytochrome P450 6k1-like; K14999 cytochrome P450 family 6 [EC:1.14.-.-]	Cj1411c/5e-33/---	biological_process:GO:0055114//oxidation-reduction process;molecular_function:GO:0016705//oxidoreductase activity, acting on paired donors, with incorporation or reduction of molecular oxygen;GO:0005506//iron ion binding;GO:0020037//heme binding;GO:0004497//monooxygenase activity;
Unigene14425_All	715	0	0	0	0.68	1.17	0.93	0	6.8	3.217	0.0011338	0.0128682	Up	NA	gi|186469900|gb|EU622827.1|/1.15e-19/Spodoptera exigua chitin synthase B (CHSB) gene, complete cds	NA	NA	NA	NA
CL4339.Contig2_All	2717	0.16	0.17	0.12	0.16	8.78	0.28	4.94	104.92	3.21066	0.000335903	0.0043544	Up	gi|827553185|ref|XP_012548289.1|/7.9e-232/nose resistant to fluoxetine protein 6-like [Bombyx mori]	gi|768435973|ref|XM_011561145.1|/6.72e-102/PREDICTED: Plutella xylostella nose resistant to fluoxetine protein 6-like (LOC105389938), mRNA	sp|Q09225|NRF6_CAEEL/2e-18/Nose resistant to fluoxetine protein 6 OS=Caenorhabditis elegans OX=6239 GN=nrf-6 PE=1 SV=3	pxy:105389940/1.9e-46/(RefSeq) uncharacterized LOC105389940; K10769 alkylated DNA repair protein alkB homolog 7 [EC:1.14.11.-]	DR2145/4e-07/---	NA
CL784.Contig2_All	3480	0.45	0.47	0	3.38	3.89	3.61	12.71	145.29	3.20421	3.5e-06	6.37e-05	Up	gi|913321358|ref|XP_013191837.1|/3.2e-254/N6-adenosine-methyltransferase subunit METTL3 [Amyelois transitella]	gi|768424588|ref|XM_011554954.1|/0.0/PREDICTED: Plutella xylostella N6-adenosine-methyltransferase subunit METTL3 (LOC105384679), mRNA	sp|Q9VCE6|MTA70_DROME/0.0/N6-adenosine-methyltransferase MT-A70-like protein OS=Drosophila melanogaster OX=7227 GN=Ime4 PE=1 SV=1	prap:110995972/1.0e-251/(RefSeq) N6-adenosine-methyltransferase subunit METTL3; K05925 mRNA m6A methyltransferase [EC:2.1.1.348]	YGL192w/1e-80/---	NA
CL325.Contig2_All	3044	0.12	0	0.02	0.28	1.04	0.9	1.38	25.65	3.20198	0.000259252	0.00343957	Up	gi|910329065|ref|XP_013167773.1|/0.0e+00/carboxypeptidase D-like isoform X1 [Papilio xuthus]	gi|827552958|ref|XM_004928909.2|/1.56e-128/PREDICTED: Bombyx mori carboxypeptidase D (LOC101735927), transcript variant X2, mRNA	sp|P42787|CBPD_DROME/0.0/Carboxypeptidase D OS=Drosophila melanogaster OX=7227 GN=svr PE=1 SV=2	bmor:101735927/0.0e+00/(RefSeq) carboxypeptidase D; K07752 carboxypeptidase D [EC:3.4.17.22]	BH3831/1e-09/---	NA
Unigene27295_All	683	0	0	0	0.14	5.37	0.56	0	15.05	3.20157	0.00140978	0.015575	Up	NA	gi|186469900|gb|EU622827.1|/1.85e-12/Spodoptera exigua chitin synthase B (CHSB) gene, complete cds	NA	NA	NA	NA
CL260.Contig1_All	511	0	0	0	1.23	0.98	2	0	6.63	3.19934	0.00123215	0.0138474	Up	NA	NA	NA	NA	NA	NA
CL1537.Contig3_All	3461	0.47	0.08	2.56	17.66	25.77	12.48	48.27	759.36	3.1968	0.000288908	0.0037904	Up	gi|357619322|gb|EHJ71946.1|/0.0e+00/metalloprotease [Danaus plexippus]	gi|913316918|ref|XM_013333965.1|/0.0/PREDICTED: Amyelois transitella neprilysin-11 (LOC106134020), mRNA	sp|A0A0B4K692|NEP2_DROME/0.0/Neprilysin-2 OS=Drosophila melanogaster OX=7227 GN=Nep2 PE=1 SV=1	bmor:692506/0.0e+00/Nep-L, BmNep-L; (RefSeq) neutral endopeptidase 24.11; K08635 neprilysin [EC:3.4.24.11]	MA2001/3e-88/---	biological_process:GO:0006508//proteolysis;cellular_component:GO:0016021//integral component of membrane;molecular_function:GO:0004222//metalloendopeptidase activity;
Unigene13648_All	487	0.87	0	0	5.46	4.18	4.47	1.38	21.13	3.1958	0.000119265	0.00169261	Up	NA	NA	NA	NA	NA	NA
Unigene2414_All	3865	0.73	2.86	5.4	35.51	28.68	23.77	153.86	1309.86	3.19441	1.01e-09	2.84e-08	Up	gi|943979448|ref|XP_014370589.1|/6.0e-302/membrane alanyl aminopeptidase-like isoform X1 [Papilio machaon] gt;gi|930664840|gb|KPJ05971.1| Membrane alanyl aminopeptidase [Papilio machaon]	NA	sp|P85154|CO1A2_MAMAE/1e-62/Collagen alpha-2(I) chain OS=Mammut americanum OX=39053 PE=1 SV=3	pmac:106720408/1.1e-302/(RefSeq) membrane alanyl aminopeptidase-like isoform X1; K11140 aminopeptidase N [EC:3.4.11.2]	TVN0800/7e-26/---	NA
CL1966.Contig3_All	3135	0.4	0.36	0.43	3.87	3.07	3.31	15.3	121.41	3.18759	1.38e-19	8.93e-18	Up	gi|827558470|ref|XP_012550368.1|/1.1e-248/beta-N-acetylglucosaminidase 1 isoform X1 [Bombyx mori] gt;gi|827558472|ref|XP_012550369.1| PREDICTED: beta-N-acetylglucosaminidase 1 isoform X1 [Bombyx mori] gt;gi|827558474|ref|XP_012550370.1| PREDICTED: beta-N-acetylglucosaminidase 1 isoform X1 [Bombyx mori]	NA	sp|P49010|HEXC_BOMMO/5e-116/Chitooligosaccharidolytic beta-N-acetylglucosaminidase OS=Bombyx mori OX=7091 PE=1 SV=1	bmor:100038345/2.0e-249/GlcNAcase1, BmGlcNAcase1; (RefSeq) beta-N-acetylglucosaminidase 1; K12373 hexosaminidase [EC:3.2.1.52]	CC0447/1e-33/---	biological_process:GO:0005975//carbohydrate metabolic process;molecular_function:GO:0004563//beta-N-acetylhexosaminidase activity;
CL5265.Contig3_All	3441	5.08	2.92	5.77	37.3	33.11	47.88	203.31	1545.28	3.18594	5.98e-25	5.76e-23	Up	gi|909562643|ref|XP_013136504.1|/8.5e-191/zinc finger CCCH domain-containing protein 15 homolog [Papilio polytes]	gi|909562642|ref|XM_013281050.1|/0.0/PREDICTED: Papilio polytes zinc finger CCCH domain-containing protein 15 homolog (LOC106101729), mRNA	sp|Q7JWR9|ZC3HF_DROME/4e-167/Zinc finger CCCH domain-containing protein 15 homolog OS=Drosophila melanogaster OX=7227 GN=CG8635 PE=1 SV=1	nai:NECAME_07705/1.6e-71/(RefSeq) Transketolase, pyridine binding domain protein; K00167 2-oxoisovalerate dehydrogenase E1 component beta subunit [EC:1.2.4.4]	YOR091w/2e-69/---	molecular_function:GO:0046872//metal ion binding;
CL3189.Contig1_All	653	0.46	0.9	1.54	6.84	8.71	13.82	7.23	62.97	3.18255	1.61e-08	3.97e-07	Up	NA	NA	NA	NA	NA	NA
CL1443.Contig3_All	1099	18.33	14.48	1.31	299.08	64.11	176.36	141.08	2050.62	3.17744	0.00017135	0.00235191	Up	gi|768428139|ref|XP_011555192.1|/4.2e-75/carbonyl reductase family member 4-like [Plutella xylostella]	NA	sp|Q9BPX1|DHB14_HUMAN/2e-32/17-beta-hydroxysteroid dehydrogenase 14 OS=Homo sapiens OX=9606 GN=HSD17B14 PE=1 SV=1	xtr:394704/5.6e-26/dcxr; (RefSeq) dicarbonyl/L-xylulose reductase; K03331 L-xylulose reductase [EC:1.1.1.10]	lin1921/2e-38/---	NA
Unigene13530_All	597	0	0	0	1.36	0.97	0.99	0	6.41	3.17407	0.00134484	0.0149631	Up	NA	NA	NA	NA	NA	NA
Unigene3003_All	1007	0.09	0	0	1.38	1.23	0.36	0.34	10.79	3.16587	0.000750273	0.00897394	Up	NA	gi|186469900|gb|EU622827.1|/4.57e-20/Spodoptera exigua chitin synthase B (CHSB) gene, complete cds	NA	NA	NA	NA
CL4045.Contig8_All	308	0	0	0	3.3	4.38	1.19	0	7.24	3.1579	0.00147231	0.0161766	Up	NA	NA	NA	NA	NA	NA
Unigene13641_All	544	0	0	0	2.09	1.09	0.74	0	6.75	3.14849	0.00151876	0.0166294	Up	NA	NA	NA	NA	NA	NA
Unigene2776_All	517	0	1.09	1.48	10.31	8.45	8.91	4.73	44.21	3.14741	1.28e-06	2.47e-05	Up	NA	NA	sp|P85154|CO1A2_MAMAE/1e-39/Collagen alpha-2(I) chain OS=Mammut americanum OX=39053 PE=1 SV=3	NA	STM3757_2/9e-15/---	NA
Unigene10342_All	631	0	0	0	0.63	1.97	0.77	0	7.28	3.14733	0.00153634	0.0167907	Up	NA	NA	NA	NA	NA	NA
CL3339.Contig4_All	1042	0	0	0	1.38	0	3.61	0	17.06	3.14685	0.00178607	0.0192022	Up	gi|913325724|ref|XP_013194236.1|/9.8e-98/phosphatidylglycerophosphatase and protein-tyrosine phosphatase 1 [Amyelois transitella]	gi|913325723|ref|XM_013338782.1|/2.40e-137/PREDICTED: Amyelois transitella phosphatidylglycerophosphatase and protein-tyrosine phosphatase 1 (LOC106137856), mRNA	sp|Q86BN8|PTPM1_DROME/2e-94/Phosphatidylglycerophosphatase and protein-tyrosine phosphatase 1 OS=Drosophila melanogaster OX=7227 GN=PTPMT1 PE=2 SV=1	bmor:101737334/2.9e-96/(RefSeq) phosphatidylglycerophosphatase and protein-tyrosine phosphatase 1; K14165 atypical dual specificity phosphatase [EC:3.1.3.16 3.1.3.48]	PAB0279/1e-06/---	biological_process:GO:0035335//peptidyl-tyrosine dephosphorylation;molecular_function:GO:0004725//protein tyrosine phosphatase activity;GO:0008138//protein tyrosine/serine/threonine phosphatase activity;
CL1517.Contig2_All	618	0	0	0	1.46	2.02	0.32	0	7.95	3.1412	0.00161051	0.0175088	Up	NA	NA	NA	NA	NA	NA
CL1735.Contig2_All	2411	0.1	1.33	3.07	15.32	15.19	18.78	47.27	447.41	3.13997	5.71e-06	0.000100564	Up	gi|913312468|ref|XP_013186961.1|/3.6e-180/zinc finger CCHC domain-containing protein 4-like [Amyelois transitella]	NA	sp|Q8BKW4|ZCHC4_MOUSE/9e-92/Zinc finger CCHC domain-containing protein 4 OS=Mus musculus OX=10090 GN=Zcchc4 PE=2 SV=1	bmor:101738470/5.0e-59/(RefSeq) protein lin-37 homolog; K21774 protein lin-37	NA	biological_process:GO:0032259//methylation;molecular_function:GO:0003676//nucleic acid binding;GO:0008168//methyltransferase activity;GO:0008270//zinc ion binding;
CL3630.Contig1_All	1101	0	0.16	0.12	0.82	0.92	1.43	0.72	11.77	3.13913	0.000315607	0.00411325	Up	gi|930653583|gb|KPI95920.1|/1.0e-76/carrier family 22 member 1 [Papilio xuthus]	NA	sp|Q9VCA2|ORCT_DROME/7e-20/Organic cation transporter protein OS=Drosophila melanogaster OX=7227 GN=Orct PE=1 SV=1	prap:111000895/5.8e-31/(RefSeq) organic cation transporter protein-like; K08202 MFS transporter, OCT family, solute carrier family 22 (organic cation transporter), member 4/	NA	NA
CL1805.Contig4_All	714	42.81	38.24	21.1	246.88	174.95	471.12	267.33	2092.82	3.13694	2.49e-13	9.55e-12	Up	gi|383931987|gb|AFH57155.1|/3.6e-59/[Spodoptera exigua]	gi|383931986|gb|JQ619217.1|/0.0/Spodoptera exigua REPAT35 mRNA, complete cds	sp|D8KY57|SSP_BOMIG/3e-06/Probable salivary secreted peptide OS=Bombus ignitus OX=130704 PE=2 SV=1	NA	NA	NA
CL4979.Contig1_All	1319	0	0.2	0.14	1.23	2.02	1.08	1.78	21.24	3.12879	3.88e-05	0.000597779	Up	NA	NA	NA	NA	NA	NA
CL259.Contig1_All	2613	0	0.43	1.22	13.08	10.73	13.45	19.15	366.41	3.12714	0.000844015	0.00995677	Up	gi|357613464|gb|EHJ68517.1|/1.2e-248/protein KGM_00698 [Danaus plexippus]	gi|913333952|ref|XM_013343218.1|/0.0/PREDICTED: Amyelois transitella 6-phosphofructo-2-kinase/fructose-2,6-bisphosphatase-like (LOC106141571), mRNA	sp|Q91309|F26_LITCT/0.0/6-phosphofructo-2-kinase/fructose-2,6-bisphosphatase OS=Lithobates catesbeiana OX=8400 PE=2 SV=1	dpl:KGM_200840/6.7e-251/(GenBank) 6-phosphofructo-2-kinase/fructose-2,6-bisphosphatase 1 like protein; K19029 6-phosphofructo-2-kinase / fructose-2,6-biphosphatase 2 [EC:2.7.1.105 3.1.3.46]	YJL155c_2/2e-68/---	biological_process:GO:0006000//fructose metabolic process;GO:0046835//carbohydrate phosphorylation;GO:0006003//fructose 2,6-bisphosphate metabolic process;molecular_function:GO:0005524//ATP binding;GO:0003873//6-phosphofructo-2-kinase activity;
Unigene20710_All	4772	1.62	1.19	1.64	15.77	11.25	9.47	90.82	672.72	3.12507	5.11e-30	7.51e-28	Up	gi|913313909|ref|XP_013187753.1|/3.6e-264/nicalin-1 [Amyelois transitella]	gi|291201236|emb|FP340411.1|/9.36e-88/67K19_SfBAC_fin, Spodoptera frugiperda BAC, egg DNA	sp|Q6NZ07|NCLN_DANRE/7e-109/Nicalin-1 OS=Danio rerio OX=7955 GN=ncl1 PE=2 SV=1	NA	NA	NA
Unigene3253_All	3775	0.89	0.84	0.85	6.13	5.79	9.37	41.18	305.07	3.12396	1.29e-21	9.43e-20	Up	NA	gi|186469900|gb|EU622827.1|/1.65e-64/Spodoptera exigua chitin synthase B (CHSB) gene, complete cds	NA	NA	NA	NA
Unigene5661_All	1254	3.32	2.36	1.28	19.4	17.63	22.38	34.3	268.03	3.12331	4.97e-17	2.65e-15	Up	NA	NA	NA	NA	NA	NA
Unigene7014_All	745	0	0	0	1.17	0.87	0.51	0	6.47	3.12117	0.00167338	0.0181255	Up	NA	NA	NA	NA	NA	NA
CL472.Contig1_All	3753	0.67	0.74	0.6	6.54	5.11	4.72	31.5	235.5	3.11872	5.37e-27	6.07e-25	Up	gi|913312533|ref|XP_013186998.1|/5.2e-234/G2/mitotic-specific cyclin-B3 [Amyelois transitella]	gi|943975691|ref|XM_014513532.1|/5.45e-119/PREDICTED: Papilio machaon G2/mitotic-specific cyclin-B3 (LOC106719246), mRNA	sp|Q9I7I0|CCNB3_DROME/3e-119/G2/mitotic-specific cyclin-B3 OS=Drosophila melanogaster OX=7227 GN=CycB3 PE=1 SV=1	bmor:100126204/4.5e-232/(RefSeq) cyclin 3; K21771 G2/mitotic-specific cyclin-B3	SPBC582.03/5e-48/---	biological_process:GO:0000079//regulation of cyclin-dependent protein serine/threonine kinase activity;GO:0010389//regulation of G2/M transition of mitotic cell cycle;cellular_component:GO:0005634//nucleus;molecular_function:GO:0019901//protein kinase binding;
CL657.Contig6_All	3807	0.23	0	0	0.48	1.94	1.57	3.44	59.25	3.11667	0.000423965	0.00536629	Up	gi|512932332|ref|XP_004932520.1|/7.1e-162/zinc finger protein 816-like isoform X2 [Bombyx mori]	gi|910331855|ref|XM_013313813.1|/0.0/PREDICTED: Papilio xuthus zinc finger protein 271-like (LOC106118997), transcript variant X4, mRNA	sp|P51523|ZNF84_HUMAN/1e-144/Zinc finger protein 84 OS=Homo sapiens OX=9606 GN=ZNF84 PE=1 SV=2	nvl:108569776/1.1e-33/(RefSeq) intraflagellar transport protein 140 homolog; K19672 intraflagellar transport protein 140	SPAC144.09c/2e-35/---	molecular_function:GO:0005488//binding;
CL503.Contig1_All	382	0.39	0	0	2.93	1.13	7.07	0.34	11.1	3.1149	0.00117412	0.0132565	Up	NA	NA	NA	NA	NA	NA
CL506.Contig1_All	1330	1.91	1.49	1.4	8.76	14.27	17.59	25.47	196.75	3.11485	1.01e-15	4.8e-14	Up	gi|943947977|ref|XP_014357069.1|/1.4e-96/circadian clock-controlled protein-like isoform X1 [Papilio machaon]	NA	sp|Q9VBV3|TAKT_DROME/2e-18/Protein takeout OS=Drosophila melanogaster OX=7227 GN=to PE=2 SV=1	NA	NA	NA
Unigene1359_All	633	0	0	0	1.89	0.6	0.77	0	6.67	3.11456	0.00174894	0.0188647	Up	NA	NA	NA	NA	NA	NA
CL2060.Contig1_All	2291	0.34	0.15	0	1.82	1.55	2.06	4.47	46.59	3.11181	6.81e-06	0.000118102	Up	gi|512890550|ref|XP_004922532.1|/2.5e-231/serine/threonine-protein phosphatase 2A regulatory subunit Bapos;apos; subunit gamma-like [Bombyx mori]	gi|972978441|ref|XM_006632139.2|/1.05e-24/PREDICTED: Lepisosteus oculatus protein phosphatase 2 regulatory subunit B'', gamma (ppp2r3c), mRNA	sp|Q803V3|P2R3C_DANRE/0.0/Serine/threonine-protein phosphatase 2A regulatory subunit B'' subunit gamma OS=Danio rerio OX=7955 GN=ppp2r3c PE=2 SV=1	prap:110999176/2.6e-235/(RefSeq) serine/threonine-protein phosphatase 2A regulatory subunit B'' subunit gamma-like; K11583 serine/threonine-protein phosphatase 2A regulatory subunit B&#39,&#39,	NA	NA
CL4974.Contig1_All	881	0	0	0	0.64	0.72	0.63	0	6.12	3.11154	0.00171625	0.0185412	Up	NA	NA	NA	NA	NA	NA
CL3561.Contig2_All	3555	1.78	3.43	0.91	16.18	19.26	17.84	89.59	730.78	3.11001	2.5e-13	9.56e-12	Up	gi|913310554|ref|XP_013185920.1|/0.0e+00/cysteine--tRNA ligase, cytoplasmic isoform X1 [Amyelois transitella] gt;gi|913310556|ref|XP_013185921.1| PREDICTED: cysteine--tRNA ligase, cytoplasmic isoform X2 [Amyelois transitella]	gi|768412406|ref|XM_011569978.1|/0.0/PREDICTED: Plutella xylostella cysteine--tRNA ligase, cytoplasmic (LOC105397950), mRNA	sp|Q7KN90|SYCC_DROME/0.0/Cysteine--tRNA ligase, cytoplasmic OS=Drosophila melanogaster OX=7227 GN=CysRS PE=1 SV=1	pxy:105397950/0.0e+00/(RefSeq) cysteine--tRNA ligase, cytoplasmic; K01883 cysteinyl-tRNA synthetase [EC:6.1.1.16]	YNL247w/0.0/---	NA
CL428.Contig1_All	4155	0.82	0.51	1.07	5.31	7.87	6.6	43.05	319.87	3.10802	6.65e-22	5.01e-20	Up	gi|913319485|ref|XP_013190815.1|/1.3e-177/protein FAM49A [Amyelois transitella]	gi|827558826|ref|XM_004931519.2|/0.0/PREDICTED: Bombyx mori protein FAM49B (LOC101739428), mRNA	sp|Q5ZI04|FA49A_CHICK/1e-108/Protein FAM49A OS=Gallus gallus OX=9031 GN=FAM49A PE=2 SV=1	nle:100591022/1.3e-91/FAM49B; (RefSeq) family with sequence similarity 49 member B; K04712 sphingolipid 4-desaturase/C4-monooxygenase [EC:1.14.19.17 1.14.18.5]	NA	NA
CL1030.Contig2_All	656	0.15	0	0.14	1.28	2.22	2.04	0.72	11.64	3.10436	0.000360757	0.00464453	Up	gi|943976995|ref|XP_014369584.1|/2.4e-46/LOW QUALITY PROTEIN: uncharacterized protein C6orf132 homolog [Papilio machaon]	gi|913305970|ref|XM_013327940.1|/7.26e-101/PREDICTED: Amyelois transitella striated muscle-specific serine/threonine-protein kinase (LOC106129391), mRNA	sp|O15047|SET1A_HUMAN/2e-07/Histone-lysine N-methyltransferase SETD1A OS=Homo sapiens OX=9606 GN=SETD1A PE=1 SV=3	NA	NA	NA
CL1415.Contig7_All	323	2.29	0.76	0.34	8.44	6.67	26.65	3.13	34.84	3.10071	6.03e-05	0.000901586	Up	gi|383931995|gb|AFH57159.1|/2.3e-37/[Spodoptera exigua]	gi|383931994|gb|JQ619221.1|/2.44e-152/Spodoptera exigua REPAT39 mRNA, complete cds	sp|D8KY57|SSP_BOMIG/5e-08/Probable salivary secreted peptide OS=Bombus ignitus OX=130704 PE=2 SV=1	NA	NA	NA
CL1118.Contig2_All	7642	0.56	0.44	0.52	4.46	5.05	2.78	49.41	371.62	3.09865	1.95e-25	1.93e-23	Up	gi|768419177|ref|XP_011550292.1|/0.0e+00/uncharacterized protein LOC105382152 [Plutella xylostella]	NA	NA	pxy:105391721/1.1e-205/(RefSeq) uncharacterized LOC105391721; K10848 DNA excision repair protein ERCC-4 [EC:3.1.-.-]	NA	NA
CL1980.Contig1_All	1345	0	0.86	1	4.83	6.31	9.02	10.49	98.25	3.09412	7.72e-06	0.000132494	Up	gi|943949672|ref|XP_014357863.1|/9.9e-135/protein-S-isoprenylcysteine O-methyltransferase [Papilio machaon] gt;gi|930675157|gb|KPJ15457.1| Protein-S-isoprenylcysteine O-methyltransferase [Papilio machaon]	NA	sp|O12947|ICMT_XENLA/7e-89/Protein-S-isoprenylcysteine O-methyltransferase OS=Xenopus laevis OX=8355 GN=icmt PE=2 SV=1	pmac:106710357/1.8e-135/(RefSeq) protein-S-isoprenylcysteine O-methyltransferase; K00587 protein-S-isoprenylcysteine O-methyltransferase [EC:2.1.1.100]	YDR410c/6e-49/---	NA
Unigene11767_All	1192	0.23	0.23	0.07	4.82	0.8	1.35	2.44	29.08	3.08889	0.00010024	0.0014415	Up	gi|960515523|pdb|5CG0|A/3.7e-194/A, Crystal Structure Of Spodoptera Frugiperda Beta-glycosidase gt;gi|960515524|pdb|5CG0|B Chain B, Crystal Structure Of Spodoptera Frugiperda Beta-glycosidase gt;gi|960515525|pdb|5CG0|C Chain C, Crystal Structure Of Spodoptera Frugiperda Beta-glycosidase gt;gi|960515526|pdb|5CG0|D Chain D, Crystal Structure Of Spodoptera Frugiperda Beta-glycosidase gt;gi|960515527…	gi|2970686|gb|AF052729.1|/0.0/Spodoptera frugiperda beta-glucosidase precursor, mRNA, complete cds	sp|Q95X01|MYRO1_BREBR/6e-105/Myrosinase 1 OS=Brevicoryne brassicae OX=69196 PE=1 SV=1	pmac:106713686/3.6e-143/(RefSeq) lactase-phlorizin hydrolase-like; K01229 lactase-phlorizin hydrolase [EC:3.2.1.108 3.2.1.62]	CAC0385/7e-66/---	biological_process:GO:0005975//carbohydrate metabolic process;molecular_function:GO:0004553//hydrolase activity, hydrolyzing O-glycosyl compounds;
Unigene14860_All	769	12.89	30.8	13.34	139.62	123.18	215.62	163.83	1236.62	3.07961	5.5e-14	2.24e-12	Up	gi|301070156|gb|ADK55524.1|/2.0e-95/heat shock protein [Spodoptera litura]	gi|301070155|gb|HM046617.1|/0.0/Spodoptera litura small heat shock protein (Hsp19.7) mRNA, complete cds	sp|P82147|L2EFL_DROME/7e-50/Protein lethal(2)essential for life OS=Drosophila melanogaster OX=7227 GN=l(2)efl PE=1 SV=1	bmor:692533/6.0e-83/Hsp19.9; (RefSeq) heat shock protein hsp 19.9; K09542 crystallin, alpha B	NA	NA
CL749.Contig1_All	4992	0.46	0.46	0.37	2.35	4.07	4.11	27.21	204.63	3.07856	1.07e-17	6.04e-16	Up	gi|914574054|gb|KOB76442.1|/0.0e+00/protein 5 [Operophtera brumata]	NA	sp|Q3UMC0|SPAT5_MOUSE/6e-161/Spermatogenesis-associated protein 5 OS=Mus musculus OX=10090 GN=Spata5 PE=1 SV=2	bmor:101742508/0.0e+00/(RefSeq) spermatogenesis-associated protein 5; K14575 AAA family ATPase	APE2474/3e-154/---	molecular_function:GO:0005524//ATP binding;
Unigene2193_All	3793	0	0	0	0	0.72	0.38	0	16.57	3.07449	0.00228617	0.0238316	Up	NA	gi|619325810|emb|FO681367.1|/2.17e-53/Spodoptera frugiperda sequence from BAC clone 14A01	NA	NA	NA	NA
CL4512.Contig1_All	573	0.18	0.53	0.33	2.03	3.58	7.29	2.13	23.09	3.0729	6.25e-05	0.000933499	Up	NA	NA	NA	NA	NA	NA
CL4036.Contig1_All	670	0.46	0.62	0.46	4.95	4.17	4.95	3.53	30.69	3.07213	2.59e-07	5.52e-06	Up	NA	NA	sp|P86797|CTEN3_CUPSA/4e-52/Ctenidin-3 OS=Cupiennius salei OX=6928 PE=1 SV=1	NA	XF0818/4e-47/---	NA
CL3324.Contig2_All	1389	0.14	0.2	0.12	3.21	1.42	0.7	2.47	26.73	3.06772	4.09e-05	0.000628294	Up	NA	NA	NA	NA	NA	NA
CL2459.Contig1_All	892	0	0	0	0.48	0.71	0.83	0	6.1	3.0673	0.00205553	0.0217179	Up	NA	NA	NA	NA	NA	NA
CL2761.Contig1_All	322	0	0	0	1.54	2.98	2.6	0	6.14	3.06615	0.00206163	0.0217657	Up	NA	NA	NA	NA	NA	NA
CL2265.Contig2_All	2031	1.08	1.59	0.66	5.67	10.97	11.41	27.32	214.85	3.06607	2.39e-12	8.36e-11	Up	gi|943953311|ref|XP_014359542.1|/1.5e-102/uncharacterized protein LOC106711680 [Papilio machaon]	gi|943953310|ref|XM_014504056.1|/0.0/PREDICTED: Papilio machaon uncharacterized LOC106711680 (LOC106711680), mRNA	NA	NA	NA	NA
CL4878.Contig1_All	2198	3.53	1.21	2.16	18.74	16.92	20.52	62.76	462.11	3.06541	5.15e-16	2.51e-14	Up	gi|683418143|gb|AIN39494.1|/0.0e+00/[Spodoptera exigua]	gi|683418142|gb|KJ995811.1|/0.0/Spodoptera exigua POX-J (POX-J) mRNA, complete cds	sp|Q01603|PERO_DROME/2e-59/Peroxidase OS=Drosophila melanogaster OX=7227 GN=Pxd PE=2 SV=2	bmor:101743638/4.1e-169/(RefSeq) peroxidase-like; K19511 peroxidase [EC:1.11.1.7]	NA	biological_process:GO:0098869//cellular oxidant detoxification;GO:0006979//response to oxidative stress;GO:0055114//oxidation-reduction process;molecular_function:GO:0020037//heme binding;GO:0004601//peroxidase activity;
Unigene2370_All	728	0.13	0	0	0.8	1.66	1.18	0.34	9.11	3.06028	0.00107857	0.0123293	Up	NA	NA	NA	NA	NA	NA
Unigene3264_All	6205	0.64	1.49	2.43	14.22	12.95	10.38	125.42	909.49	3.05135	9.09e-14	3.62e-12	Up	gi|943979448|ref|XP_014370589.1|/1.9e-297/membrane alanyl aminopeptidase-like isoform X1 [Papilio machaon] gt;gi|930664840|gb|KPJ05971.1| Membrane alanyl aminopeptidase [Papilio machaon]	NA	sp|C0HJP2|CO1A2_CYCDI/3e-113/Collagen alpha-2(I) chain (Fragments) OS=Cyclopes didactylus OX=84074 GN=COL1A2 PE=1 SV=1	pmac:106720408/3.5e-298/(RefSeq) membrane alanyl aminopeptidase-like isoform X1; K11140 aminopeptidase N [EC:3.4.11.2]	RSc3188/5e-31/---	NA
Unigene6299_All	713	1.39	0.27	1.14	4.94	8.54	12.8	7.52	62.48	3.04143	5.7e-07	1.15e-05	Up	NA	NA	NA	NA	NA	NA
CL456.Contig2_All	2258	0	0.71	0.34	4.31	2.39	4.25	9.56	90.92	3.03807	2.23e-05	0.000357375	Up	gi|827561121|ref|XP_012551384.1|/5.5e-106/uncharacterized protein LOC101746356 isoform X2 [Bombyx mori]	NA	NA	NA	NA	NA
CL2704.Contig1_All	1549	0.08	1.64	3.87	28.14	29.01	28.91	36.69	491.39	3.0372	0.000579922	0.00711779	Up	gi|357625419|gb|EHJ75874.1|/1.2e-104/protein KGM_06159 [Danaus plexippus]	gi|910333675|ref|XM_013314781.1|/0.0/PREDICTED: Papilio xuthus ras-related protein Ral-a (LOC106119678), transcript variant X5, mRNA	sp|P48555|RALA_DROME/6e-116/Ras-related protein Ral-a OS=Drosophila melanogaster OX=7227 GN=Rala PE=1 SV=2	dpl:KGM_205708/2.3e-105/(GenBank) RAL2 protein; K07834 Ras-related protein Ral-A	SPAC17H9.09c/3e-48/---	NA
CL1732.Contig2_All	561	0	0	0	1.1	2.62	0.36	0	7.7	3.03697	0.00239358	0.0247949	Up	NA	NA	NA	NA	NA	NA
Unigene5555_All	2615	0.69	0.56	0.65	5.33	6.88	3.26	20.97	156.81	3.03365	1.32e-15	6.19e-14	Up	NA	gi|186469900|gb|EU622827.1|/1.49e-53/Spodoptera exigua chitin synthase B (CHSB) gene, complete cds	NA	NA	NA	NA
Unigene16158_All	632	3	13	7.57	100.44	10.72	125.42	54.6	468.96	3.03357	9.47e-06	0.000160925	Up	gi|827029666|gb|AKJ54500.1|/1.6e-66/2 [Spodoptera exigua]	gi|827029665|gb|KP056518.1|/0.0/Spodoptera exigua lebocin 2 mRNA, complete cds	sp|O15946|LEB4_BOMMO/3e-41/Lebocin-4 OS=Bombyx mori OX=7091 GN=LEB4 PE=2 SV=1	NA	NA	NA
CL463.Contig2_All	1840	0.41	0.3	0.22	2.67	2.73	2.24	6.69	52.29	3.03114	2.68e-10	7.93e-09	Up	gi|827536964|ref|XP_012545303.1|/1.7e-174/uncharacterized protein LOC101739665 isoform X1 [Bombyx mori]	NA	NA	NA	NA	NA
CL1041.Contig21_All	4480	0	0	0	0	0.84	0.19	0	18.97	3.02946	0.00268902	0.0274899	Up	gi|913310548|ref|XP_013185917.1|/0.0e+00/uncharacterized protein LOC106131368 isoform X2 [Amyelois transitella]	gi|909566455|ref|XM_013283144.1|/0.0/PREDICTED: Papilio polytes uncharacterized LOC106103392 (LOC106103392), transcript variant X5, mRNA	sp|B7Z0W9|OTOP_DROME/3e-101/Proton channel OtopLc OS=Drosophila melanogaster OX=7227 GN=CG42265 PE=3 SV=2	phu:Phum_PHUM087140/2.9e-60/(RefSeq) hypothetical protein; K02881 large subunit ribosomal protein L18	YOR310c/7e-07/---	NA
CL1953.Contig2_All	3149	0.1	0.8	1.72	9.49	8.24	7.09	36.21	298.8	3.02754	2.08e-06	3.93e-05	Up	gi|913317529|ref|XP_013189754.1|/9.1e-248/pre-mRNA-processing factor 6 [Amyelois transitella] gt;gi|913317531|ref|XP_013189755.1| PREDICTED: pre-mRNA-processing factor 6 [Amyelois transitella]	gi|943939151|ref|XM_014515736.1|/0.0/PREDICTED: Papilio machaon pre-mRNA-processing factor 6 (LOC106720931), mRNA	sp|Q91YR7|PRP6_MOUSE/0.0/Pre-mRNA-processing factor 6 OS=Mus musculus OX=10090 GN=Prpf6 PE=1 SV=1	pmac:106720931/1.3e-245/(RefSeq) pre-mRNA-processing factor 6; K12855 pre-mRNA-processing factor 6	YBR055c/6e-91/---	NA
CL3188.Contig1_All	803	0	0	0	1.14	1.2	0.26	0	6.91	3.01776	0.00253709	0.0261242	Up	gi|189181684|ref|NP_001121193.1|/2.3e-62/3-kinase 60 [Bombyx mori] gt;gi|186898235|gb|ACC94001.1| phosphatidylinositol 3-kinase 60 [Bombyx mori]	NA	sp|Q64143|P55G_MOUSE/2e-26/Phosphatidylinositol 3-kinase regulatory subunit gamma OS=Mus musculus OX=10090 GN=Pik3r3 PE=1 SV=1	bmor:100158253/4.2e-63/Pi3k60, pi3k; (RefSeq) phosphatidylinositol 3-kinase 60; K02649 phosphoinositide-3-kinase regulatory subunit alpha/beta/delta	NA	biological_process:GO:0043551//regulation of phosphatidylinositol 3-kinase activity;cellular_component:GO:0005942//phosphatidylinositol 3-kinase complex;molecular_function:GO:0016301//kinase activity;GO:0035014//phosphatidylinositol 3-kinase regulator activity;
CL724.Contig2_All	3890	0.63	0.77	0.34	3.53	4.64	5.43	27.67	202.95	3.01749	7.99e-15	3.54e-13	Up	gi|512920824|ref|XP_004929729.1|/1.5e-223/organic cation transporter protein-like [Bombyx mori] gt;gi|827554637|ref|XP_012548859.1| PREDICTED: organic cation transporter protein-like [Bombyx mori]	gi|186469900|gb|EU622827.1|/3.05e-12/Spodoptera exigua chitin synthase B (CHSB) gene, complete cds	sp|Q9VCA2|ORCT_DROME/1e-82/Organic cation transporter protein OS=Drosophila melanogaster OX=7227 GN=Orct PE=1 SV=1	pxy:105398296/2.1e-200/(RefSeq) organic cation transporter protein-like; K08202 MFS transporter, OCT family, solute carrier family 22 (organic cation transporter), member 4/	SMa1447/4e-17/---	biological_process:GO:0055085//transmembrane transport;cellular_component:GO:0016021//integral component of membrane;molecular_function:GO:0022857//transmembrane transporter activity;
Unigene14043_All	992	0	0	0.16	1.37	0.57	0.68	0.38	8.6	3.00645	0.00147628	0.0162073	Up	gi|304421444|gb|ADM32521.1|/2.3e-16/[Bombyx mori]	gi|304421443|gb|GQ426295.1|/7.32e-38/Bombyx mori gsk3 mRNA, partial cds	sp|P18431|SGG_DROME/2e-06/Protein kinase shaggy OS=Drosophila melanogaster OX=7227 GN=sgg PE=1 SV=3	nvl:108568051/6.0e-11/(RefSeq) glycogen synthase kinase-3 beta isoform X1; K03083 glycogen synthase kinase 3 beta [EC:2.7.11.26]	NA	biological_process:GO:0006468//protein phosphorylation;molecular_function:GO:0005524//ATP binding;GO:0004674//protein serine/threonine kinase activity;
CL1574.Contig2_All	525	0.68	1.09	0.83	4.94	4.91	12.97	4.25	36.39	3.00365	7.27e-06	0.000125527	Up	gi|827556530|ref|XP_012549611.1|/8.9e-23/uncharacterized protein LOC105842260 [Bombyx mori]	NA	NA	NA	NA	NA
CL3406.Contig1_All	280	0	0	0	3.35	3.24	1.84	0	5.84	3.00337	0.00260006	0.0266663	Up	NA	NA	NA	NA	NA	NA
Unigene6297_All	421	15.28	19.13	30.45	372.51	35.01	188.11	92.82	712.34	2.9995	1.08e-06	2.12e-05	Up	gi|156891151|gb|ABU96713.1|/1.5e-28/precursor [Spodoptera litura] gt;gi|305861200|gb|ADM72854.1| diapausin precursor [Spodoptera exigua] gt;gi|827029697|gb|AKJ54511.1| diapausin A2 [Spodoptera exigua] gt;gi|827029700|gb|AKJ54512.1| diapausin A3 [Spodoptera exigua] gt;gi|827029706|gb|AKJ54514.1| diapausin A5 [Spodoptera exigua] gt;gi|827029708|gb|AKJ54515.1| diapausin A6 [Spodoptera exigua] gt;gi|…	gi|827029699|gb|KP056530.1|/3.28e-147/Spodoptera exigua diapausin A3 mRNA, complete cds	sp|Q8T0W8|DIAP_GASAT/1e-20/Diapause-specific peptide OS=Gastrophysa atrocyanea OX=169758 PE=1 SV=1	NA	NA	biological_process:GO:0042742//defense response to bacterium;GO:0045087//innate immune response;GO:0031640//killing of cells of other organism;GO:0050832//defense response to fungus;cellular_component:GO:0005576//extracellular region;
CL718.Contig10_All	7479	0.06	0.59	1.61	7.2	8.44	6.26	76.76	645.14	2.99901	8.4e-06	0.00014373	Up	gi|909553572|ref|XP_013148223.1|/0.0e+00/Niemann-Pick C1 protein isoform X1 [Papilio polytes]	gi|909553571|ref|XM_013292769.1|/0.0/PREDICTED: Papilio polytes Niemann-Pick C1 protein (LOC106110837), transcript variant X1, mRNA	sp|P56941|NPC1_PIG/0.0/NPC intracellular cholesterol transporter 1 OS=Sus scrofa OX=9823 GN=NPC1 PE=2 SV=1	prap:111000620/0.0e+00/(RefSeq) Niemann-Pick C1 protein-like isoform X1; K12385 Niemann-Pick C1 protein	NA	NA
Unigene5304_All	1472	0.33	0.27	0	2.24	1.71	1.67	3.09	29.83	2.99563	1.64e-05	0.000267926	Up	gi|913321405|ref|XP_013191863.1|/4.2e-179/eyes absent homolog 2 [Amyelois transitella]	gi|913321404|ref|XM_013336409.1|/0.0/PREDICTED: Amyelois transitella eyes absent homolog 2 (LOC106135982), mRNA	sp|Q9Z191|EYA4_MOUSE/1e-144/Eyes absent homolog 4 OS=Mus musculus OX=10090 GN=Eya4 PE=2 SV=2	prap:110996799/6.5e-179/(RefSeq) eyes absent homolog 2 isoform X1; K17622 eyes absent homolog 4 [EC:3.1.3.48]	NA	biological_process:GO:0006355//regulation of transcription, DNA-templated;GO:0007275//multicellular organism development;GO:0035335//peptidyl-tyrosine dephosphorylation;molecular_function:GO:0046872//metal ion binding;GO:0004725//protein tyrosine phosphatase activity;
CL1105.Contig1_All	763	0.13	0.13	0	1.14	1.57	1.36	0.69	10.66	2.99409	0.000602865	0.00736437	Up	NA	NA	NA	NA	NA	NA
CL5117.Contig2_All	925	0.12	1.81	2.78	13.2	11.7	19.19	17.44	141	2.99156	5.05e-06	8.97e-05	Up	gi|148298705|ref|NP_001091825.1|/1.6e-64/5A [Bombyx mori] gt;gi|124365243|gb|ABN09650.1| PHF5A [Bombyx mori]	gi|910333497|ref|XM_013314684.1|/1.38e-79/PREDICTED: Papilio xuthus PHD finger-like domain-containing protein 5A (LOC106119631), mRNA	sp|P83871|PHF5A_RAT/5e-80/PHD finger-like domain-containing protein 5A OS=Rattus norvegicus OX=10116 GN=Phf5a PE=2 SV=1	bmor:100033384/3.0e-65/Phf5a; (RefSeq) PHD finger protein 5A; K12834 PHD finger-like domain-containing protein 5A	NA	NA
Unigene11608_All	616	0	0	0	0.49	0.93	1.59	0	6.04	2.99154	0.00276289	0.028163	Up	NA	NA	NA	NA	NA	NA
CL788.Contig6_All	4465	0	0	0	0.17	0.92	0	0	19.87	2.98957	0.00308362	0.0310778	Up	gi|913299676|ref|XP_013197216.1|/0.0e+00/ABC transporter G family member 23 isoform X1 [Amyelois transitella]	gi|913299680|ref|XM_013341776.1|/0.0/PREDICTED: Amyelois transitella ABC transporter G family member 23 (LOC106140196), transcript variant X3, mRNA	sp|Q8T674|ABCGK_DICDI/2e-106/ABC transporter G family member 20 OS=Dictyostelium discoideum OX=44689 GN=abcG20 PE=3 SV=1	tca:655311/6.4e-28/(RefSeq) ATP-binding cassette sub-family A member 1-like; K05643 ATP-binding cassette, subfamily A (ABC1), member 3	lin0924/2e-44/---	NA
CL4048.Contig1_All	1547	0.29	0.22	0	1.16	2.72	1.25	2.75	29.92	2.9801	6.96e-05	0.00103094	Up	gi|827029643|gb|AKJ54492.1|/1.3e-101/2 [Spodoptera exigua]	gi|827029642|gb|KP056510.1|/0.0/Spodoptera exigua attacin 2 mRNA, complete cds	sp|P01513|ATTE_HYACE/2e-52/Attacin-E OS=Hyalophora cecropia OX=7123 PE=1 SV=2	NA	NA	NA
Unigene3558_All	2729	0.82	0.91	0	6.65	5.98	5.64	18.9	189.67	2.97976	4.37e-05	0.000667138	Up	gi|913321116|ref|XP_013191706.1|/6.8e-183/mannose-1-phosphate guanyltransferase alpha-A [Amyelois transitella]	NA	sp|Q6GMK8|GMPAA_DANRE/2e-152/Mannose-1-phosphate guanyltransferase alpha-A OS=Danio rerio OX=7955 GN=gmppaa PE=2 SV=1	bmor:101738832/5.1e-177/(RefSeq) mannose-1-phosphate guanyltransferase alpha-A; K00966 mannose-1-phosphate guanylyltransferase [EC:2.7.7.13]	SPBC13G1.02/3e-100/---	biological_process:GO:0009058//biosynthetic process;molecular_function:GO:0016779//nucleotidyltransferase activity;
CL2934.Contig2_All	1325	2.39	2.95	0.52	10.36	28.5	12.65	29.81	256.77	2.97757	1.61e-07	3.55e-06	Up	NA	NA	NA	NA	NA	NA
Unigene13646_All	566	0	0	0	0.72	0.86	1.59	0	5.7	2.97634	0.00289483	0.0293398	Up	NA	NA	NA	NA	NA	NA
Unigene736_All	1052	0.09	0.09	0.25	1.85	1.51	1.29	1.82	17.38	2.97179	6.52e-05	0.000970926	Up	gi|943947327|ref|XP_014356785.1|/7.2e-32/uncharacterized protein LOC106709483 isoform X1 [Papilio machaon]	NA	NA	pxy:105395366/9.5e-23/(RefSeq) mitogen-activated protein kinase-binding protein 1-like; K21763 mitogen-activated protein kinase binding protein 1	NA	NA
CL1253.Contig1_All	456	0	0	0	0.95	2.05	1.16	0	5.89	2.96997	0.00294913	0.0298388	Up	NA	NA	NA	NA	NA	NA
Unigene20675_All	1798	0	0.06	0.4	2.79	1.23	1.14	3.36	33.59	2.96884	0.000233929	0.00313584	Up	NA	gi|913312618|ref|XM_013331591.1|/5.96e-71/PREDICTED: Amyelois transitella uncharacterized LOC106132232 (LOC106132232), mRNA	NA	NA	NA	NA
CL2296.Contig2_All	1625	0.86	0.32	0.27	3.5	4.16	3.71	9.1	68.68	2.95841	2.56e-09	6.85e-08	Up	NA	NA	NA	NA	NA	NA
CL1209.Contig6_All	4395	1.13	0.9	1.52	7.85	8.23	9.56	67.34	433.78	2.95388	6.81e-28	8.29e-26	Up	gi|913300810|ref|XP_013199768.1|/3.4e-136/mitochondrial dicarboxylate carrier [Amyelois transitella] gt;gi|913300812|ref|XP_013199769.1| PREDICTED: mitochondrial dicarboxylate carrier [Amyelois transitella]	NA	sp|Q9QZD8|DIC_MOUSE/5e-104/Mitochondrial dicarboxylate carrier OS=Mus musculus OX=10090 GN=Slc25a10 PE=1 SV=2	dpl:KGM_200384/4.1e-136/(GenBank) mitochondrial dicarboxylate carrier; K13577 solute carrier family 25 (mitochondrial dicarboxylate transporter), member 10	NA	biological_process:GO:0006810//transport;cellular_component:GO:0016021//integral component of membrane;
CL1290.Contig1_All	935	1.5	9.55	2.29	81.99	8.52	94.23	47.14	576.77	2.95369	0.000722206	0.00868857	Up	gi|827029664|gb|AKJ54499.1|/2.8e-80/1 [Spodoptera exigua]	gi|827029663|gb|KP056517.1|/0.0/Spodoptera exigua lebocin 1 mRNA, complete cds	sp|O15946|LEB4_BOMMO/6e-43/Lebocin-4 OS=Bombyx mori OX=7091 GN=LEB4 PE=2 SV=1	NA	NA	NA
CL2390.Contig1_All	1542	8.77	8.4	5.04	43.03	43.01	79.24	137.07	924.79	2.953	9.15e-16	4.36e-14	Up	gi|659495180|gb|AID66701.1|/7.8e-144/delta isomerase 1 [Agrotis segetum]	NA	sp|P42125|ECI1_MOUSE/9e-64/Enoyl-CoA delta isomerase 1, mitochondrial OS=Mus musculus OX=10090 GN=Eci1 PE=1 SV=2	bmor:101738499/4.8e-116/(RefSeq) enoyl-CoA delta isomerase 1, mitochondrial-like; K13238 Delta3-Delta2-enoyl-CoA isomerase [EC:5.3.3.8]	CAC2712/3e-17/---	biological_process:GO:0008152//metabolic process;molecular_function:GO:0016853//isomerase activity;
CL875.Contig2_All	2162	0.36	0.13	0.33	2.27	2.37	1.55	6.79	50.54	2.95187	1.06e-08	2.68e-07	Up	NA	gi|381289566|gb|JQ236852.1|/4.45e-48/Spodoptera exigua glutathione S-transferase S protein (GSTS1) gene, complete cds	NA	NA	NA	NA
CL1371.Contig3_All	3250	0.32	0	0.2	1.6	1.99	1.34	7.14	61.66	2.95127	1.11e-05	0.000186415	Up	NA	NA	NA	NA	NA	NA
Unigene23503_All	953	0	0	0	0.49	0.19	1.35	0	6.48	2.95059	0.00328181	0.0328507	Up	NA	NA	NA	NA	NA	NA
CL4427.Contig1_All	538	0	0	0	1.35	1.47	0.56	0	5.88	2.94743	0.00320885	0.0321672	Up	NA	NA	NA	NA	NA	NA
Unigene13540_All	425	0	0	0	1.83	2	0.76	0	5.88	2.94743	0.00320885	0.0321672	Up	NA	gi|291201244|emb|FP340419.1|/6.48e-35/78G03_SfBAC_fin, Spodoptera frugiperda BAC, egg DNA	NA	NA	NA	NA
CL2601.Contig1_All	1023	0.44	0.54	2.11	4.58	15.32	7.99	12.85	103.95	2.94548	4.52e-06	8.08e-05	Up	gi|512896883|ref|XP_004924018.1|/6.2e-81/uncharacterized protein LOC101741905 isoform X1 [Bombyx mori]	NA	NA	NA	NA	NA
Unigene3335_All	4113	0.33	0.47	0.6	4.31	3.6	2.44	24.35	164.18	2.94458	6.83e-16	3.29e-14	Up	gi|930660063|gb|KPJ02067.1|/2.2e-07/protein RR46_00449 [Papilio xuthus]	gi|379070079|gb|JN836711.1|/4.03e-36/Cydia pomonella putative odorant receptor OR43 (OR) mRNA, partial cds	NA	NA	NA	NA
Unigene2124_All	2229	0.79	1.07	0.54	8.42	5.45	4.24	21.42	151.5	2.94386	1.85e-12	6.56e-11	Up	NA	gi|619325828|emb|FO681385.1|/1.62e-62/Spodoptera frugiperda sequence from BAC clone 28P14	NA	NA	NA	NA
Unigene16279_All	1053	0.44	2.43	0.57	8.51	12.28	8.78	13.96	112.26	2.9352	3.83e-07	8e-06	Up	gi|151199964|gb|ABR88239.1|/3.6e-132/protease C9 [Heliothis virescens]	gi|953224071|gb|KP690084.1|/1.81e-163/Spodoptera frugiperda clone SP_5_SF serine protease mRNA, complete cds	sp|P08897|COGS_HYPLI/5e-39/Collagenase OS=Hypoderma lineatum OX=7389 PE=1 SV=3	aga:AgaP_AGAP006385/1.8e-29/(RefSeq) AGAP006385-PA; K20752 hypodermin C [EC:3.4.21.49]	VC1649/2e-12/---	biological_process:GO:0006508//proteolysis;molecular_function:GO:0004252//serine-type endopeptidase activity;
Unigene2897_All	354	0	0	0	2.35	1.94	1.3	0	5.49	2.93356	0.00334698	0.0333978	Up	NA	NA	NA	NA	NA	NA
CL3077.Contig2_All	683	8.05	10.56	10.77	87.08	48.84	77.92	75.16	479.85	2.9308	5.11e-20	3.41e-18	Up	gi|913308622|ref|XP_013184857.1|/3.1e-20/flightin [Amyelois transitella]	gi|768418026|ref|XM_011551380.1|/1.05e-49/PREDICTED: Plutella xylostella flightin (LOC105381607), transcript variant X2, mRNA	sp|P35554|FTN_DROME/4e-18/Flightin OS=Drosophila melanogaster OX=7227 GN=fln PE=2 SV=1	NA	NA	NA
CL3582.Contig5_All	3371	2.35	2.48	2.5	15.7	15.8	19.7	104.44	658.09	2.92339	6.08e-38	1.49e-35	Up	gi|910344846|ref|XP_013176256.1|/9.7e-123/phospholipid scramblase 2 isoform X1 [Papilio xuthus]	gi|961858004|ref|XM_014989304.1|/3.39e-16/PREDICTED: Poecilia mexicana phospholipid scramblase 3 (plscr3), mRNA	sp|Q9JJ00|PLS1_MOUSE/2e-109/Phospholipid scramblase 1 OS=Mus musculus OX=10090 GN=Plscr1 PE=1 SV=1	NA	Rv1078/5e-06/---	NA
CL2767.Contig1_All	1969	0	0	0	0.71	1.18	0	0	14.1	2.9182	0.00386698	0.0378281	Up	gi|910335141|ref|XP_013171025.1|/1.3e-191/structural maintenance of chromosomes protein 2 [Papilio xuthus]	gi|910335140|ref|XM_013315571.1|/4.68e-127/PREDICTED: Papilio xuthus structural maintenance of chromosomes protein 2 (LOC106120272), mRNA	sp|P50533|SMC2_XENLA/1e-179/Structural maintenance of chromosomes protein 2 OS=Xenopus laevis OX=8355 GN=smc2 PE=1 SV=1	bmor:101742926/2.6e-183/(RefSeq) structural maintenance of chromosomes protein 2; K06674 structural maintenance of chromosome 2	SPBP4H10.06c/8e-120/---	NA
CL4697.Contig2_All	428	0	0	0	0.52	2.23	2.01	0	6.16	2.91812	0.00361122	0.03563	Up	gi|913309876|ref|XP_013185546.1|/1.0e-32/tetratricopeptide repeat protein 17 [Amyelois transitella]	NA	NA	NA	NA	NA
CL788.Contig5_All	4351	0.46	0.59	1.82	5.19	12.25	5.38	55.11	396.11	2.91692	2.29e-08	5.59e-07	Up	gi|913299676|ref|XP_013197216.1|/0.0e+00/ABC transporter G family member 23 isoform X1 [Amyelois transitella]	gi|913299675|ref|XM_013341762.1|/0.0/PREDICTED: Amyelois transitella ABC transporter G family member 23 (LOC106140196), transcript variant X1, mRNA	sp|Q8T674|ABCGK_DICDI/6e-106/ABC transporter G family member 20 OS=Dictyostelium discoideum OX=44689 GN=abcG20 PE=3 SV=1	epa:110246308/6.3e-28/(RefSeq) ATP-binding cassette sub-family A member 5-like; K05648 ATP-binding cassette, subfamily A (ABC1), member 5	lin0924/2e-44/---	NA
CL1986.Contig2_All	1736	0	0.1	0	0.51	1.74	0.15	0.69	16.55	2.91365	0.00219179	0.0229463	Up	gi|943959863|ref|XP_014362534.1|/3.8e-38/uncharacterized protein LOC106714105 [Papilio machaon] gt;gi|930671264|gb|KPJ12042.1| hypothetical protein RR48_06412 [Papilio machaon]	NA	NA	NA	NA	cellular_component:GO:0016020//membrane;
CL4177.Contig2_All	470	0	0	0	1.14	0.44	2.89	0	6.18	2.91226	0.00373679	0.0367023	Up	NA	NA	NA	NA	NA	NA
Unigene3417_All	2500	0.9	0.34	0.07	4.16	3.62	3.62	13.13	107.87	2.91214	2.92e-06	5.38e-05	Up	NA	gi|619325811|emb|FO681368.1|/3.08e-50/Spodoptera frugiperda sequence from BAC clone 75E05	NA	NA	NA	NA
CL3269.Contig1_All	874	2.8	2.89	0	16.89	12.57	26.51	17.52	166.34	2.91111	0.000109271	0.00156106	Up	gi|512890493|ref|XP_004922524.1|/7.3e-30/coiled-coil-helix-coiled-coil-helix domain-containing protein 7 [Bombyx mori]	NA	sp|Q9BUK0|CHCH7_HUMAN/2e-15/Coiled-coil-helix-coiled-coil-helix domain-containing protein 7 OS=Homo sapiens OX=9606 GN=CHCHD7 PE=1 SV=1	NA	NA	NA
Unigene3535_All	1130	6.64	12.13	14.28	165.1	18.15	91.31	151.19	1067.46	2.90866	8.94e-07	1.76e-05	Up	gi|156891151|gb|ABU96713.1|/6.8e-28/precursor [Spodoptera litura] gt;gi|305861200|gb|ADM72854.1| diapausin precursor [Spodoptera exigua] gt;gi|827029697|gb|AKJ54511.1| diapausin A2 [Spodoptera exigua] gt;gi|827029700|gb|AKJ54512.1| diapausin A3 [Spodoptera exigua] gt;gi|827029706|gb|AKJ54514.1| diapausin A5 [Spodoptera exigua] gt;gi|827029708|gb|AKJ54515.1| diapausin A6 [Spodoptera exigua] gt;gi|…	gi|827029705|gb|KP056532.1|/7.27e-138/Spodoptera exigua diapausin A5 mRNA, complete cds	sp|Q8T0W8|DIAP_GASAT/9e-19/Diapause-specific peptide OS=Gastrophysa atrocyanea OX=169758 PE=1 SV=1	NA	NA	biological_process:GO:0050832//defense response to fungus;GO:0031640//killing of cells of other organism;GO:0042742//defense response to bacterium;GO:0045087//innate immune response;cellular_component:GO:0005576//extracellular region;
Unigene11439_All	750	6.06	10.1	5.73	50.11	45.81	60.89	61.35	396.33	2.90748	8.24e-20	5.43e-18	Up	gi|160425429|gb|ABX39558.1|/4.3e-95/domain major allergen 2 protein, partial [Spodoptera frugiperda]	gi|160425428|gb|EU137138.1|/0.0/Spodoptera frugiperda single domain major allergen 2 protein (SDMA2) mRNA, partial cds	sp|Q17040|G12_ANOGA/4e-06/Protein G12 OS=Anopheles gambiae OX=7165 GN=AGAP006187 PE=2 SV=2	NA	NA	NA
CL249.Contig6_All	1921	0	0	0	0	0.77	1.06	0	12.82	2.9069	0.00401388	0.0391076	Up	gi|333411320|gb|AEF32528.1|/1.4e-262/[Helicoverpa armigera]	gi|339521808|gb|JN029962.1|/0.0/Agrotis ipsilon beta-tubulin mRNA, complete cds	sp|O17449|TBB1_MANSE/0.0/Tubulin beta-1 chain OS=Manduca sexta OX=7130 PE=2 SV=1	bmor:692431/2.8e-262/Tub1, bmtub1; (RefSeq) beta-tubulin; K07375 tubulin beta	ECU03g0820i/0.0/---	biological_process:GO:0007017//microtubule-based process;cellular_component:GO:0005737//cytoplasm;GO:0005874//microtubule;molecular_function:GO:0003924//GTPase activity;GO:0005525//GTP binding;GO:0005200//structural constituent of cytoskeleton;
CL3680.Contig3_All	2361	0	0	0	0	0.8	0.66	0	13.05	2.90618	0.00402047	0.0391603	Up	gi|943959747|ref|XP_014362484.1|/2.0e-122/plasminogen activator inhibitor 1 isoform X1 [Papilio machaon]	NA	sp|O08800|SPB8_MOUSE/5e-41/Serpin B8 OS=Mus musculus OX=10090 GN=Serpinb8 PE=1 SV=2	rno:361241/4.9e-35/Serpinb9; (RefSeq) serpin family B member 9; K13963 serpin B	all0778/8e-33/---	NA
CL186.Contig3_All	7928	0.87	0.71	0.02	8.06	8.96	5.07	51.95	693.25	2.90133	0.000935549	0.0108965	Up	gi|913321256|ref|XP_013191781.1|/0.0e+00/sister chromatid cohesion protein PDS5 homolog B-B [Amyelois transitella]	gi|909565859|ref|XM_013282813.1|/0.0/PREDICTED: Papilio polytes sister chromatid cohesion protein PDS5 homolog B (LOC106103144), transcript variant X1, mRNA	sp|Q5U241|PD5BB_XENLA/0.0/Sister chromatid cohesion protein PDS5 homolog B-B OS=Xenopus laevis OX=8355 GN=pds5b-b PE=2 SV=2	bmor:101739387/0.0e+00/(RefSeq) sister chromatid cohesion protein PDS5 homolog B-B; K11267 sister chromatid cohesion protein PDS5	NA	NA
CL1966.Contig6_All	1681	0.16	0.1	0.35	2.97	1.28	1.34	4.35	33.84	2.89625	1.27e-05	0.000210979	Up	NA	NA	NA	NA	NA	NA
Unigene4754_All	3209	0.08	0.08	0.15	0.11	13.13	0.24	4.32	183.38	2.89497	0.00373967	0.0367219	Up	gi|913317158|ref|XP_013189551.1|/0.0e+00/glucose dehydrogenase [FAD, quinone] [Amyelois transitella]	gi|913317157|ref|XM_013334097.1|/0.0/PREDICTED: Amyelois transitella glucose dehydrogenase [FAD, quinone] (LOC106134129), mRNA	sp|P18172|DHGL_DROPS/2e-152/Glucose dehydrogenase [FAD, quinone] OS=Drosophila pseudoobscura pseudoobscura OX=46245 GN=Gld PE=3 SV=4	bmor:105842034/0.0e+00/(RefSeq) glucose dehydrogenase [FAD, quinone]; K21270 (R)-mandelonitrile oxidase [EC:1.1.3.49]	CC0945/7e-105/---	NA
CL91.Contig1_All	2994	0.73	0.85	0.54	6.5	4.86	3.88	26.43	174.19	2.89398	1.56e-16	7.96e-15	Up	gi|827548266|ref|XP_012546360.1|/1.4e-303/ATP-binding cassette sub-family G member 1, partial [Bombyx mori]	gi|619325815|emb|FO681372.1|/1.37e-29/Spodoptera frugiperda sequence from BAC clone 52C06	sp|Q64343|ABCG1_MOUSE/4e-142/ATP-binding cassette sub-family G member 1 OS=Mus musculus OX=10090 GN=Abcg1 PE=1 SV=1	tca:660350/1.7e-181/(RefSeq) ATP-binding cassette sub-family G member 1; K05679 ATP-binding cassette, subfamily G (WHITE), member 1	YCR011c_2/4e-44/---	cellular_component:GO:0016021//integral component of membrane;molecular_function:GO:0005524//ATP binding;GO:0016887//ATPase activity;
CL630.Contig11_All	1385	0	0	0.01	0.02	1.51	1.06	0	13.14	2.89397	0.00418419	0.0404426	Up	gi|827545753|ref|XP_012545370.1|/5.8e-90/protein groucho-like isoform X9 [Bombyx mori]	gi|827545752|ref|XM_012689916.1|/9.34e-108/PREDICTED: Bombyx mori protein groucho-like (LOC101743676), transcript variant X9, mRNA	sp|P16371|GROU_DROME/4e-81/Protein groucho OS=Drosophila melanogaster OX=7227 GN=gro PE=1 SV=3	dpl:KGM_209559/4.1e-82/(GenBank) groucho; K04497 groucho	NA	NA
CL2448.Contig1_All	3632	0.67	0.35	0.44	3.01	3.61	3.66	21.94	143.11	2.89224	2.17e-16	1.09e-14	Up	gi|512933669|ref|XP_004932848.1|/4.3e-169/abhydrolase domain-containing protein 16A isoform X1 [Bombyx mori] gt;gi|827561316|ref|XP_012551463.1| PREDICTED: abhydrolase domain-containing protein 16A isoform X1 [Bombyx mori]	NA	sp|Q5R6S0|ABHGA_PONAB/2e-126/Protein ABHD16A OS=Pongo abelii OX=9601 GN=ABHD16A PE=2 SV=1	dpl:KGM_201356/5.8e-152/(GenBank) chaperone activity of bc1 complex like protein; K08869 aarF domain-containing kinase	all8511/1e-10/---	NA
Unigene8033_All	1189	55.14	28.25	40.89	196.23	128.7	622.37	590.75	3904.1	2.88537	4.83e-08	1.14e-06	Up	gi|151201030|gb|ABR88248.1|/1.8e-108/T5 [Heliothis virescens]	gi|402235797|gb|JX195652.1|/1.73e-104/Helicoverpa punctigera clone HpTry1C trypsinogen mRNA, complete cds	sp|P35047|TRYC_MANSE/3e-113/Trypsin, alkaline C OS=Manduca sexta OX=7130 PE=2 SV=1	pmac:106709271/1.4e-86/(RefSeq) trypsin, alkaline C-like; K01312 trypsin [EC:3.4.21.4]	VC1649/6e-24/---	biological_process:GO:0006508//proteolysis;molecular_function:GO:0004252//serine-type endopeptidase activity;
CL1004.Contig6_All	2094	0.64	0.45	0.2	1.88	5.15	3	10.47	80.59	2.87997	2.1e-07	4.55e-06	Up	gi|512896429|ref|XP_004923909.1|/5.1e-146/sulfite oxidase isoform X2 [Bombyx mori]	gi|827541303|ref|XM_004923852.2|/1.12e-98/PREDICTED: Bombyx mori sulfite oxidase (LOC101743629), transcript variant X2, mRNA	sp|Q9VWP4|SUOX_DROME/5e-117/Probable sulfite oxidase, mitochondrial OS=Drosophila melanogaster OX=7227 GN=CG7280 PE=2 SV=1	bmor:101743629/9.4e-147/(RefSeq) sulfite oxidase; K00387 sulfite oxidase [EC:1.8.3.1]	MT1801/2e-46/---	biological_process:GO:0055114//oxidation-reduction process;GO:0042128//nitrate assimilation;molecular_function:GO:0030151//molybdenum ion binding;GO:0043546//molybdopterin cofactor binding;GO:0016491//oxidoreductase activity;
CL588.Contig1_All	486	0	0	0	1.1	1.05	1.28	0	5.12	2.87891	0.00404754	0.0393706	Up	gi|914541971|gb|KOB52295.1|/9.3e-51/[Operophtera brumata]	NA	NA	NA	NA	NA
CL2977.Contig1_All	1821	0.48	0.23	0	2.12	2.67	1.36	4.47	42.1	2.8789	6.83e-05	0.00101307	Up	gi|512890487|ref|XP_004922523.1|/2.9e-190/ethanolaminephosphotransferase 1-like [Bombyx mori]	gi|913321163|ref|XM_013336277.1|/1.16e-152/PREDICTED: Amyelois transitella ethanolaminephosphotransferase 1-like (LOC106135876), mRNA	sp|Q80TA1|EPT1_MOUSE/3e-113/Ethanolaminephosphotransferase 1 OS=Mus musculus OX=10090 GN=Selenoi PE=2 SV=3	bmor:101743623/5.4e-191/(RefSeq) ethanolaminephosphotransferase 1-like; K00993 ethanolaminephosphotransferase [EC:2.7.8.1]	SPAC22A12.10/2e-32/---	biological_process:GO:0008654//phospholipid biosynthetic process;cellular_component:GO:0016021//integral component of membrane;molecular_function:GO:0016780//phosphotransferase activity, for other substituted phosphate groups;
CL3988.Contig1_All	605	0	0	0	0.83	0.96	0.81	0	5.16	2.87701	0.00407023	0.0395354	Up	NA	NA	NA	NA	NA	NA
CL4196.Contig2_All	1524	0.41	0	0.06	1.52	1.62	1.78	2.79	27.58	2.87459	0.000243916	0.00326019	Up	NA	NA	NA	NA	NA	NA
Unigene17671_All	268	1.02	0.51	0.9	7.7	5.98	11.81	1.78	16.11	2.8718	0.000174737	0.00239602	Up	NA	gi|383931992|gb|JQ619220.1|/6.53e-33/Spodoptera exigua REPAT38 mRNA, complete cds	NA	NA	NA	NA
Unigene11898_All	799	0.12	0	0	1.56	0.8	0.59	0.34	8.03	2.8704	0.00258569	0.0265453	Up	NA	gi|291201231|emb|FP340406.1|/3.62e-15/21C22_SfBAC_fin, Spodoptera frugiperda BAC, egg DNA	NA	NA	NA	NA
CL555.Contig2_All	1946	0.09	0.13	0	0.05	7.17	0.09	1.72	58.87	2.87001	0.00362433	0.0357337	Up	gi|910315576|ref|XP_013182057.1|/1.7e-143/uncharacterized protein LOC106128293 isoform X2 [Papilio xuthus]	NA	sp|P35663|CYLC1_HUMAN/7e-07/Cylicin-1 OS=Homo sapiens OX=9606 GN=CYLC1 PE=2 SV=2	NA	NA	biological_process:GO:0006810//transport;cellular_component:GO:0044464//cell part;
Unigene10556_All	2321	0.06	0.07	0.19	0.95	0.87	0.66	2.57	21.32	2.86647	7.14e-05	0.00105451	Up	gi|909561093|ref|XP_013135662.1|/2.6e-111/protein kinase C isoform X1 [Papilio polytes]	gi|768431437|ref|XM_011558692.1|/0.0/PREDICTED: Plutella xylostella protein kinase C-like (LOC105387893), mRNA	sp|Q16975|KPC2_APLCA/2e-110/Calcium-independent protein kinase C OS=Aplysia californica OX=6500 GN=PRKC2 PE=1 SV=1	pmac:106708627/1.4e-111/(RefSeq) calcium-independent protein kinase C; K18050 novel protein kinase C epsilon type [EC:2.7.11.13]	NA	NA
CL1218.Contig1_All	397	0	0.28	0	3.15	1.1	2.77	0.34	7.86	2.86451	0.00271196	0.0277039	Up	NA	NA	NA	NA	NA	NA
Unigene10009_All	680	0	0	0	0.58	0.83	0.85	0	5.15	2.8634	0.0042758	0.0411547	Up	NA	NA	NA	NA	NA	NA
CL3017.Contig1_All	1434	0.83	0.75	0.41	4.43	4.28	5.77	11.23	74.67	2.85979	1.52e-10	4.58e-09	Up	gi|768448221|ref|XP_011566131.1|/2.5e-189/sister chromatid cohesion protein DCC1 [Plutella xylostella]	NA	sp|Q66I84|DCC1_DANRE/2e-83/Sister chromatid cohesion protein DCC1 OS=Danio rerio OX=7955 GN=dscc1 PE=2 SV=1	pxy:105395853/4.7e-190/(RefSeq) sister chromatid cohesion protein DCC1; K11271 sister chromatid cohesion protein DCC1	NA	NA
Unigene10374_All	672	0	0	0	1.76	0.7	0.29	0	6.12	2.85966	0.00444208	0.0425173	Up	NA	NA	NA	NA	NA	NA
CL2860.Contig1_All	1297	0	0	0	0.29	0.4	0.53	0	5.1	2.85548	0.00440329	0.0421852	Up	NA	NA	NA	NA	NA	NA
CL2527.Contig8_All	4217	0	0.02	0	0	0.74	0.36	0.34	18.6	2.85483	0.00429889	0.0413384	Up	gi|512921346|ref|XP_004929854.1|/8.4e-39/uncharacterized protein LOC101738134 isoform X4 [Bombyx mori]	NA	sp|P46379|BAG6_HUMAN/5e-11/Large proline-rich protein BAG6 OS=Homo sapiens OX=9606 GN=BAG6 PE=1 SV=2	NA	NA	NA
CL1032.Contig11_All	4034	0	0	0	0.51	0	0.3	0	11.77	2.85128	0.0048063	0.0455287	Up	gi|913316712|ref|XP_013189306.1|/3.7e-153/protein phosphatase 1 regulatory subunit 12C isoform X2 [Amyelois transitella]	gi|827561360|ref|XM_012696030.1|/0.0/PREDICTED: Bombyx mori protein phosphatase 1 regulatory subunit 12B (LOC101737973), transcript variant X8, mRNA	sp|Q8BG95|MYPT2_MOUSE/5e-114/Protein phosphatase 1 regulatory subunit 12B OS=Mus musculus OX=10090 GN=Ppp1r12b PE=1 SV=2	bmor:101737973/2.4e-151/(RefSeq) protein phosphatase 1 regulatory subunit 12B; K06270 protein phosphatase 1 regulatory subunit 12A	all2748/3e-20/---	NA
CL4940.Contig1_All	1026	0.09	0	0.17	0.81	0.26	3.37	1.1	15.31	2.84895	0.00222185	0.0232257	Up	gi|910318003|ref|XP_013161804.1|/3.8e-102/uncharacterized 30.3 kDa protein-like [Papilio xuthus]	gi|421994475|emb|FO082296.1|/0.0/14E14_SfBAC_fin, Spodoptera frugiperda BAC, egg DNA	NA	NA	NA	NA
CL5368.Contig2_All	2224	0.08	0.33	0.24	1.8	1.34	1.66	5.69	39.92	2.84583	5.48e-07	1.11e-05	Up	gi|943952415|ref|XP_014359065.1|/3.1e-125/uncharacterized protein LOC106711282 isoform X1 [Papilio machaon]	NA	NA	NA	NA	NA
CL1336.Contig4_All	1285	0.16	0	0.23	1.13	0.85	1.82	1.82	16.71	2.84227	0.000404831	0.00515411	Up	gi|827541160|ref|XP_012543870.1|/1.1e-111/wnt inhibitory factor 1 precursor isoform X2 [Bombyx mori]	gi|943965729|ref|XM_014509500.1|/2.21e-168/PREDICTED: Papilio machaon protein shifted (LOC106716069), transcript variant X1, mRNA	sp|Q9W3W5|WIF1_DROME/3e-130/Protein shifted OS=Drosophila melanogaster OX=7227 GN=shf PE=1 SV=2	bmor:692919/2.1e-112/(RefSeq) Wnt inhibitory factor 1 precursor; K01691 WNT inhibitory factor 1	NA	NA
CL1801.Contig3_All	1562	0	0.61	0.42	3.23	2.82	2.25	6.07	47.72	2.83942	2.74e-05	0.000433868	Up	gi|827553883|ref|XP_012548575.1|/2.6e-134/aminoacylase-1-like [Bombyx mori]	NA	sp|P37111|ACY1_PIG/4e-87/Aminoacylase-1 OS=Sus scrofa OX=9823 GN=ACY1 PE=1 SV=2	bmor:101746807/4.7e-135/(RefSeq) aminoacylase-1-like; K14677 aminoacylase [EC:3.5.1.14]	ML1288/2e-14/---	NA
CL5396.Contig2_All	700	0.42	0.28	0.13	3.92	3.47	1.1	2.09	20.25	2.83919	0.000220974	0.00297376	Up	NA	NA	NA	NA	NA	NA
CL1835.Contig1_All	941	1.3	4.18	4.08	7.78	7.26	70.67	35.45	268.72	2.83755	0.000117887	0.00167602	Up	gi|827029640|gb|AKJ54491.1|/1.7e-133/1 [Spodoptera exigua]	gi|827029639|gb|KP056509.1|/0.0/Spodoptera exigua attacin 1 mRNA, complete cds	sp|P50725|ATTA_TRINI/5e-114/Attacin-A OS=Trichoplusia ni OX=7111 PE=3 SV=1	NA	NA	biological_process:GO:0002376//immune system process;GO:0006952//defense response;cellular_component:GO:0005576//extracellular region;
Unigene16543_All	1023	0	0.09	0.08	0.82	1.04	0.71	0.72	9.41	2.82675	0.00144	0.0158554	Up	NA	NA	NA	NA	NA	NA
CL1041.Contig1_All	5020	0	0	0	0	0.8	0.08	0	18.51	2.82597	0.00523986	0.0489951	Up	gi|910342938|ref|XP_013175216.1|/0.0e+00/uncharacterized protein LOC106123437 isoform X3 [Papilio xuthus]	gi|827550738|ref|XM_012691865.1|/0.0/PREDICTED: Bombyx mori uncharacterized LOC101740145 (LOC101740145), mRNA	sp|B7Z0W9|OTOP_DROME/5e-58/Proton channel OtopLc OS=Drosophila melanogaster OX=7227 GN=CG42265 PE=3 SV=2	phu:Phum_PHUM087140/3.2e-44/(RefSeq) hypothetical protein; K02881 large subunit ribosomal protein L18	YOR310c/8e-07/---	NA
CL2779.Contig1_All	885	0	0	0	0.96	0.42	0.48	0	5.11	2.82404	0.00491498	0.0464092	Up	gi|363896118|gb|AEW43143.1|/1.3e-98/UGT48A1 [Helicoverpa armigera]	NA	sp|Q6UWM9|UD2A3_HUMAN/1e-18/UDP-glucuronosyltransferase 2A3 OS=Homo sapiens OX=9606 GN=UGT2A3 PE=2 SV=2	dpl:KGM_209776/1.5e-40/(GenBank) UDP-glycosyltransferase UGT40L1; K00699 glucuronosyltransferase [EC:2.4.1.17]	ML0125/6e-06/---	biological_process:GO:0008152//metabolic process;molecular_function:GO:0016758//transferase activity, transferring hexosyl groups;
CL2233.Contig2_All	784	0	0	0	1.25	0.46	0.48	0	5.4	2.8238	0.00496372	0.0468051	Up	gi|512931868|ref|XP_004932406.1|/7.8e-15/zinc finger protein 184-like [Bombyx mori]	NA	sp|Q14593|ZN273_HUMAN/3e-51/Zinc finger protein 273 OS=Homo sapiens OX=9606 GN=ZNF273 PE=1 SV=3	NA	ECU03g0790/2e-16/---	NA
Unigene19343_All	765	0.13	0	0	1.77	1.08	0.37	0.34	8.44	2.8225	0.00335844	0.033496	Up	NA	gi|186469900|gb|EU622827.1|/2.03e-32/Spodoptera exigua chitin synthase B (CHSB) gene, complete cds	NA	NA	NA	NA
CL670.Contig2_All	1219	0.22	0.68	0.14	2.14	3.75	2.36	4.53	36.49	2.81967	1.92e-05	0.000310877	Up	gi|913312705|ref|XP_013187093.1|/1.9e-31/lipase member H-B-like [Amyelois transitella]	NA	sp|P0DMB5|PA12_VESAF/1e-22/Phospholipase A1 2 OS=Vespa affinis OX=882735 PE=1 SV=1	dpa:109542328/1.0e-20/(RefSeq) lipase member H-A-like; K19404 phosphatidic acid-selective phospholipase A1 [EC:3.1.1.-]	NA	NA
CL4293.Contig1_All	4367	0.63	0.25	0.05	3.35	2.81	1.57	16.22	131.61	2.81837	1.95e-05	0.000315564	Up	gi|512902273|ref|XP_004925335.1|/0.0e+00/bromodomain-containing protein 4B-like [Bombyx mori]	NA	sp|G5EGK6|DIN1_CAEEL/4e-12/Daf-12-interacting protein 1 OS=Caenorhabditis elegans OX=6239 GN=din-1 PE=1 SV=1	NA	NA	NA
CL4167.Contig1_All	987	0	0.89	0.31	4.72	2.08	4	4.22	36.36	2.81548	0.000217831	0.00293624	Up	gi|768419051|ref|XP_011550226.1|/3.3e-71/E3 SUMO-protein ligase NSE2-like [Plutella xylostella]	NA	sp|Q96MF7|NSE2_HUMAN/4e-11/E3 SUMO-protein ligase NSE2 OS=Homo sapiens OX=9606 GN=NSMCE2 PE=1 SV=2	pxy:105382099/6.1e-72/(RefSeq) E3 SUMO-protein ligase NSE2-like; K22756 E3 SUMO-protein ligase NSE2 [EC:2.3.2.-]	NA	NA
CL2223.Contig7_All	5696	0	0.14	0.34	1.04	2	1.3	12.13	97.14	2.81207	0.000132679	0.00186387	Up	gi|913311061|ref|XP_013186194.1|/0.0e+00/uncharacterized protein LOC106131594 isoform X4 [Amyelois transitella]	gi|913311060|ref|XM_013330740.1|/0.0/PREDICTED: Amyelois transitella uncharacterized LOC106131594 (LOC106131594), transcript variant X5, mRNA	sp|Q0KIC3|Y3427_DROME/6e-54/Uncharacterized protein CG43427 OS=Drosophila melanogaster OX=7227 GN=CG43427 PE=2 SV=1	pmac:106715522/0.0e+00/(RefSeq) calponin homology domain-containing protein DDB_G0272472; K06084 F-box protein 20	PAB2109/2e-09/---	molecular_function:GO:0046872//metal ion binding;
CL1308.Contig4_All	3725	0.16	0.05	0.09	0.59	1.12	0.44	3.88	31.29	2.8112	2.35e-05	0.000375663	Up	gi|512930810|ref|XP_004932152.1|/0.0e+00/clustered mitochondria protein homolog [Bombyx mori]	gi|913330554|ref|XM_013341353.1|/0.0/PREDICTED: Amyelois transitella clustered mitochondria protein homolog (LOC106139847), mRNA	sp|Q17N71|CLU_AEDAE/0.0/Clustered mitochondria protein homolog OS=Aedes aegypti OX=7159 GN=AAEL000794 PE=3 SV=1	bmor:101740025/0.0e+00/(RefSeq) clustered mitochondria protein homolog; K03255 protein TIF31	YLR175w/1e-06/---	biological_process:GO:0048312//intracellular distribution of mitochondria;cellular_component:GO:0005737//cytoplasm;molecular_function:GO:0003723//RNA binding;
CL5208.Contig1_All	1148	0.24	0.32	0.22	1.91	2.66	1.72	3.53	26.33	2.80904	5.48e-06	9.66e-05	Up	NA	NA	NA	NA	NA	NA
CL3885.Contig3_All	5698	1.88	0.49	1.35	9.93	9	6.92	91.17	574.16	2.80565	3.57e-11	1.13e-09	Up	gi|913316438|ref|XP_013189159.1|/1.1e-211/PAB-dependent poly(A)-specific ribonuclease subunit PAN3 [Amyelois transitella]	gi|913316439|ref|XR_001228576.1|/0.0/PREDICTED: Amyelois transitella PAB-dependent poly(A)-specific ribonuclease subunit PAN3 (LOC106133857), transcript variant X2, misc_RNA	sp|Q95RR8|PAN3_DROME/1e-73/PAN2-PAN3 deadenylation complex subunit PAN3 OS=Drosophila melanogaster OX=7227 GN=PAN3 PE=1 SV=1	bmor:105841231/5.5e-173/(RefSeq) PAB-dependent poly(A)-specific ribonuclease subunit PAN3; K12572 PAB-dependent poly(A)-specific ribonuclease subunit 3	NA	NA
Unigene1823_All	768	0.13	0.25	0	1.63	1.32	1.47	1.03	11.52	2.79871	0.000931798	0.0108592	Up	NA	gi|421994475|emb|FO082296.1|/9.73e-11/14E14_SfBAC_fin, Spodoptera frugiperda BAC, egg DNA	NA	NA	NA	NA
CL4255.Contig1_All	1201	0	0.17	0	0.63	0.65	1.19	0.69	10.16	2.7956	0.00227997	0.0237851	Up	gi|417347183|gb|AFX60235.1|/5.2e-135/[Spodoptera exigua]	gi|417347182|gb|JX840448.1|/0.0/Spodoptera exigua caspase-5 mRNA, complete cds	sp|Q9XYF4|DRONC_DROME/8e-21/Caspase Dronc OS=Drosophila melanogaster OX=7227 GN=Dronc PE=1 SV=1	prap:110999567/5.5e-83/(RefSeq) caspase Dronc; K20009 caspase Dronc [EC:3.4.22.-]	NA	biological_process:GO:0006508//proteolysis;GO:0042981//regulation of apoptotic process;molecular_function:GO:0004197//cysteine-type endopeptidase activity;
CL875.Contig1_All	1720	1.91	1.98	1.65	10.91	18.24	8.16	38.57	244.32	2.79552	3.93e-15	1.78e-13	Up	NA	gi|381289566|gb|JQ236852.1|/2.11e-50/Spodoptera exigua glutathione S-transferase S protein (GSTS1) gene, complete cds	NA	NA	NA	NA
CL921.Contig3_All	2218	0.44	0.3	0.43	1.31	3.21	3.65	10.33	68.17	2.78433	2.44e-07	5.23e-06	Up	gi|914568606|gb|KOB72495.1|/8.7e-120/protein OBRU01_12140, partial [Operophtera brumata]	gi|291201242|emb|FP340417.1|/2.20e-21/87A24_SfBAC_fin, Spodoptera frugiperda BAC, egg DNA	sp|Q8INK6|PGPLB_DROME/4e-54/Peptidoglycan-recognition protein LB OS=Drosophila melanogaster OX=7227 GN=PGRP-LB PE=1 SV=1	bmor:101735926/2.0e-62/(RefSeq) peptidoglycan-recognition protein LB-like; K01446 peptidoglycan recognition protein	Rv3811/5e-06/---	biological_process:GO:0009253//peptidoglycan catabolic process;GO:0045087//innate immune response;molecular_function:GO:0008270//zinc ion binding;GO:0008745//N-acetylmuramoyl-L-alanine amidase activity;
CL910.Contig2_All	7227	0.5	0.74	0.04	4.2	4.63	1.98	37.88	309.91	2.78085	3.94e-05	0.000605512	Up	gi|913310967|ref|XP_013186143.1|/0.0e+00/uncharacterized protein LOC106131566 isoform X1 [Amyelois transitella]	gi|827558299|ref|XM_012694854.1|/0.0/PREDICTED: Bombyx mori uncharacterized LOC101740250 (LOC101740250), transcript variant X3, mRNA	sp|Q75JC9|Y8484_DICDI/1e-11/Uncharacterized protein DDB_G0271670 OS=Dictyostelium discoideum OX=44689 GN=DDB_G0271670 PE=3 SV=1	NA	NA	NA
CL4318.Contig3_All	1259	1.42	1.39	0	7.84	6.17	10.09	13.06	107.97	2.77202	0.000147247	0.00204556	Up	gi|913321108|ref|XP_013191702.1|/2.8e-115/peroxisome biogenesis factor 10 [Amyelois transitella]	NA	sp|Q8HXW8|PEX10_MACFA/4e-26/Peroxisome biogenesis factor 10 OS=Macaca fascicularis OX=9541 GN=PEX10 PE=2 SV=1	pxy:105393875/3.1e-113/(RefSeq) peroxisome biogenesis factor 10; K13346 peroxin-10	NA	biological_process:GO:0016558//protein import into peroxisome matrix;cellular_component:GO:0005779//integral component of peroxisomal membrane;molecular_function:GO:0008270//zinc ion binding;GO:0016874//ligase activity;
CL3480.Contig1_All	2622	0.59	1.24	1.84	7.36	9.83	7.34	41.45	246.86	2.77022	9.81e-13	3.56e-11	Up	NA	gi|346715503|dbj|AK384882.1|/2.05e-12/Bombyx mori mRNA, clone: fcaL42E07	NA	NA	NA	NA
CL1510.Contig2_All	1735	1.61	1.19	0.47	6.42	7.42	7.98	21.95	140.31	2.7696	6.95e-10	1.99e-08	Up	gi|913321190|ref|XP_013191745.1|/1.9e-98/nuclear transcription factor Y subunit gamma-like [Amyelois transitella]	NA	sp|Q5RA23|NFYC_PONAB/8e-61/Nuclear transcription factor Y subunit gamma OS=Pongo abelii OX=9601 GN=NFYC PE=2 SV=1	bmor:100101155/4.5e-94/(RefSeq) nuclear Y/CCAAT-box binding factor C subunit NF/YC; K08066 nuclear transcription factor Y, gamma	YOR358w/5e-34/---	cellular_component:GO:0005634//nucleus;
Unigene10551_All	1699	0.07	0.51	0.07	1.76	2.6	1.03	3.81	34.46	2.76666	0.000257548	0.00342026	Up	NA	gi|291201253|emb|FP340428.1|/0.0/35D18_HaBAC_fin, Helicoverpa armigera BAC, pupae DNA	NA	NA	NA	NA
Unigene4847_All	615	0	0	0.15	1.14	1.87	0.64	0.38	7.57	2.75875	0.00408578	0.0396585	Up	NA	NA	NA	NA	NA	NA
CL3788.Contig1_All	4107	0	0.36	0.56	2.81	3.69	1.52	16.38	129.69	2.75864	0.000194153	0.0026386	Up	gi|930680449|gb|KPJ20143.1|/1.0e-254/polypeptide N-acetylgalactosaminyltransferase 9 [Papilio machaon]	gi|943934400|ref|XM_014502177.1|/0.0/PREDICTED: Papilio machaon putative polypeptide N-acetylgalactosaminyltransferase 9 (LOC106710167), transcript variant X3, mRNA	sp|Q95ZJ1|GALT5_CAEEL/0.0/Polypeptide N-acetylgalactosaminyltransferase 5 OS=Caenorhabditis elegans OX=6239 GN=gly-5 PE=2 SV=2	bmor:101736088/2.3e-253/(RefSeq) putative polypeptide N-acetylgalactosaminyltransferase 9; K00710 polypeptide N-acetylgalactosaminyltransferase [EC:2.4.1.41]	NA	biological_process:GO:0006486//protein glycosylation;cellular_component:GO:0000139//Golgi membrane;GO:0016021//integral component of membrane;molecular_function:GO:0016757//transferase activity, transferring glycosyl groups;GO:0030246//carbohydrate binding;
CL1346.Contig5_All	1213	0.52	0	0	3.09	1.1	1.57	2.06	24.44	2.75015	0.00201162	0.0213304	Up	gi|512889028|ref|XP_004922184.1|/1.1e-76/syntaxin-1A [Bombyx mori]	gi|827537657|ref|XM_004922127.2|/1.18e-26/PREDICTED: Bombyx mori syntaxin-1A (LOC101744018), mRNA	sp|Q24547|STX1A_DROME/4e-31/Syntaxin-1A OS=Drosophila melanogaster OX=7227 GN=Syx1A PE=1 SV=1	prap:111001507/9.8e-64/(RefSeq) syntaxin-1A-like isoform X1; K04560 syntaxin 1A	SPCC825.03c/6e-15/---	NA
Unigene7511_All	1809	0.78	1.4	1.05	20.29	1.71	4.41	24.12	171.59	2.74367	6.97e-05	0.00103178	Up	NA	NA	sp|P98088|MUC5A_HUMAN/2e-21/Mucin-5AC OS=Homo sapiens OX=9606 GN=MUC5AC PE=1 SV=4	NA	DRA0354/3e-08/---	NA
CL1331.Contig1_All	1744	1.09	4.05	1.75	12.83	20.8	12.99	48.23	307.18	2.73711	4.15e-09	1.09e-07	Up	gi|913310445|ref|XP_013185860.1|/1.3e-155/mitochondrial ornithine transporter 1 [Amyelois transitella] gt;gi|913310447|ref|XP_013185862.1| PREDICTED: mitochondrial ornithine transporter 1 [Amyelois transitella]	gi|909559316|ref|XM_013279251.1|/9.01e-119/PREDICTED: Papilio polytes mitochondrial ornithine transporter 1 (LOC106100414), mRNA	sp|Q9Y619|ORNT1_HUMAN/5e-90/Mitochondrial ornithine transporter 1 OS=Homo sapiens OX=9606 GN=SLC25A15 PE=1 SV=1	bmor:101735882/4.1e-156/(RefSeq) mitochondrial ornithine transporter 1; K15101 solute carrier family 25 (mitochondrial ornithine transporter) member 2/15	NA	biological_process:GO:0006810//transport;cellular_component:GO:0016021//integral component of membrane;
Unigene27214_All	935	1	0.69	0.84	6.72	8.12	3.14	9.23	60.23	2.73668	1.13e-07	2.54e-06	Up	NA	gi|827029680|gb|KP056523.1|/2.49e-32/Spodoptera exigua cecropin D mRNA, complete cds	NA	NA	NA	NA
CL938.Contig1_All	737	0.39	0.39	0.37	3.16	3.9	2.06	3.19	23.13	2.7322	2.63e-05	0.000417161	Up	NA	NA	NA	NA	NA	NA
CL59.Contig2_All	2471	0.41	0.45	0.55	3.36	4.47	1.59	14.27	90.27	2.7311	1e-08	2.54e-07	Up	gi|17225566|gb|AAL37477.1|AF329947_1/0.0e+00/transducer and activator of transcription short form [Spodoptera frugiperda]	gi|17225565|gb|AF329947.1|/0.0/Spodoptera frugiperda signal transducer and activator of transcription short form (STAT) mRNA, complete cds	sp|P42232|STA5B_MOUSE/0.0/Signal transducer and activator of transcription 5B OS=Mus musculus OX=10090 GN=Stat5b PE=1 SV=1	bmor:100302627/0.0e+00/Stat, BmSTAT; (RefSeq) signal transducer and activator of transcription; K11224 signal transducer and activator of transcription 5B	NA	biological_process:GO:0006355//regulation of transcription, DNA-templated;GO:0007165//signal transduction;cellular_component:GO:0005634//nucleus;GO:0005737//cytoplasm;molecular_function:GO:0003677//DNA binding;GO:0003700//DNA-binding transcription factor activity;
CL867.Contig2_All	1153	0.24	0.24	0	1.43	1.28	1.56	2.06	17.59	2.7286	0.00033766	0.00437444	Up	NA	NA	NA	NA	NA	NA
Unigene995_All	866	0.11	0.22	0	0.88	1.88	1.07	1.03	11.78	2.72793	0.00155905	0.017012	Up	NA	gi|14994663|gb|AF391091.1|/6.49e-23/Spodoptera frugiperda ribosomal protein L9 mRNA, complete cds	sp|Q963B7|RL9_SPOFR/8e-08/60S ribosomal protein L9 OS=Spodoptera frugiperda OX=7108 GN=RpL9 PE=2 SV=1	NA	NA	NA
CL252.Contig15_All	1095	0.99	0	0	4.5	4.16	2.48	3.78	43.77	2.72352	0.00204076	0.0216006	Up	gi|909557277|ref|XP_013133600.1|/1.3e-44/protein muscleblind isoform X4 [Papilio polytes]	gi|827553406|ref|XM_012692937.1|/0.0/PREDICTED: Bombyx mori protein muscleblind (LOC101735337), transcript variant X9, mRNA	sp|O16011|MBL_DROME/9e-76/Protein muscleblind OS=Drosophila melanogaster OX=7227 GN=mbl PE=2 SV=2	pmac:106714412/4.1e-45/(RefSeq) muscleblind-like protein isoform X1; K14943 muscleblind	NA	NA
CL2202.Contig2_All	2035	2.9	4.61	1.07	20.31	18.77	17.9	69.9	434.93	2.71886	1.85e-09	5.03e-08	Up	gi|914562581|gb|KOB68784.1|/1.9e-52/protein OBRU01_18042 [Operophtera brumata]	NA	NA	NA	NA	NA
CL3213.Contig2_All	343	0	0	0.31	1.76	2.71	2.72	0.38	6.76	2.71763	0.00459139	0.043774	Up	NA	NA	NA	NA	NA	NA
Unigene10953_All	4267	0.63	0.25	0.52	2.82	3.72	2.28	24.95	147.34	2.71406	8.74e-12	2.91e-10	Up	gi|909554770|ref|XP_013148867.1|/0.0e+00/uncharacterized protein LOC106111364 isoform X1 [Papilio polytes] gt;gi|909554772|ref|XP_013148868.1| PREDICTED: uncharacterized protein LOC106111364 isoform X1 [Papilio polytes]	gi|909554771|ref|XM_013293414.1|/0.0/PREDICTED: Papilio polytes uncharacterized LOC106111364 (LOC106111364), transcript variant X2, mRNA	sp|Q54KX0|GTAN_DICDI/8e-09/GATA zinc finger domain-containing protein 14 OS=Dictyostelium discoideum OX=44689 GN=gtaN PE=4 SV=1	NA	NA	NA
CL4172.Contig2_All	1755	11.61	11.02	15.87	87.06	63.66	83.06	281.48	1510.41	2.71399	1.45e-28	1.88e-26	Up	NA	NA	sp|O70133|DHX9_MOUSE/4e-45/ATP-dependent RNA helicase A OS=Mus musculus OX=10090 GN=Dhx9 PE=1 SV=2	NA	XF0818/5e-31/---	NA
CL2124.Contig1_All	856	0	0.44	1.03	3.44	2.96	6.3	5.14	36.93	2.71216	0.00031362	0.00408864	Up	gi|943939104|ref|XP_014371205.1|/2.8e-42/uncharacterized protein LOC106720913 [Papilio machaon] gt;gi|930678766|gb|KPJ18688.1| hypothetical protein RR48_10632 [Papilio machaon]	NA	NA	NA	NA	NA
CL5317.Contig1_All	4580	0.06	0.29	0.11	1.18	1.68	0.52	8.44	61.24	2.71162	2.04e-05	0.000329198	Up	gi|910310648|ref|XP_013181705.1|/1.0e-191/uncharacterized protein LOC106127961 isoform X1 [Papilio xuthus]	gi|77696186|gb|DQ205092.1|/1.67e-10/Colias eurytheme phosphoglucose isomerase (PGI) gene, complete cds	sp|Q9V4P1|ANLN_DROME/2e-37/Anillin OS=Drosophila melanogaster OX=7227 GN=scra PE=1 SV=3	bmor:101744749/3.1e-187/(RefSeq) actin-binding protein anillin-like; K18621 actin-binding protein anillin	NA	NA
CL2232.Contig2_All	689	0.14	0.68	0.3	2.38	3.21	2.73	2.47	18.74	2.7079	0.00013625	0.00191078	Up	gi|913313628|ref|XP_013187601.1|/1.6e-48/uncharacterized protein LOC106132669 [Amyelois transitella] gt;gi|913313630|ref|XP_013187602.1| PREDICTED: uncharacterized protein LOC106132669 [Amyelois transitella]	NA	NA	bmor:101745354/6.6e-49/(RefSeq) recQ-mediated genome instability protein 2-like; K15365 RecQ-mediated genome instability protein 2	NA	NA
CL2404.Contig1_All	1692	0.65	0	0.54	3.02	2.29	3.73	7.89	55.23	2.70704	0.000117972	0.00167665	Up	gi|357618105|gb|EHJ71199.1|/1.1e-119/apolipoprotein D [Danaus plexippus]	gi|913333735|ref|XM_013343101.1|/5.49e-86/PREDICTED: Amyelois transitella apolipoprotein D-like (LOC106141449), mRNA	sp|P05090|APOD_HUMAN/9e-15/Apolipoprotein D OS=Homo sapiens OX=9606 GN=APOD PE=1 SV=1	tca:659652/2.3e-87/(RefSeq) apolipoprotein D; K03098 apolipoprotein D and lipocalin family protein	NA	molecular_function:GO:0031409//pigment binding;
CL485.Contig10_All	3105	0.19	0.16	0.17	0.81	1.86	0.72	6.04	41.25	2.70326	4.89e-06	8.7e-05	Up	gi|910323849|ref|XP_013164987.1|/4.3e-109/huntingtin-interacting protein 1 isoform X1 [Papilio xuthus]	gi|913326893|ref|XM_013339425.1|/1.64e-108/PREDICTED: Amyelois transitella huntingtin-interacting protein 1-like (LOC106138304), mRNA	sp|O00291|HIP1_HUMAN/2e-61/Huntingtin-interacting protein 1 OS=Homo sapiens OX=9606 GN=HIP1 PE=1 SV=5	pmac:106717749/3.0e-109/(RefSeq) huntingtin-interacting protein 1; K04559 huntingtin interacting protein 1	VNG0806G/4e-06/---	NA
Unigene436_All	1475	0.06	0.36	0.23	1.52	1.56	1.85	3.91	26.57	2.70196	2.98e-05	0.000468418	Up	gi|827540731|ref|XP_012553392.1|/2.8e-167/kinesin-like protein KIF12 [Bombyx mori]	gi|768438266|ref|XM_011562405.1|/2.01e-154/PREDICTED: Plutella xylostella kinesin-like protein KIF12 (LOC105391000), mRNA	sp|Q96FN5|KIF12_HUMAN/8e-57/Kinesin-like protein KIF12 OS=Homo sapiens OX=9606 GN=KIF12 PE=1 SV=3	lcm:102363455/1.7e-65/KIF12; (RefSeq) kinesin family member 12; K10399 kinesin family member 12	YGL216w/5e-34/---	NA
Unigene323_All	1872	0.28	0.14	0.09	1.65	1.74	0.65	3.85	28.77	2.70014	6.64e-05	0.000986758	Up	gi|780611038|ref|XP_011688730.1|/4.9e-140/uncharacterized protein K02A2.6-like [Wasmannia auropunctata]	NA	sp|P04323|POL3_DROME/3e-67/Retrovirus-related Pol polyprotein from transposon 17.6 OS=Drosophila melanogaster OX=7227 GN=pol PE=3 SV=1	xma:102225078/1.3e-54/(RefSeq) uncharacterized protein LOC102225078; K06065 nuclear receptor co-repressor 2	SPAC13D1.01c/2e-69/---	molecular_function:GO:0005488//binding;
CL1616.Contig4_All	3380	0	0.46	1.1	4.31	4.31	4.54	23.5	170.43	2.69519	0.000365227	0.00469475	Up	gi|913312432|ref|XP_013186942.1|/0.0e+00/protein HID1 isoform X1 [Amyelois transitella]	gi|827540854|ref|XM_012697981.1|/0.0/PREDICTED: Bombyx mori protein HID1 (LOC101743873), mRNA	sp|Q8R1F6|HID1_MOUSE/0.0/Protein HID1 OS=Mus musculus OX=10090 GN=Hid1 PE=1 SV=1	NA	NA	NA
Unigene11737_All	783	0.37	0.12	0.11	1.84	1.17	2.52	1.75	14.51	2.69239	0.000653294	0.00792181	Up	gi|914571478|gb|KOB74591.1|/1.6e-23/cuticle protein [Operophtera brumata]	NA	NA	NA	NA	NA
CL3170.Contig1_All	805	0.56	0.12	0.82	3.81	2.49	3.96	4.01	27.94	2.6907	0.000203196	0.00275687	Up	NA	NA	NA	NA	NA	NA
CL1415.Contig3_All	568	1.98	1.08	1.69	7.13	4.01	24.77	9.61	62.68	2.68966	9.58e-05	0.00138518	Up	gi|383931999|gb|AFH57161.1|/5.2e-61/[Spodoptera exigua]	gi|383931998|gb|JQ619223.1|/0.0/Spodoptera exigua REPAT41 mRNA, complete cds	sp|D8KY57|SSP_BOMIG/8e-08/Probable salivary secreted peptide OS=Bombus ignitus OX=130704 PE=2 SV=1	NA	NA	NA
CL1371.Contig2_All	5482	0.34	0.15	0.5	2	2.57	1.71	23.46	135.07	2.68873	7.67e-10	2.19e-08	Up	gi|913316582|ref|XP_013189234.1|/0.0e+00/JNK-interacting protein 3 isoform X1 [Amyelois transitella]	gi|909550078|ref|XM_013294209.1|/0.0/PREDICTED: Papilio polytes JNK-interacting protein 3 (LOC106111983), transcript variant X2, mRNA	sp|Q29EP6|JIP3_DROPS/0.0/JNK-interacting protein 3 OS=Drosophila pseudoobscura pseudoobscura OX=46245 GN=syd PE=3 SV=2	bmor:101738756/0.0e+00/(RefSeq) JNK-interacting protein 3; K20317 c-Jun-amino-terminal kinase-interacting protein 4	NA	NA
CL2446.Contig2_All	1407	27.05	21.37	8.87	111.39	96.42	152.87	317.59	1833.93	2.68399	5.21e-11	1.63e-09	Up	gi|938243479|gb|ALJ30234.1|/4.6e-159/desaturase des12, partial [Spodoptera litura]	gi|938243478|gb|KT261694.1|/0.0/Spodoptera litura putative desaturase des12 mRNA, partial cds	sp|Q75PL7|DESAT_BOMMO/3e-51/(11Z)-hexadec-11-enoyl-CoA conjugase OS=Bombyx mori OX=7091 GN=desat1 PE=1 SV=1	bmor:101743171/3.8e-144/BmorPDSN; (RefSeq) acyl-CoA Delta(11) desaturase-like; K00507 stearoyl-CoA desaturase (Delta-9 desaturase) [EC:1.14.19.1]	SPCC1281.06c_1/5e-28/---	biological_process:GO:0006633//fatty acid biosynthetic process;GO:0055114//oxidation-reduction process;cellular_component:GO:0016021//integral component of membrane;molecular_function:GO:0016717//oxidoreductase activity, acting on paired donors, with oxidation of a pair of donors resulting in the reduction of molecular oxygen to two molecules of water;
Unigene18633_All	746	0	0.13	0.12	2.08	0.62	0.89	0.72	8.88	2.6799	0.0035426	0.0350367	Up	NA	NA	NA	NA	NA	NA
CL5.Contig2_All	645	1.46	1.37	2.22	8.8	11.72	10.08	11.49	65.23	2.67289	4.96e-10	1.44e-08	Up	gi|910347751|ref|XP_013177820.1|/9.5e-19/endocuticle structural glycoprotein SgAbd-5-like [Papilio xuthus]	NA	sp|P45589|CU12_HYACE/3e-19/Flexible cuticle protein 12 OS=Hyalophora cecropia OX=7123 GN=CP12 PE=2 SV=1	NA	NA	NA
CL195.Contig2_All	1929	0.14	0.81	0	4.26	3.36	1.22	6.86	64.15	2.67129	0.00110501	0.0125751	Up	gi|930678311|gb|KPJ18288.1|/1.7e-151/dehydrogenase [acceptor] [Papilio machaon]	gi|619325825|emb|FO681382.1|/0.0/Spodoptera frugiperda sequence from BAC clone 36K19	sp|P18172|DHGL_DROPS/2e-82/Glucose dehydrogenase [FAD, quinone] OS=Drosophila pseudoobscura pseudoobscura OX=46245 GN=Gld PE=3 SV=4	bmor:101736999/1.8e-144/(RefSeq) glucose dehydrogenase [FAD, quinone]-like; K21270 (R)-mandelonitrile oxidase [EC:1.1.3.49]	SMc04390/3e-65/---	NA
CL92.Contig2_All	3342	0.49	0.7	0.52	3.87	2.37	4.09	23.71	129.65	2.66069	1.46e-11	4.81e-10	Up	gi|512904935|ref|XP_004925820.1|/6.1e-194/group XV phospholipase A2-like [Bombyx mori]	gi|827546191|ref|XM_004925763.2|/6.36e-108/PREDICTED: Bombyx mori group XV phospholipase A2-like (LOC101737816), mRNA	sp|Q8NCC3|PAG15_HUMAN/5e-114/Group XV phospholipase A2 OS=Homo sapiens OX=9606 GN=PLA2G15 PE=1 SV=2	prap:110997825/3.9e-195/(RefSeq) group XV phospholipase A2-like; K06129 lysophospholipase III [EC:3.1.1.5]	NA	biological_process:GO:0006629//lipid metabolic process;molecular_function:GO:0008374//O-acyltransferase activity;
CL4048.Contig3_All	1192	0	0.8	0	2	1.68	5.82	3.43	39.33	2.66026	0.00362643	0.0357459	Up	gi|827029643|gb|AKJ54492.1|/1.6e-120/2 [Spodoptera exigua]	gi|827029642|gb|KP056510.1|/0.0/Spodoptera exigua attacin 2 mRNA, complete cds	sp|P01513|ATTE_HYACE/4e-68/Attacin-E OS=Hyalophora cecropia OX=7123 PE=1 SV=2	NA	NA	cellular_component:GO:0005576//extracellular region;
CL1456.Contig2_All	3317	0.49	0.41	0.1	2.22	2.8	1.65	13.53	86.21	2.65665	5.31e-07	1.08e-05	Up	NA	NA	NA	NA	NA	NA
CL2857.Contig1_All	2194	8.24	8.98	8.23	42.13	48.05	57.18	232.29	1214.86	2.65247	1.9e-34	3.74e-32	Up	gi|768424636|ref|XP_011553281.1|/8.3e-131/spermidine synthase [Plutella xylostella]	NA	sp|Q64674|SPEE_MOUSE/8e-114/Spermidine synthase OS=Mus musculus OX=10090 GN=Srm PE=1 SV=1	prap:111003697/6.2e-133/(RefSeq) spermidine synthase; K00797 spermidine synthase [EC:2.5.1.16]	SPBC12C2.07c/3e-103/---	cellular_component:GO:0016021//integral component of membrane;molecular_function:GO:0016740//transferase activity;
CL1965.Contig1_All	712	69	72.58	21.66	293.45	260.82	468.74	420.3	2414.94	2.65227	3.91e-09	1.03e-07	Up	gi|383931959|gb|AFH57141.1|/1.8e-66/[Spodoptera exigua]	gi|383931958|gb|JQ619203.1|/0.0/Spodoptera exigua REPAT21 mRNA, complete cds	NA	NA	NA	NA
CL4914.Contig2_All	1879	0	0.39	1.89	5.39	8.23	6.08	18.94	140.14	2.65129	0.000802397	0.00952841	Up	gi|913314789|ref|XP_013188240.1|/5.6e-221/probable ATP-dependent RNA helicase DDX52 [Amyelois transitella]	gi|780081930|ref|XM_011674608.1|/5.14e-27/PREDICTED: Strongylocentrotus purpuratus probable ATP-dependent RNA helicase DDX52 (LOC592810), partial mRNA	sp|A5D7C1|DDX52_BOVIN/2e-159/Probable ATP-dependent RNA helicase DDX52 OS=Bos taurus OX=9913 GN=DDX52 PE=2 SV=1	pxy:105384307/9.4e-215/(RefSeq) probable ATP-dependent RNA helicase DDX52; K14779 ATP-dependent RNA helicase DDX52/ROK1 [EC:3.6.4.13]	SPAC22F3.08c/9e-102/---	molecular_function:GO:0005524//ATP binding;GO:0004386//helicase activity;GO:0003676//nucleic acid binding;
CL3661.Contig2_All	2170	0.14	0.55	0.69	2.1	3.77	3.02	12.27	73.25	2.65101	1.44e-06	2.76e-05	Up	gi|909561870|ref|XP_013136082.1|/9.0e-146/uncharacterized protein LOC106101398 [Papilio polytes]	gi|943975830|ref|XM_014513590.1|/3.85e-153/PREDICTED: Papilio machaon uncharacterized LOC106719284 (LOC106719284), mRNA	NA	NA	NA	NA
CL94.Contig1_All	1203	0.23	0.45	1.87	5.08	4.83	7.95	12.88	76.55	2.64825	3.49e-05	0.000542408	Up	gi|913328164|ref|XP_013195576.1|/6.2e-80/melanoma-associated antigen G1-like [Amyelois transitella]	NA	sp|Q96MG7|NSE3_HUMAN/2e-20/Non-structural maintenance of chromosomes element 3 homolog OS=Homo sapiens OX=9606 GN=NSMCE3 PE=1 SV=1	pmac:106715630/2.4e-70/(RefSeq) melanoma-associated antigen G1-like; K22823 non-structural maintenance of chromosomes element 3	NA	NA
CL4466.Contig2_All	1131	0.4	0.24	0.08	1.87	2.16	1.43	3.13	22.38	2.64814	9.75e-05	0.00140886	Up	NA	NA	NA	NA	NA	NA
CL1835.Contig3_All	958	3.38	13.81	11.05	117.88	8.94	149.44	105.98	884.08	2.64778	0.00202471	0.0214582	Up	gi|827029640|gb|AKJ54491.1|/5.6e-132/1 [Spodoptera exigua]	gi|827029639|gb|KP056509.1|/0.0/Spodoptera exigua attacin 1 mRNA, complete cds	sp|P50725|ATTA_TRINI/4e-112/Attacin-A OS=Trichoplusia ni OX=7111 PE=3 SV=1	NA	NA	biological_process:GO:0006952//defense response;GO:0002376//immune system process;cellular_component:GO:0005576//extracellular region;
Unigene394_All	1647	0.34	0.96	0.55	3.98	3.07	4.77	12.38	70.89	2.64777	7.82e-08	1.79e-06	Up	gi|914577509|gb|KOB79196.1|/9.5e-55/protein OBRU01_00903, partial [Operophtera brumata]	NA	sp|P34257|TC3A_CAEEL/7e-28/Transposable element Tc3 transposase OS=Caenorhabditis elegans OX=6239 GN=tc3a PE=1 SV=1	ccar:109098342/2.9e-18/(RefSeq) pre-rRNA-processing protein TSR1 homolog; K14799 pre-rRNA-processing protein TSR1	PSLT042/7e-10/---	NA
CL1395.Contig5_All	3236	0.58	0.47	0.1	2.46	2.51	2.25	14.56	89.21	2.63616	4.23e-07	8.73e-06	Up	gi|307183138|gb|EFN70055.1|/8.8e-89/enzyme E2-24 kDa [Camponotus floridanus]	gi|987915720|ref|XM_015578334.1|/8.19e-87/PREDICTED: Dufourea novaeangliae ubiquitin-conjugating enzyme E2-24 kDa (LOC107189729), mRNA	sp|P52485|UBCD2_DROME/2e-105/Ubiquitin-conjugating enzyme E2-24 kDa OS=Drosophila melanogaster OX=7227 GN=Ubc2 PE=2 SV=1	ame:412125/1.6e-89/UbcD2; (RefSeq) ubiquitin-conjugating enzyme E2-24 kDa; K20217 ubiquitin-conjugating enzyme E2 E [EC:2.3.2.23]	YBR082c/1e-59/---	molecular_function:GO:0005524//ATP binding;
CL5408.Contig3_All	1349	0.53	0.21	0.46	2.77	2.17	2.4	6.07	35.55	2.63262	1.33e-06	2.57e-05	Up	gi|909565479|ref|XP_013138053.1|/3.3e-122/lysosomal alpha-mannosidase-like [Papilio polytes]	NA	sp|O46432|MA2B1_FELCA/1e-61/Lysosomal alpha-mannosidase OS=Felis catus OX=9685 GN=MAN2B1 PE=2 SV=1	prap:110992535/5.0e-125/(RefSeq) lysosomal alpha-mannosidase-like; K12311 lysosomal alpha-mannosidase [EC:3.2.1.24]	NA	NA
CL475.Contig2_All	968	0	0.19	1.08	2.87	3.95	4.13	5.2	36.99	2.63096	0.000749201	0.00896371	Up	NA	NA	NA	NA	NA	NA
CL3289.Contig2_All	2307	0.32	0.48	0	0.93	2.5	2.88	6.87	54.67	2.62705	0.000627742	0.00763888	Up	gi|913321258|ref|XP_013191783.1|/2.2e-195/facilitated trehalose transporter Tret1-like [Amyelois transitella]	NA	sp|B0WC46|TRET1_CULQU/6e-53/Facilitated trehalose transporter Tret1 OS=Culex quinquefasciatus OX=7176 GN=Tret1 PE=3 SV=1	bmor:101744322/2.1e-176/(RefSeq) facilitated trehalose transporter Tret1-like; K08145 MFS transporter, SP family, solute carrier family 2 (facilitated glucose transporter), member	araE/1e-37/---	biological_process:GO:0055085//transmembrane transport;cellular_component:GO:0016021//integral component of membrane;molecular_function:GO:0022857//transmembrane transporter activity;
CL2517.Contig1_All	3412	0.63	1.1	0.28	4.59	4.32	3.45	27.5	161.97	2.62543	2.43e-08	5.92e-07	Up	gi|913328880|ref|XP_013195974.1|/1.3e-10/uncharacterized protein LOC106139137 isoform X1 [Amyelois transitella]	NA	sp|P14328|SP96_DICDI/1e-07/Spore coat protein SP96 OS=Dictyostelium discoideum OX=44689 GN=cotA PE=4 SV=2	NA	SPAC140.02/1e-07/---	NA
Unigene10117_All	563	1.95	0.79	0.95	7.15	11.57	4.69	6.7	43.01	2.62519	7.52e-06	0.000129351	Up	NA	NA	NA	NA	NA	NA
CL218.Contig1_All	444	0.25	0.24	0	1.97	2.13	1.92	0.69	8.05	2.62134	0.00362088	0.0357082	Up	NA	NA	NA	NA	NA	NA
CL2157.Contig2_All	663	0.15	0.15	0	2.68	1.06	0.62	0.69	8.99	2.61202	0.00487041	0.0460514	Up	gi|768428139|ref|XP_011555192.1|/9.5e-06/carbonyl reductase family member 4-like [Plutella xylostella]	NA	NA	NA	NA	NA
CL1029.Contig8_All	3876	0.57	0	0.3	3.92	1.77	1.26	13.87	102.68	2.6108	0.000744215	0.00891181	Up	gi|827554512|ref|XP_012548815.1|/0.0e+00/probable phospholipid-transporting ATPase IM isoform X4 [Bombyx mori] gt;gi|827554514|ref|XP_012548816.1| PREDICTED: probable phospholipid-transporting ATPase IM isoform X4 [Bombyx mori] gt;gi|827554516|ref|XP_012548817.1| PREDICTED: probable phospholipid-transporting ATPase IM isoform X4 [Bombyx mori] gt;gi|827554518|ref|XP_012548818.1| PREDICTED: probabl…	gi|909569587|ref|XM_013284847.1|/0.0/PREDICTED: Papilio polytes phospholipid-transporting ATPase ID (LOC106104718), partial mRNA	sp|P98199|AT8B2_MOUSE/0.0/Phospholipid-transporting ATPase ID OS=Mus musculus OX=10090 GN=Atp8b2 PE=2 SV=2	prap:111003511/0.0e+00/(RefSeq) probable phospholipid-transporting ATPase IM; K01530 phospholipid-translocating ATPase [EC:3.6.3.1]	YAL026c/0.0/---	biological_process:GO:0045332//phospholipid translocation;cellular_component:GO:0016021//integral component of membrane;molecular_function:GO:0004012//phospholipid-translocating ATPase activity;GO:0000287//magnesium ion binding;GO:0005524//ATP binding;
CL875.Contig3_All	1085	0.64	1.41	1.56	6.99	9.07	5.27	15.05	83.65	2.60973	4.8e-09	1.26e-07	Up	NA	gi|827029680|gb|KP056523.1|/6.43e-14/Spodoptera exigua cecropin D mRNA, complete cds	NA	NA	NA	NA
CL2205.Contig2_All	770	0.25	0	0	1.38	1.31	0.74	0.69	9.09	2.6073	0.00492464	0.0464791	Up	NA	NA	NA	NA	NA	NA
CL3807.Contig3_All	5330	2.56	1.16	1.1	11.07	8.53	8.59	107.93	580.21	2.60319	1.37e-12	4.89e-11	Up	gi|910352110|ref|XP_013179999.1|/0.0e+00/long-chain-fatty-acid--CoA ligase 5 isoform X1 [Papilio xuthus] gt;gi|910352112|ref|XP_013180000.1| PREDICTED: long-chain-fatty-acid--CoA ligase 5 isoform X1 [Papilio xuthus] gt;gi|910352114|ref|XP_013180001.1| PREDICTED: long-chain-fatty-acid--CoA ligase 5 isoform X1 [Papilio xuthus] gt;gi|910352116|ref|XP_013180002.1| PREDICTED: long-chain-fatty-acid--Co…	gi|913303959|ref|XM_013345529.1|/0.0/PREDICTED: Amyelois transitella long-chain-fatty-acid--CoA ligase 5 (LOC106143441), transcript variant X2, mRNA	sp|P41216|ACSL1_MOUSE/0.0/Long-chain-fatty-acid--CoA ligase 1 OS=Mus musculus OX=10090 GN=Acsl1 PE=1 SV=2	pmac:106712177/0.0e+00/(RefSeq) long-chain-fatty-acid--CoA ligase 5 isoform X1; K01897 long-chain acyl-CoA synthetase [EC:6.2.1.3]	YER015w/1e-81/---	NA
Unigene17059_All	3030	0.35	0.15	0.34	0.67	1.45	3.45	10.36	62.64	2.60217	7.5e-05	0.0011033	Up	gi|913307883|ref|XP_013184448.1|/8.4e-150/uncharacterized protein LOC106130204 isoform X2 [Amyelois transitella]	gi|347970737|ref|XM_310402.4|/2.30e-32/Anopheles gambiae str. PEST AGAP003844-PA (AgaP_AGAP003844) mRNA, complete cds	sp|Q9VGZ5|CWO_DROME/4e-36/Transcription factor cwo OS=Drosophila melanogaster OX=7227 GN=cwo PE=1 SV=2	lhu:105676699/2.2e-43/(RefSeq) hairy/enhancer-of-split related with YRPW motif protein 1 isoform X1; K09091 hairy and enhancer of split related with YRPW motif	NA	biological_process:GO:0006351//transcription, DNA-templated;molecular_function:GO:0005488//binding;
Unigene4147_All	622	0.32	0.16	0.74	2.98	4.47	2.2	2.91	19.95	2.60034	0.000303175	0.00395997	Up	NA	gi|421994474|emb|FO082295.1|/7.80e-11/33K20_SfBAC_fin, Spodoptera frugiperda BAC, egg DNA	NA	NA	NA	NA
CL4322.Contig2_All	772	0.87	0	0.35	3.5	2.62	3.42	3.54	24.88	2.59493	0.000502361	0.00625505	Up	NA	NA	NA	NA	NA	NA
CL4854.Contig1_All	3457	2.76	3.85	1.61	15.29	13.69	18.31	117.7	622.28	2.59266	1.63e-13	6.34e-12	Up	gi|342731430|gb|AEL33699.1|/2.9e-287/CXE26 [Spodoptera littoralis]	gi|342731429|gb|HQ122616.1|/0.0/Spodoptera littoralis carboxylesterase CXE26 mRNA, complete cds	sp|Q94535|U2AF1_DROME/1e-134/Splicing factor U2af 38 kDa subunit OS=Drosophila melanogaster OX=7227 GN=U2af38 PE=1 SV=2	pmac:106714111/1.5e-197/(RefSeq) esterase B1-like isoform X1; K01049 acetylcholinesterase [EC:3.1.1.7]	BS_pnbA/1e-68/---	molecular_function:GO:0016787//hydrolase activity;
CL1004.Contig4_All	2146	0.14	0.75	0.75	2.05	5.06	3.37	14.36	86.13	2.59069	1.14e-05	0.000189917	Up	gi|512896429|ref|XP_004923909.1|/6.6e-234/sulfite oxidase isoform X2 [Bombyx mori]	gi|827541303|ref|XM_004923852.2|/5.07e-132/PREDICTED: Bombyx mori sulfite oxidase (LOC101743629), transcript variant X2, mRNA	sp|Q9VWP4|SUOX_DROME/1e-154/Probable sulfite oxidase, mitochondrial OS=Drosophila melanogaster OX=7227 GN=CG7280 PE=2 SV=1	bmor:101743629/1.2e-234/(RefSeq) sulfite oxidase; K00387 sulfite oxidase [EC:1.8.3.1]	MT1801/2e-56/---	biological_process:GO:0042128//nitrate assimilation;GO:0055114//oxidation-reduction process;molecular_function:GO:0016491//oxidoreductase activity;GO:0043546//molybdopterin cofactor binding;GO:0030151//molybdenum ion binding;
CL4642.Contig2_All	1265	0.61	0.29	0.16	2.15	1.43	3.31	4.88	30.88	2.58904	9.92e-05	0.00142845	Up	gi|56418417|gb|AAV91016.1|/2.1e-110/proteinase 18 [Manduca sexta]	NA	sp|P05049|SNAK_DROME/1e-41/Serine protease snake OS=Drosophila melanogaster OX=7227 GN=snk PE=1 SV=2	dnx:107169571/2.8e-53/(RefSeq) uncharacterized protein LOC107169571; K09640 transmembrane protease serine 9 [EC:3.4.21.-]	mlr3307/7e-18/---	molecular_function:GO:0008233//peptidase activity;
CL1682.Contig5_All	2934	0.96	0.44	0.07	4.04	4.7	1.71	16.91	119.22	2.58866	0.000139549	0.00195175	Up	gi|512890952|ref|XP_004922601.1|/8.3e-102/protein CASC3 isoform X1 [Bombyx mori]	gi|827538435|ref|XM_012695529.1|/3.28e-120/PREDICTED: Bombyx mori protein CASC3 (LOC101742327), transcript variant X3, mRNA	sp|O15234|CASC3_HUMAN/5e-38/Protein CASC3 OS=Homo sapiens OX=9606 GN=CASC3 PE=1 SV=2	bmor:101742327/1.5e-102/(RefSeq) protein CASC3; K14323 protein CASC3	YBR112c/3e-16/---	NA
CL1633.Contig5_All	5637	1.12	1.78	1.08	7.45	8.19	6.7	94.91	492.09	2.58761	5.28e-22	4e-20	Up	gi|913313070|ref|XP_013187294.1|/5.6e-123/uncharacterized protein CG5902 [Amyelois transitella]	gi|909574270|ref|XM_013287375.1|/0.0/PREDICTED: Papilio polytes uncharacterized protein CG5902 (LOC106106732), mRNA	sp|Q9VCF0|Y5902_DROME/9e-93/Uncharacterized protein CG5902 OS=Drosophila melanogaster OX=7227 GN=CG5902 PE=2 SV=1	NA	SPAC688.03c/2e-33/---	NA
Unigene17466_All	3673	0.31	0.18	0.35	1.45	2.42	1.16	12.9	72.4	2.58264	6.96e-08	1.61e-06	Up	gi|913301992|ref|XP_013200227.1|/0.0e+00/uncharacterized protein LOC106142856 isoform X1 [Amyelois transitella]	gi|913301991|ref|XM_013344773.1|/0.0/PREDICTED: Amyelois transitella uncharacterized LOC106142856 (LOC106142856), transcript variant X1, mRNA	sp|Q9NZW4|DSPP_HUMAN/3e-07/Dentin sialophosphoprotein OS=Homo sapiens OX=9606 GN=DSPP PE=1 SV=2	bmor:101745397/9.8e-91/(RefSeq) tetratricopeptide repeat protein 21B-like; K19673 tetratricopeptide repeat protein 21B	NA	NA
CL4341.Contig1_All	3479	0.16	0.31	0.32	1.42	1.94	1.19	11.08	61.2	2.58202	2.58e-08	6.27e-07	Up	gi|913317026|ref|XP_013189478.1|/2.0e-78/mannose-P-dolichol utilization defect 1 protein homolog [Amyelois transitella]	gi|827029680|gb|KP056523.1|/3.38e-41/Spodoptera exigua cecropin D mRNA, complete cds	sp|Q8C6U2|PQLC3_MOUSE/3e-21/PQ-loop repeat-containing protein 3 OS=Mus musculus OX=10090 GN=Pqlc3 PE=1 SV=1	dpl:KGM_214099/2.2e-07/(GenBank) mannose-P-dolichol utilization defect 1 protein; K09660 mannose-P-dolichol utilization defect 1	NA	cellular_component:GO:0016021//integral component of membrane;
Unigene8867_All	3642	0.06	0.1	0.46	1.36	1.73	1.16	9.97	59.72	2.581	9.93e-05	0.00142985	Up	gi|910338786|ref|XP_013173004.1|/0.0e+00/uncharacterized protein LOC106121753 isoform X1 [Papilio xuthus]	gi|913299541|ref|XM_013341251.1|/0.0/PREDICTED: Amyelois transitella uncharacterized LOC106139753 (LOC106139753), mRNA	sp|Q54VC4|ASCC2_DICDI/6e-09/Activating signal cointegrator 1 complex subunit 2 homolog OS=Dictyostelium discoideum OX=44689 GN=ascc2 PE=3 SV=2	NA	NA	NA
CL3096.Contig1_All	835	0.11	0.23	0	0.8	1.63	1.12	1.03	10.42	2.58083	0.00308454	0.0310794	Up	NA	NA	NA	NA	NA	NA
Unigene2482_All	3349	1.25	0.63	0.59	5.16	4.75	4.04	33.79	179.13	2.57788	1.53e-12	5.45e-11	Up	gi|659495150|gb|AID66686.1|/4.2e-126/enoyl-CoA hydratase [Agrotis segetum]	gi|381289566|gb|JQ236852.1|/4.14e-50/Spodoptera exigua glutathione S-transferase S protein (GSTS1) gene, complete cds	sp|Q1ZXF1|ECHM_DICDI/4e-22/Probable enoyl-CoA hydratase, mitochondrial OS=Dictyostelium discoideum OX=44689 GN=echs1 PE=3 SV=1	acs:100556648/9.7e-29/bmp6; (RefSeq) bone morphogenetic protein 6; K16620 bone morphogenetic protein 6	Rv0675/3e-37/---	biological_process:GO:0008152//metabolic process;molecular_function:GO:0003824//catalytic activity;
Unigene12651_All	2657	0.23	0.13	0.27	1.37	1.76	0.86	7.17	41.14	2.56729	2.37e-06	4.44e-05	Up	gi|913309802|ref|XP_013185504.1|/2.0e-272/uncharacterized protein LOC106131061 [Amyelois transitella] gt;gi|913328007|ref|XP_013195489.1| PREDICTED: uncharacterized protein LOC106138760 [Amyelois transitella]	NA	NA	pxy:105391721/1.1e-123/(RefSeq) uncharacterized LOC105391721; K10848 DNA excision repair protein ERCC-4 [EC:3.1.-.-]	NA	NA
CL5220.Contig1_All	817	0.12	0.23	0	0.35	1.45	2.29	1.03	11.47	2.56089	0.00510944	0.047972	Up	NA	gi|302347125|gb|HM595744.1|/2.21e-17/Spodoptera exigua isolate Andong gloverin mRNA, complete cds	NA	NA	NA	NA
Unigene14116_All	2121	15.17	6.27	7.57	107.51	57.9	17.12	252.92	1461.3	2.55923	2.36e-06	4.41e-05	Up	gi|909571446|ref|XP_013141314.1|/1.0e-69/collagen alpha-1(III) chain-like isoform X1 [Papilio polytes]	NA	sp|P27393|CO4A2_ASCSU/4e-129/Collagen alpha-2(IV) chain OS=Ascaris suum OX=6253 PE=2 SV=1	prap:110994659/6.5e-71/(RefSeq) collagen alpha-2(IV) chain-like; K19720 collagen, type III, alpha	Cgl1939/3e-20/---	NA
Unigene17029_All	483	0.22	0.22	0.4	2.65	2.11	2.58	1.44	10.86	2.55906	0.00153229	0.0167554	Up	gi|607363773|gb|EZA58002.1|/9.3e-19/protein X777_02010 [Cerapachys biroi]	NA	NA	hmg:100200299/5.4e-13/(RefSeq) PX domain-containing protein kinase-like protein; K17543 PX domain-containing protein kinase-like protein	NA	molecular_function:GO:0003676//nucleic acid binding;
CL485.Contig3_All	4911	0.61	1.07	1.47	6.15	5.54	5.79	67.2	331.42	2.55632	1.03e-14	4.51e-13	Up	gi|910323851|ref|XP_013164988.1|/0.0e+00/huntingtin-interacting protein 1 isoform X2 [Papilio xuthus] gt;gi|910323853|ref|XP_013164989.1| PREDICTED: huntingtin-interacting protein 1 isoform X2 [Papilio xuthus]	gi|910323850|ref|XM_013309534.1|/0.0/PREDICTED: Papilio xuthus huntingtin-interacting protein 1 (LOC106115895), transcript variant X2, mRNA	sp|O00291|HIP1_HUMAN/2e-177/Huntingtin-interacting protein 1 OS=Homo sapiens OX=9606 GN=HIP1 PE=1 SV=5	prap:110994549/0.0e+00/(RefSeq) huntingtin-interacting protein 1; K04559 huntingtin interacting protein 1	aq_629/1e-16/---	NA
CL415.Contig3_All	4520	0.74	2.61	2.27	9.94	12.54	10.01	109.65	572.41	2.5552	7.51e-10	2.15e-08	Up	gi|567975247|gb|AHC98010.1|/0.0e+00/2 [Spodoptera litura]	gi|567975246|gb|KF717085.1|/0.0/Spodoptera litura argonaute 2 mRNA, complete cds	sp|Q9VUQ5|AGO2_DROME/5e-134/Protein argonaute-2 OS=Drosophila melanogaster OX=7227 GN=AGO2 PE=1 SV=3	bmor:692544/4.0e-304/Ago2, BmAgo2; (RefSeq) argonaute 2; K11593 eukaryotic translation initiation factor 2C	tolA/5e-08/---	molecular_function:GO:0003676//nucleic acid binding;
Unigene1341_All	1017	0.64	0.63	0.08	1.55	9.9	0.89	5.19	47.93	2.55455	0.00203885	0.0215915	Up	gi|913325499|ref|XP_013194113.1|/2.1e-73/cuticle protein 3-like [Amyelois transitella]	gi|913325498|ref|XM_013338659.1|/3.16e-106/PREDICTED: Amyelois transitella cuticle protein 3-like (LOC106137755), mRNA	sp|P85197|CU03_LONON/3e-52/Cuticle protein 3 OS=Lonomia obliqua OX=304329 PE=1 SV=2	NA	NA	molecular_function:GO:0042302//structural constituent of cuticle;
Unigene12320_All	1052	0.14	0.09	0	0.9	0.63	0.68	0.69	7.69	2.55426	0.00496735	0.0468287	Up	NA	NA	NA	NA	NA	NA
CL995.Contig3_All	3408	0.76	0.38	0.21	2.47	3.55	2.02	18.48	106.6	2.55246	3.53e-07	7.4e-06	Up	gi|675886664|ref|XP_009028834.1|/1.7e-34/protein HELRODRAFT_69490 [Helobdella robusta] gt;gi|555689490|gb|ESN92722.1| hypothetical protein HELRODRAFT_69490 [Helobdella robusta]	NA	sp|P01125|REL_MELGA/2e-32/Proto-oncogene c-Rel (Fragment) OS=Meleagris gallopavo OX=9103 GN=REL PE=3 SV=3	hro:HELRODRAFT_69490/3.2e-35/(RefSeq) hypothetical protein; K09254 c-Rel proto-oncogene protein	NA	NA
CL4385.Contig2_All	715	2.59	2.57	1.77	12.02	11.07	16.43	18.33	94.22	2.55176	1.9e-10	5.69e-09	Up	NA	NA	NA	NA	NA	NA
CL3889.Contig1_All	1200	0.08	0.23	0	0.61	1.37	0.89	1.37	12.72	2.55021	0.00282044	0.0286572	Up	NA	gi|619325811|emb|FO681368.1|/3.29e-17/Spodoptera frugiperda sequence from BAC clone 75E05	NA	NA	NA	NA
Unigene1864_All	900	0.1	0.41	0.58	2.09	2.89	2.56	3.98	23.89	2.54651	0.000107779	0.00154241	Up	NA	NA	NA	NA	NA	NA
CL5069.Contig1_All	1318	0.34	0.2	0	1.37	1.5	1.28	2.75	20	2.54637	0.000686608	0.00829412	Up	NA	gi|315139128|gb|HM807608.1|/3.68e-07/Helicoverpa armigera transposon mariner-like element Hamar1.4, complete sequence	NA	NA	NA	NA
Unigene3904_All	1867	0.09	0.23	0.04	1.37	0.67	0.74	2.78	19.16	2.54245	0.000587463	0.00719499	Up	gi|913333865|ref|XP_013198623.1|/1.0e-177/uncharacterized protein LOC106141522, partial [Amyelois transitella]	NA	NA	pxy:105391721/1.4e-149/(RefSeq) uncharacterized LOC105391721; K10848 DNA excision repair protein ERCC-4 [EC:3.1.-.-]	NA	NA
Unigene10988_All	1157	0.24	0.63	0.29	3.24	1.58	2.71	5.28	30.73	2.53944	4.82e-05	0.00073164	Up	NA	gi|291201243|emb|FP340418.1|/1.86e-34/83A24_SfBAC_fin, Spodoptera frugiperda BAC, egg DNA	NA	NA	NA	NA
CL4262.Contig2_All	1276	0.21	0	0	0.92	0.74	0.7	1.03	10.92	2.53585	0.00510725	0.047972	Up	NA	NA	NA	NA	NA	NA
CL3810.Contig2_All	1028	10.62	13.92	12.41	77.36	50.46	69.82	149.85	712.03	2.51904	3.31e-21	2.38e-19	Up	NA	NA	sp|P21260|YPRO_OWEFU/1e-10/Uncharacterized proline-rich protein (Fragment) OS=Owenia fusiformis OX=6347 PE=4 SV=1	NA	CC3494_1/9e-09/---	NA
CL927.Contig3_All	3436	0	0.25	0.4	0.72	2.63	1.6	9.83	66.89	2.51765	0.00110325	0.0125628	Up	gi|909579894|ref|XP_013145862.1|/2.7e-64/inverted formin-2-like [Papilio polytes] gt;gi|909579896|ref|XP_013145863.1| PREDICTED: inverted formin-2-like [Papilio polytes]	gi|943969884|ref|XM_014511188.1|/2.05e-23/PREDICTED: Papilio machaon formin-like protein 15 (LOC106717333), transcript variant X2, mRNA	sp|A1L4H1|SRCRL_HUMAN/1e-18/Soluble scavenger receptor cysteine-rich domain-containing protein SSC5D OS=Homo sapiens OX=9606 GN=SSC5D PE=1 SV=3	NA	Rv3876/9e-13/---	NA
Unigene4268_All	440	1.74	4.2	2.72	31.41	3.11	24.95	12.76	75.19	2.51557	0.000368674	0.00473465	Up	gi|827029678|gb|AKJ54504.1|/5.5e-26/C [Spodoptera exigua]	gi|827029677|gb|KP056522.1|/1.21e-161/Spodoptera exigua cecropin C mRNA, complete cds	sp|P01510|CECD_HYACE/9e-14/Cecropin-D OS=Hyalophora cecropia OX=7123 PE=1 SV=2	dpl:KGM_210268/4.0e-07/(GenBank) cecropin A; K20696 cecropin	NA	biological_process:GO:0045087//innate immune response;GO:0042742//defense response to bacterium;cellular_component:GO:0005576//extracellular region;
CL3464.Contig2_All	736	10.78	5.9	3.9	33.14	27.32	54.49	54.98	281.33	2.51464	2.83e-08	6.86e-07	Up	gi|512920019|ref|XP_004929527.1|/8.9e-37/LYR motif-containing protein 5 [Bombyx mori]	gi|619325816|emb|FO681373.1|/2.12e-151/Spodoptera frugiperda sequence from BAC clone 72B06	sp|Q6IPR1|ETFR1_HUMAN/5e-29/Electron transfer flavoprotein regulatory factor 1 OS=Homo sapiens OX=9606 GN=ETFRF1 PE=1 SV=2	ccar:109069513/1.6e-21/(RefSeq) ubl carboxyl-terminal hydrolase 18-like isoform X1; K11846 ubiquitin carboxyl-terminal hydrolase 18/41 [EC:3.4.19.12]	NA	NA
Unigene2602_All	5001	0.04	0.11	0.23	0.71	1.77	0.23	8.02	55	2.51188	0.000803572	0.00953962	Up	gi|913322696|ref|XP_013192579.1|/1.0e-112/peroxisomal biogenesis factor 19 [Amyelois transitella]	gi|291201234|emb|FP340409.1|/8.14e-39/49G12_SfBAC_fin, Spodoptera frugiperda BAC, egg DNA	sp|Q9QYU1|PEX19_RAT/9e-40/Peroxisomal biogenesis factor 19 OS=Rattus norvegicus OX=10116 GN=Pex19 PE=1 SV=1	pmac:106721273/4.7e-104/(RefSeq) peroxisomal biogenesis factor 19; K13337 peroxin-19	NA	biological_process:GO:0008152//metabolic process;cellular_component:GO:0005777//peroxisome;molecular_function:GO:0016787//hydrolase activity;
CL5152.Contig1_All	2555	0.39	0.08	0.12	1.33	1.38	0.86	5.6	34.38	2.50293	0.000135061	0.00189476	Up	gi|913305293|ref|XP_013183050.1|/2.4e-17/zinc finger protein 497-like [Amyelois transitella]	gi|926638063|ref|XM_013929579.1|/7.22e-07/PREDICTED: Limulus polyphemus zinc finger protein 345-like (LOC106469122), mRNA	sp|A2T812|ZN287_PONPY/1e-98/Zinc finger protein 287 OS=Pongo pygmaeus OX=9600 GN=ZNF287 PE=3 SV=1	bmor:101746984/2.4e-11/(RefSeq) gastrula zinc finger protein XlCGF57.1-like; K09228 KRAB domain-containing zinc finger protein	SPAC144.09c/5e-24/---	NA
CL2165.Contig2_All	1088	1.31	0.88	0.61	5.95	3.24	6.35	11.23	58.8	2.5019	1.5e-06	2.88e-05	Up	gi|379326756|gb|AFD01656.1|/5.2e-102/protein [Helicoverpa armigera]	gi|768435059|ref|XM_011560656.1|/6.49e-09/PREDICTED: Plutella xylostella ADP-ribosylation factor-like protein 6-interacting protein 4 (LOC105389528), mRNA	sp|Q9W0K7|BAB1_DROME/2e-20/Protein bric-a-brac 1 OS=Drosophila melanogaster OX=7227 GN=bab1 PE=2 SV=2	pxy:105384232/7.2e-58/(RefSeq) aminoacylase-1-like; K14677 aminoacylase [EC:3.5.1.14]	NA	NA
Unigene2784_All	5665	2.02	1.79	1.26	11.22	8.95	6.89	121.48	596.38	2.5018	2.89e-18	1.69e-16	Up	gi|448824701|dbj|BAM78680.1|/0.0e+00/II alpha-subunit [Spodoptera frugiperda]	gi|448824700|dbj|AB747260.1|/0.0/Spodoptera frugiperda mRNA for glucosidase II alpha-subunit, complete cds	sp|Q4R4N7|GANAB_MACFA/0.0/Neutral alpha-glucosidase AB OS=Macaca fascicularis OX=9541 GN=GANAB PE=2 SV=1	dpl:KGM_205501/0.0e+00/(GenBank) Neutral alpha-glucosidase AB; K05546 mannosyl-oligosaccharide alpha-1,3-glucosidase [EC:3.2.1.207]	SPAC1002.03c/0.0/---	biological_process:GO:0005975//carbohydrate metabolic process;molecular_function:GO:0004553//hydrolase activity, hydrolyzing O-glycosyl compounds;GO:0030246//carbohydrate binding;
CL744.Contig2_All	7882	0.75	0.78	0.69	3.75	4.27	3.52	74.74	356.85	2.49905	1.28e-32	2.28e-30	Up	gi|913321724|ref|XP_013192038.1|/2.9e-170/RNA-directed DNA polymerase from mobile element jockey-like [Amyelois transitella]	gi|913297558|ref|XM_013333315.1|/7.07e-101/PREDICTED: Amyelois transitella constitutive coactivator of PPAR-gamma-like protein 1 (LOC106133541), mRNA	sp|Q95SX7|RTBS_DROME/4e-36/Probable RNA-directed DNA polymerase from transposon BS OS=Drosophila melanogaster OX=7227 GN=RTase PE=2 SV=1	pxy:105392943/1.4e-62/(RefSeq) uncharacterized LOC105392943; K00030 isocitrate dehydrogenase (NAD+) [EC:1.1.1.41]	NA	NA
CL2884.Contig4_All	2581	0.37	0.25	0.31	1.17	2.13	1.86	9.58	50.46	2.49635	4.42e-07	9.08e-06	Up	gi|913316858|ref|XP_013189386.1|/1.3e-119/uncharacterized protein LOC106134001 isoform X1 [Amyelois transitella]	NA	sp|Q9VXN9|PGPLE_DROME/1e-48/Peptidoglycan-recognition protein LE OS=Drosophila melanogaster OX=7227 GN=PGRP-LE PE=1 SV=1	dpl:KGM_200905/1.6e-116/(GenBank) Peptidoglycan-recognition protein-LF; K01446 peptidoglycan recognition protein	Rv3811/8e-10/---	NA
CL4487.Contig2_All	837	10.1	23.99	8.54	54.03	63.95	122.16	134.2	684.38	2.49466	1.24e-07	2.78e-06	Up	gi|301070152|gb|ADK55522.1|/4.3e-96/heat shock protein [Spodoptera litura]	gi|301070151|gb|HM046615.1|/0.0/Spodoptera litura small heat shock protein (Hsp20.4) mRNA, complete cds	sp|P82147|L2EFL_DROME/1e-48/Protein lethal(2)essential for life OS=Drosophila melanogaster OX=7227 GN=l(2)efl PE=1 SV=1	bmor:692591/2.3e-88/Hsp20.4, Hsp22.6, hsp; (RefSeq) heat shock protein 20.4; K09542 crystallin, alpha B	NA	NA
CL4324.Contig4_All	2429	0.93	0.04	0	1.81	3.38	3.44	8.95	79.29	2.4934	0.00435295	0.0417999	Up	gi|512928083|ref|XP_004931495.1|/2.4e-62/U6 snRNA phosphodiesterase [Bombyx mori]	NA	sp|Q9VSK8|ZC3H3_DROME/2e-37/Zinc finger CCCH domain-containing protein 3 OS=Drosophila melanogaster OX=7227 GN=ZC3H3 PE=1 SV=2	NA	SPBC337.12/1e-18/---	NA
Unigene27196_All	1128	11.43	6.34	8.32	34.63	19.6	92.09	115.98	568.82	2.48229	2.5e-06	4.67e-05	Up	gi|156891153|gb|ABU96714.1|/3.0e-84/serine protease [Spodoptera litura]	gi|237865269|gb|FJ940726.1|/0.0/Spodoptera frugiperda trypsin (T-6) mRNA, complete cds	sp|P35042|TRYP_CHOFU/1e-92/Trypsin CFT-1 OS=Choristoneura fumiferana OX=7141 PE=1 SV=1	pmac:106709270/2.4e-64/(RefSeq) trypsin CFT-1-like; K01312 trypsin [EC:3.4.21.4]	VC1649/3e-18/---	biological_process:GO:0006508//proteolysis;molecular_function:GO:0004252//serine-type endopeptidase activity;
Unigene2079_All	8433	0.27	1.01	0.33	4.1	4.1	1.39	57.09	322.18	2.4813	6.36e-06	0.0001109	Up	gi|938243553|gb|ALJ30271.1|/0.0e+00/acetyl-CoA carboxylase ACC [Spodoptera litura]	gi|938243552|gb|KT261731.1|/0.0/Spodoptera litura putative acetyl-CoA carboxylase ACC mRNA, complete cds	sp|P11029|ACAC_CHICK/0.0/Acetyl-CoA carboxylase OS=Gallus gallus OX=9031 GN=ACAC PE=1 SV=1	bmor:101738903/0.0e+00/(RefSeq) acetyl-CoA carboxylase; K11262 acetyl-CoA carboxylase / biotin carboxylase 1 [EC:6.4.1.2 6.3.4.14 2.1.3.15]	YNR016c_1/0.0/---	biological_process:GO:0006633//fatty acid biosynthetic process;cellular_component:GO:0016021//integral component of membrane;molecular_function:GO:0004075//biotin carboxylase activity;GO:0003989//acetyl-CoA carboxylase activity;GO:0046872//metal ion binding;GO:0005524//ATP binding;
CL5106.Contig2_All	673	0.29	0.29	0.14	1.32	1.96	2.15	1.75	12.21	2.47351	0.00157001	0.017118	Up	gi|909550091|ref|XP_013149715.1|/7.6e-27/chitinase-like protein EN03 isoform X1 [Papilio polytes]	NA	sp|Q9GV28|IDGFL_BOMMO/3e-27/Chitinase-like protein EN03 OS=Bombyx mori OX=7091 GN=EN03 PE=1 SV=1	NA	NA	biological_process:GO:0071704//organic substance metabolic process;molecular_function:GO:0004553//hydrolase activity, hydrolyzing O-glycosyl compounds;
Unigene2349_All	4329	0.53	0.04	0.12	3.53	2.2	0.12	11.89	98.51	2.47136	0.00390391	0.0381496	Up	gi|909574838|ref|XP_013143137.1|/0.0e+00/talin-1 isoform X3 [Papilio polytes]	gi|910344695|ref|XM_013320723.1|/0.0/PREDICTED: Papilio xuthus talin-1 (LOC106124244), transcript variant X7, mRNA	sp|Q9Y4G6|TLN2_HUMAN/0.0/Talin-2 OS=Homo sapiens OX=9606 GN=TLN2 PE=1 SV=4	pxy:105383088/4.9e-275/(RefSeq) talin-1-like; K06271 talin	DR2133/3e-06/---	NA
Unigene6285_All	1922	0.74	0.78	1.13	4.6	4.35	4.96	21.13	99.3	2.47063	2.31e-12	8.11e-11	Up	gi|913315274|ref|XP_013188512.1|/1.8e-142/bromodomain-containing protein 7 [Amyelois transitella]	gi|943951270|ref|XM_014503066.1|/1.02e-98/PREDICTED: Papilio machaon bromodomain-containing protein 7-like (LOC106710882), mRNA	sp|Q5ZKG2|BRD7_CHICK/8e-23/Bromodomain-containing protein 7 OS=Gallus gallus OX=9031 GN=BRD7 PE=2 SV=1	prap:111000829/3.6e-137/(RefSeq) bromodomain-containing protein 7-like isoform X1; K11723 bromodomain-containing protein 7	NA	NA
CL777.Contig2_All	1040	19.09	25.72	34.6	153.88	105.46	152.15	331.21	1501.12	2.46915	8.2e-17	4.31e-15	Up	gi|827536620|ref|XP_012544064.1|/9.6e-45/circadian clock-controlled protein [Bombyx mori]	NA	sp|O76879|CCCP_DROME/8e-13/Circadian clock-controlled protein OS=Drosophila melanogaster OX=7227 GN=anon-3B1.2 PE=2 SV=2	NA	NA	NA
Unigene3864_All	847	0.22	0.11	0.21	1.35	1.18	1.65	1.78	11.81	2.46696	0.00151212	0.0165655	Up	NA	NA	NA	NA	NA	NA
CL1106.Contig5_All	683	47.98	17.16	22.57	251.98	59.8	183.88	219.39	1093.61	2.46568	2.34e-06	4.39e-05	Up	gi|383931937|gb|AFH57130.1|/1.9e-65/[Spodoptera exigua]	gi|383931936|gb|JQ619192.1|/0.0/Spodoptera exigua REPAT10 mRNA, complete cds	NA	NA	NA	NA
CL1404.Contig3_All	3140	1.32	0.29	1.55	7.3	3.6	6.98	42.54	209.61	2.46507	6.69e-06	0.000116168	Up	gi|198385545|gb|ACH86113.1|/9.0e-256/transcription factor HaHR3 [Helicoverpa armigera]	gi|270305455|gb|GU188853.1|/0.0/Xestia c-nigrum hormone receptor 3 mRNA, complete cds	sp|P49868|HR3_GALME/0.0/Probable nuclear hormone receptor HR3 OS=Galleria mellonella OX=7137 GN=HR3 PE=2 SV=1	pmac:106715277/2.5e-244/(RefSeq) probable nuclear hormone receptor HR3 isoform X1; K14033 nuclear receptor subfamily 1 group F member 4	NA	biological_process:GO:0006355//regulation of transcription, DNA-templated;GO:0043401//steroid hormone mediated signaling pathway;GO:0030522//intracellular receptor signaling pathway;cellular_component:GO:0005634//nucleus;molecular_function:GO:0043565//sequence-specific DNA binding;GO:0008270//zinc ion binding;GO:0003707//steroid hormone receptor activity;GO:0004887//thyroid hormone receptor activ…
Unigene18126_All	270	0.51	1.51	2.67	8.11	8.86	15.56	3.63	20.91	2.46434	0.000597804	0.00730903	Up	NA	NA	sp|Q28640|HRG_RABIT/3e-16/Histidine-rich glycoprotein (Fragment) OS=Oryctolagus cuniculus OX=9986 GN=HRG PE=1 SV=1	NA	MT2637/5e-06/---	NA
Unigene1707_All	495	3.63	1.7	0.98	10.27	12.09	13.75	10.48	55.45	2.46377	3.26e-06	5.96e-05	Up	NA	NA	NA	NA	NA	NA
CL1434.Contig2_All	1259	0.57	0.45	0.12	2.9	2.62	1.15	4.84	30.6	2.46291	0.000348985	0.00450561	Up	gi|943970614|ref|XP_014366970.1|/5.6e-132/methionine aminopeptidase 1D, mitochondrial isoform X2 [Papilio machaon]	NA	sp|Q4VBS4|MAP12_DANRE/9e-98/Methionine aminopeptidase 1D, mitochondrial OS=Danio rerio OX=7955 GN=metap1d PE=2 SV=1	bmor:101745776/2.9e-127/(RefSeq) methionine aminopeptidase 1D, mitochondrial; K01265 methionyl aminopeptidase [EC:3.4.11.18]	YLR244c/1e-78/---	molecular_function:GO:0016787//hydrolase activity;
Unigene18375_All	748	0.65	1.67	1.32	3.89	11.12	6.59	10.32	56.33	2.46235	1.25e-05	0.000207739	Up	gi|768407875|ref|XP_011568234.1|/1.1e-42/cuticle protein 19-like [Plutella xylostella]	NA	sp|P45583|CU19_LOCMI/4e-33/Cuticle protein 19 OS=Locusta migratoria OX=7004 PE=1 SV=1	NA	NA	NA
Unigene1042_All	880	0.11	0.21	0.1	0.86	1.64	0.95	1.41	10.78	2.45973	0.00282054	0.0286572	Up	gi|768443546|ref|XP_011563593.1|/5.0e-10/uncharacterized protein LOC105393516 [Plutella xylostella]	gi|291201248|emb|FP340423.1|/1.43e-19/02A22_HaBAC_fin, Helicoverpa armigera BAC, pupae DNA	NA	NA	NA	NA
Unigene4885_All	1587	0.5	0.22	0.79	0.56	13.49	0.33	10.12	92.75	2.45913	0.00530085	0.0494758	Up	gi|913310854|ref|XP_013186083.1|/1.1e-23/uncharacterized protein LOC106131514 isoform X2 [Amyelois transitella]	NA	sp|Q52KI8|SRRM1_MOUSE/2e-06/Serine/arginine repetitive matrix protein 1 OS=Mus musculus OX=10090 GN=Srrm1 PE=1 SV=2	NA	NA	NA
CL649.Contig8_All	6497	0	0.33	0.49	1.86	1.62	2.26	23.98	143.46	2.45724	0.00115564	0.0130801	Up	gi|913312278|ref|XP_013186858.1|/5.6e-135/protein alan shepard [Amyelois transitella]	gi|913312277|ref|XM_013331404.1|/0.0/PREDICTED: Amyelois transitella protein alan shepard (LOC106132087), mRNA	sp|B4KX02|SHEP_DROMO/5e-120/Protein alan shepard OS=Drosophila mojavensis OX=7230 GN=shep PE=3 SV=1	hmg:100210863/2.2e-16/(RefSeq) ELAV-like protein 3; K13208 ELAV like protein 2/3/4	SPAC140.02/2e-12/---	molecular_function:GO:0003676//nucleic acid binding;
Unigene2094_All	1170	0.57	0.99	0.15	2.58	4.16	3.14	7.28	41.82	2.45604	5.08e-05	0.000768658	Up	NA	NA	NA	NA	NA	NA
Unigene22531_All	2341	0.37	0.43	0.33	2.11	2.4	1.39	10.26	52.37	2.45484	1.25e-07	2.79e-06	Up	gi|134001323|gb|ABO45239.1|/8.2e-153/transcriptase [Ostrinia nubilalis]	gi|619325819|emb|FO681376.1|/0.0/Spodoptera frugiperda sequence from BAC clone 83D20	sp|P08548|LIN1_NYCCO/6e-21/LINE-1 reverse transcriptase homolog OS=Nycticebus coucang OX=9470 PE=3 SV=1	bmor:100158253/2.3e-32/Pi3k60, pi3k; (RefSeq) phosphatidylinositol 3-kinase 60; K02649 phosphoinositide-3-kinase regulatory subunit alpha/beta/delta	NA	biological_process:GO:0090305//nucleic acid phosphodiester bond hydrolysis;GO:0006278//RNA-dependent DNA biosynthetic process;molecular_function:GO:0003964//RNA-directed DNA polymerase activity;GO:0004519//endonuclease activity;
Unigene18234_All	947	0.1	0.2	0.28	1.38	1.51	1.16	2.16	13.57	2.45231	0.00103472	0.0118741	Up	NA	NA	NA	NA	NA	NA
CL601.Contig4_All	1568	0	0.41	0.22	1.29	1.9	1.16	3.91	25.09	2.45034	0.000988208	0.0114421	Up	gi|512937434|ref|XP_004933765.1|/2.1e-75/chondroitin sulfate synthase 2 [Bombyx mori]	gi|910310958|ref|XM_013306011.1|/5.08e-86/PREDICTED: Papilio xuthus chondroitin sulfate synthase 2 (LOC106113279), mRNA	sp|Q9P2E5|CHPF2_HUMAN/1e-20/Chondroitin sulfate glucuronyltransferase OS=Homo sapiens OX=9606 GN=CHPF2 PE=2 SV=2	bmor:101741187/3.8e-76/(RefSeq) chondroitin sulfate synthase 2; K00747 chondroitin polymerizing factor [EC:2.4.1.175 2.4.1.226]	NA	cellular_component:GO:0032580//Golgi cisterna membrane;molecular_function:GO:0008376//acetylgalactosaminyltransferase activity;
CL966.Contig7_All	3531	0.91	1.56	0.93	7.01	7.87	3.24	49.75	249.99	2.44955	1.14e-09	3.19e-08	Up	NA	NA	NA	NA	NA	NA
Unigene20672_All	323	0.76	0.38	0.68	4.99	1.48	8.88	1.78	12.7	2.44836	0.00402118	0.0391603	Up	NA	NA	NA	NA	NA	NA
CL601.Contig5_All	2058	1.05	1.39	1.23	6.01	6.05	6.52	30.88	142.76	2.44677	2.76e-16	1.38e-14	Up	gi|512937434|ref|XP_004933765.1|/4.6e-107/chondroitin sulfate synthase 2 [Bombyx mori]	gi|910310958|ref|XM_013306011.1|/2.32e-110/PREDICTED: Papilio xuthus chondroitin sulfate synthase 2 (LOC106113279), mRNA	sp|Q9P2E5|CHPF2_HUMAN/3e-27/Chondroitin sulfate glucuronyltransferase OS=Homo sapiens OX=9606 GN=CHPF2 PE=2 SV=2	bmor:101741187/8.4e-108/(RefSeq) chondroitin sulfate synthase 2; K00747 chondroitin polymerizing factor [EC:2.4.1.175 2.4.1.226]	NA	cellular_component:GO:0032580//Golgi cisterna membrane;molecular_function:GO:0008376//acetylgalactosaminyltransferase activity;
Unigene17778_All	2482	0.14	0.21	0.23	1.29	1.26	0.79	6.07	31.76	2.44488	1.06e-05	0.00017845	Up	gi|913333772|ref|XP_013198575.1|/0.0e+00/uncharacterized protein LOC106141470 [Amyelois transitella]	gi|913333771|ref|XM_013343121.1|/0.0/PREDICTED: Amyelois transitella uncharacterized LOC106141470 (LOC106141470), mRNA	NA	NA	NA	NA
CL4256.Contig1_All	2088	0.25	0.04	0.16	0.71	1.99	0.49	3.91	26.32	2.44315	0.001173	0.0132474	Up	NA	NA	NA	NA	NA	NA
CL2698.Contig1_All	2520	1.11	0.85	0.24	4.56	6.67	1.74	21.88	127.73	2.43982	4.34e-05	0.000663223	Up	gi|357619927|gb|EHJ72312.1|/2.7e-271/protein KGM_02369 [Danaus plexippus]	gi|768430888|ref|XM_011558390.1|/0.0/PREDICTED: Plutella xylostella serine proteinase stubble-like (LOC105387636), mRNA	sp|Q9VZH2|MAS_DROME/0.0/Protein masquerade OS=Drosophila melanogaster OX=7227 GN=mas PE=1 SV=1	amex:103033709/5.4e-32/(RefSeq) chymotrypsinogen A-like; K01310 chymotrypsin [EC:3.4.21.1]	VC1649/9e-26/---	NA
CL751.Contig1_All	1011	1.33	2.13	1.01	8.18	6.56	8.28	16.85	81.74	2.43959	1.01e-08	2.57e-07	Up	NA	NA	NA	NA	NA	NA
Unigene17794_All	2026	0.35	0.51	0.28	1.6	2.84	1.91	9.51	49.14	2.43806	9.08e-07	1.79e-05	Up	gi|357630753|gb|EHJ78674.1|/1.5e-09/transcriptase [Danaus plexippus]	gi|186469900|gb|EU622827.1|/4.32e-23/Spodoptera exigua chitin synthase B (CHSB) gene, complete cds	NA	NA	NA	biological_process:GO:0090304//nucleic acid metabolic process;molecular_function:GO:0003824//catalytic activity;
CL3873.Contig1_All	1377	0.39	0.23	0.08	2.49	1.45	0.67	3.47	22.96	2.43509	0.00128826	0.0144151	Up	NA	NA	NA	NA	NA	NA
Unigene13019_All	919	17.35	50.61	20.6	117.3	131.87	224.2	311.75	1504.45	2.43498	5.54e-08	1.29e-06	Up	gi|301070148|gb|ADK55520.1|/4.4e-102/heat shock protein [Spodoptera litura]	gi|301070147|gb|HM046613.1|/0.0/Spodoptera litura small heat shock protein (Hsp20.8) mRNA, complete cds	sp|P82147|L2EFL_DROME/1e-47/Protein lethal(2)essential for life OS=Drosophila melanogaster OX=7227 GN=l(2)efl PE=1 SV=1	bmor:778499/6.0e-82/Hsp20.8, hsp; (RefSeq) heat shock protein hsp20.8; K09542 crystallin, alpha B	SMa1118/8e-06/---	molecular_function:GO:0005212//structural constituent of eye lens;
CL5158.Contig1_All	4404	2.46	2.4	1.7	11.2	12.09	9.54	121.6	561.83	2.43151	1.21e-25	1.21e-23	Up	gi|913320365|ref|XP_013191294.1|/1.8e-238/septin-7 isoform X5 [Amyelois transitella]	gi|913320364|ref|XM_013335840.1|/0.0/PREDICTED: Amyelois transitella septin-7 (LOC106135510), transcript variant X5, mRNA	sp|P40797|PNUT_DROME/0.0/Protein peanut OS=Drosophila melanogaster OX=7227 GN=pnut PE=1 SV=2	dpl:KGM_203839/1.1e-240/(GenBank) peanut like protein; K16944 septin 7	SPAC4F10.11/9e-104/---	NA
Unigene16216_All	4695	0.33	0.7	1.16	3.61	5.93	2.3	44.84	221.23	2.42107	5.44e-07	1.11e-05	Up	gi|357625425|gb|EHJ75880.1|/0.0e+00/protein KGM_06150 [Danaus plexippus]	gi|910333483|ref|XM_013314677.1|/0.0/PREDICTED: Papilio xuthus microtubule-associated protein futsch-like (LOC106119626), transcript variant X3, mRNA	sp|Q99LM3|SMTL1_MOUSE/6e-37/Smoothelin-like protein 1 OS=Mus musculus OX=10090 GN=Smtnl1 PE=1 SV=1	bacu:103002192/3.5e-32/FBXO39; (RefSeq) F-box protein 39; K10314 F-box protein 39	ECU09g0290/2e-21/---	NA
CL4036.Contig2_All	854	34.55	35.44	44.17	242.21	157.84	167.56	378.65	1666.27	2.41761	2.53e-23	2.11e-21	Up	NA	NA	sp|Q6RHW0|K1C9_MOUSE/5e-67/Keratin, type I cytoskeletal 9 OS=Mus musculus OX=10090 GN=Krt9 PE=1 SV=3	NA	XF0818/2e-48/---	NA
Unigene14432_All	1232	3.38	4.19	1.94	21.47	9.07	18.63	45.58	213.45	2.40403	6.42e-08	1.49e-06	Up	gi|768428139|ref|XP_011555192.1|/3.4e-73/carbonyl reductase family member 4-like [Plutella xylostella]	NA	sp|Q29529|CBR2_PIG/1e-32/Carbonyl reductase [NADPH] 2 OS=Sus scrofa OX=9823 GN=CBR2 PE=1 SV=1	cel:CELE_R11D1.11/1.8e-25/dhs-21; (RefSeq) L-xylulose reductase; K03331 L-xylulose reductase [EC:1.1.1.10]	SA2260/1e-37/---	NA
Unigene9927_All	463	4.66	5.51	8.29	60.69	8.59	36.04	29.46	142.64	2.40245	7.86e-05	0.00115146	Up	gi|156891151|gb|ABU96713.1|/3.6e-28/precursor [Spodoptera litura] gt;gi|305861200|gb|ADM72854.1| diapausin precursor [Spodoptera exigua] gt;gi|827029697|gb|AKJ54511.1| diapausin A2 [Spodoptera exigua] gt;gi|827029700|gb|AKJ54512.1| diapausin A3 [Spodoptera exigua] gt;gi|827029706|gb|AKJ54514.1| diapausin A5 [Spodoptera exigua] gt;gi|827029708|gb|AKJ54515.1| diapausin A6 [Spodoptera exigua] gt;gi|…	gi|827029707|gb|KP056533.1|/0.0/Spodoptera exigua diapausin A6 mRNA, complete cds	sp|Q8T0W8|DIAP_GASAT/1e-20/Diapause-specific peptide OS=Gastrophysa atrocyanea OX=169758 PE=1 SV=1	NA	NA	biological_process:GO:0050832//defense response to fungus;GO:0031640//killing of cells of other organism;GO:0042742//defense response to bacterium;GO:0045087//innate immune response;cellular_component:GO:0005576//extracellular region;
Unigene3529_All	1674	0.63	0.42	0.15	2.6	2.32	1.82	8	41.93	2.40194	1.72e-05	0.000279777	Up	NA	gi|123299275|dbj|AB247378.1|/2.79e-14/Antheraea yamamai vg gene for vitellogenin, complete cds	NA	NA	NA	NA
Unigene14197_All	1484	0.13	0.31	0	1.07	1.08	0.99	2.4	16.42	2.40048	0.00238202	0.0246999	Up	gi|913321214|ref|XP_013191758.1|/4.1e-25/zinc finger protein ubi-d4 isoform X1 [Amyelois transitella]	NA	NA	pmac:106714730/6.4e-25/(RefSeq) filamin-binding LIM protein 1-like; K13196 zinc finger protein ubi-d4	NA	NA
CL3236.Contig2_All	5241	1.28	0.91	1.29	4.6	6.79	5.77	78.75	351.76	2.39906	1.84e-19	1.18e-17	Up	gi|569534449|gb|AHE57674.1|/9.7e-287/triglyceride lipase [Manduca sexta]	gi|909570248|ref|XM_013285208.1|/0.0/PREDICTED: Papilio polytes uncharacterized LOC106105009 (LOC106105009), mRNA	sp|Q91WW7|PLPL3_MOUSE/2e-78/1-acylglycerol-3-phosphate O-acyltransferase Pnpla3 OS=Mus musculus OX=10090 GN=Pnpla3 PE=1 SV=1	lak:106181778/4.3e-100/(RefSeq) patatin-like phospholipase domain-containing protein 2; K16816 patatin-like phospholipase domain-containing protein 2 [EC:3.1.1.3]	NA	biological_process:GO:0006629//lipid metabolic process;
CL718.Contig9_All	4874	0.78	0.94	3.64	9.88	12.69	6.43	117.26	557.67	2.39704	5.17e-06	9.16e-05	Up	gi|909553578|ref|XP_013148226.1|/0.0e+00/Niemann-Pick C1 protein isoform X4 [Papilio polytes]	gi|909553577|ref|XM_013292772.1|/0.0/PREDICTED: Papilio polytes Niemann-Pick C1 protein (LOC106110837), transcript variant X4, mRNA	sp|P56941|NPC1_PIG/0.0/NPC intracellular cholesterol transporter 1 OS=Sus scrofa OX=9823 GN=NPC1 PE=2 SV=1	prap:111000620/0.0e+00/(RefSeq) Niemann-Pick C1 protein-like isoform X1; K12385 Niemann-Pick C1 protein	NA	NA
Unigene3059_All	2185	1.14	0.61	0.78	3.72	4.41	4.31	22.31	102.35	2.39467	4.78e-11	1.5e-09	Up	NA	NA	NA	NA	NA	NA
CL2418.Contig2_All	2339	0.63	1.01	1.73	4	11.79	2.84	33.22	172.44	2.38588	2.15e-05	0.000345981	Up	NA	NA	sp|Q95JC9|PRP_PIG/9e-166/Basic proline-rich protein OS=Sus scrofa OX=9823 PE=1 SV=2	NA	Rv0355c/6e-38/---	NA
CL4294.Contig1_All	3291	0.23	0.16	0.12	1.33	1.02	0.39	6.32	34.49	2.37933	0.000165579	0.00227725	Up	gi|909576787|ref|XP_013144186.1|/6.7e-302/uncharacterized protein LOC106107735 isoform X1 [Papilio polytes]	gi|910335764|ref|XM_013315916.1|/8.57e-67/PREDICTED: Papilio xuthus uncharacterized LOC106120565 (LOC106120565), mRNA	sp|Q75JC9|Y8484_DICDI/9e-06/Uncharacterized protein DDB_G0271670 OS=Dictyostelium discoideum OX=44689 GN=DDB_G0271670 PE=3 SV=1	NA	NA	NA
CL940.Contig14_All	1522	0.31	0.4	0	0.69	1.29	2.75	3.78	25.58	2.37577	0.00372968	0.0366412	Up	gi|909558816|ref|XP_013134430.1|/3.5e-104/ADP-ribosylation factor-like protein 8 [Papilio polytes] gt;gi|910348408|ref|XP_013178180.1| PREDICTED: ADP-ribosylation factor-like protein 8 [Papilio xuthus] gt;gi|930655781|gb|KPI98109.1| ADP-ribosylation factor-like protein 8 [Papilio xuthus]	gi|909558815|ref|XM_013278976.1|/0.0/PREDICTED: Papilio polytes ADP-ribosylation factor-like protein 8 (LOC106100202), mRNA	sp|Q9VHV5|ARL8_DROME/2e-117/ADP-ribosylation factor-like protein 8 OS=Drosophila melanogaster OX=7227 GN=Gie PE=1 SV=1	prap:111003212/6.4e-105/(RefSeq) ADP-ribosylation factor-like protein 8; K07955 ADP-ribosylation factor-like protein 8	YDL137w/2e-27/---	biological_process:GO:0007264//small GTPase mediated signal transduction;cellular_component:GO:0005622//intracellular;molecular_function:GO:0005525//GTP binding;
Unigene250_All	1721	0.18	0.12	0.46	0.87	1.85	1.55	5.11	26.91	2.37389	0.000433096	0.00547012	Up	gi|910314103|ref|XP_013179058.1|/3.1e-149/CMP-sialic acid transporter 1 [Papilio xuthus] gt;gi|930650470|gb|KPI92815.1| CMP-sialic acid transporter [Papilio xuthus]	gi|619325826|emb|FO681383.1|/0.0/Spodoptera frugiperda sequence from BAC clone 74P15	sp|Q9VMU8|SENJU_DROME/4e-99/UDP-galactose transporter senju OS=Drosophila melanogaster OX=7227 GN=senju PE=1 SV=2	amex:103036992/9.5e-12/slc35a4; (RefSeq) probable UDP-sugar transporter protein SLC35A4; K15273 solute carrier family 35 (probable UDP-sugar transporter), member A4	SPCC1795.03/2e-14/---	NA
Unigene14629_All	354	5.35	3.66	3.32	25.52	13.58	25.01	13.42	61.68	2.36583	1.03e-06	2.02e-05	Up	NA	gi|346714791|dbj|AK383362.1|/1.17e-21/Bombyx mori mRNA, clone: MFB-03G10	NA	NA	NA	NA
CL307.Contig20_All	1795	0.1	0.15	0.56	1.41	2.43	1	5.89	32.88	2.36474	0.00113623	0.0128886	Up	gi|930668150|gb|KPJ09191.1|/7.2e-149/DNA polymerase from mobile element jockey [Papilio machaon]	NA	sp|Q95SX7|RTBS_DROME/5e-41/Probable RNA-directed DNA polymerase from transposon BS OS=Drosophila melanogaster OX=7227 GN=RTase PE=2 SV=1	api:100568954/1.6e-41/(RefSeq) uncharacterized LOC100568954; K04911 potassium voltage-gated channel Eag-related subfamily H member 8	NA	NA
CL4531.Contig2_All	910	0.62	0.1	0	1.55	2.36	1.52	2.41	17.57	2.3606	0.00467534	0.0444512	Up	NA	NA	NA	NA	NA	NA
CL4746.Contig2_All	1174	0.31	0.08	0.07	1.09	1.11	0.92	2.1	13.23	2.35999	0.00236256	0.0245289	Up	NA	NA	NA	NA	NA	NA
CL1776.Contig3_All	1603	1.41	0.36	0.13	2.06	2.23	7.37	11.41	66.84	2.35767	0.00197138	0.0209252	Up	gi|357613018|gb|EHJ68272.1|/9.4e-92/protein KGM_09316 [Danaus plexippus]	gi|768422295|ref|XM_011553693.1|/6.44e-115/PREDICTED: Plutella xylostella C-type lectin mannose-binding isoform-like (LOC105383612), transcript variant X2, mRNA	sp|Q59DY5|LEDL3_DROME/5e-18/C-type lectin 37Db OS=Drosophila melanogaster OX=7227 GN=lectin-37Db PE=2 SV=1	pbi:103068134/6.1e-13/MRC1; (RefSeq) macrophage mannose receptor 1 isoform X1; K06560 mannose receptor, C type	NA	molecular_function:GO:0030246//carbohydrate binding;
CL1465.Contig3_All	2249	0.59	0.25	0.59	2.17	2.2	2.76	13.24	59.46	2.34672	5.92e-07	1.2e-05	Up	gi|913327991|ref|XP_013195480.1|/1.8e-213/protein tumorous imaginal discs, mitochondrial-like isoform X2 [Amyelois transitella]	gi|909549987|ref|XM_013293676.1|/0.0/PREDICTED: Papilio polytes protein tumorous imaginal discs, mitochondrial-like (LOC106111543), transcript variant X2, mRNA	sp|Q24331|TID_DROVI/0.0/Protein tumorous imaginal discs, mitochondrial OS=Drosophila virilis OX=7244 GN=l(2)tid PE=2 SV=1	pmac:106720821/4.7e-213/(RefSeq) protein tumorous imaginal discs, mitochondrial-like isoform X1; K09504 DnaJ homolog subfamily A member 3	BS_dnaJ/8e-73/---	NA
CL4481.Contig4_All	2322	0.73	0.87	0.72	3.24	2.93	5.01	21.96	96.16	2.34602	7.39e-09	1.9e-07	Up	gi|827548078|ref|XP_012546294.1|/8.4e-57/mediator of RNA polymerase II transcription subunit 28 [Bombyx mori]	NA	sp|Q17P98|MED28_AEDAE/3e-44/Mediator of RNA polymerase II transcription subunit 28 OS=Aedes aegypti OX=7159 GN=MED28 PE=3 SV=1	bmor:101735875/1.5e-57/(RefSeq) mediator of RNA polymerase II transcription subunit 28; K15141 mediator of RNA polymerase II transcription subunit 28	NA	NA
CL282.Contig3_All	11124	0.81	0.59	1.16	4.38	4.76	3.07	125.3	538.1	2.34342	3.01e-15	1.38e-13	Up	gi|943963414|ref|XP_014364019.1|/1.1e-186/cyclin-T [Papilio machaon]	gi|346705541|dbj|AK377458.1|/0.0/Bombyx mori mRNA, clone: fwd-27H13	sp|O96433|CCNT_DROME/3e-136/Cyclin-T OS=Drosophila melanogaster OX=7227 GN=CycT PE=1 SV=2	pmac:106715278/2.0e-187/(RefSeq) cyclin-T; K15188 cyclin T	SPBC32F12.06/7e-23/---	NA
CL276.Contig2_All	4241	0.59	0.37	0.36	1.83	2.33	2.06	22.93	102.29	2.34099	1.05e-10	3.21e-09	Up	gi|827554202|ref|XP_012548705.1|/0.0e+00/signal-induced proliferation-associated 1-like protein 2 [Bombyx mori]	gi|910314508|ref|XM_013325679.1|/0.0/PREDICTED: Papilio xuthus signal-induced proliferation-associated 1-like protein 2 (LOC106127565), transcript variant X2, mRNA	sp|Q8C0T5|SI1L1_MOUSE/0.0/Signal-induced proliferation-associated 1-like protein 1 OS=Mus musculus OX=10090 GN=Sipa1l1 PE=1 SV=2	bmor:101736540/0.0e+00/(RefSeq) signal-induced proliferation-associated 1-like protein 2; K17702 signal-induced proliferation-associated 1 like protein 2	NA	biological_process:GO:0043547//positive regulation of GTPase activity;GO:0051056//regulation of small GTPase mediated signal transduction;molecular_function:GO:0005096//GTPase activator activity;
CL5469.Contig1_All	771	0.87	0.37	0.35	3.38	4.17	1.71	4.57	24.86	2.33545	0.000390068	0.00498726	Up	NA	gi|379067630|gb|JN992291.1|/4.48e-19/Spodoptera exigua rieske iron-sulfur protein of mitochondrial complex III gene, complete cds; nuclear gene for mitochondrial product	NA	NA	NA	NA
CL1071.Contig3_All	1052	0	0.92	0.9	4.39	2.37	4.23	7.57	40.21	2.33239	0.00160412	0.0174552	Up	gi|379326756|gb|AFD01656.1|/4.9e-57/protein [Helicoverpa armigera]	NA	sp|Q9W0K7|BAB1_DROME/8e-23/Protein bric-a-brac 1 OS=Drosophila melanogaster OX=7227 GN=bab1 PE=2 SV=2	pxy:105384232/1.5e-52/(RefSeq) aminoacylase-1-like; K14677 aminoacylase [EC:3.5.1.14]	NA	NA
CL4273.Contig1_All	3487	0.39	0.32	0.35	2.33	2.14	0.89	15.61	72.99	2.32734	1.12e-06	2.19e-05	Up	gi|913320475|ref|XP_013191356.1|/3.5e-301/uncharacterized protein LOC106135555 [Amyelois transitella]	NA	NA	pxy:105391721/8.1e-236/(RefSeq) uncharacterized LOC105391721; K10848 DNA excision repair protein ERCC-4 [EC:3.1.-.-]	NA	NA
CL3795.Contig1_All	4125	12.59	1.68	2.98	31.53	26.58	33.18	295.63	1441.68	2.32673	4.92e-05	0.000746117	Up	gi|943966261|ref|XP_014365203.1|/0.0e+00/aminopeptidase N-like isoform X2 [Papilio machaon]	gi|657736969|ref|XM_008322628.1|/2.43e-33/PREDICTED: Cynoglossus semilaevis glutamyl aminopeptidase (aminopeptidase A) (enpep), mRNA	sp|P79098|AMPN_BOVIN/1e-173/Aminopeptidase N OS=Bos taurus OX=9913 GN=ANPEP PE=2 SV=4	pmac:106716235/0.0e+00/(RefSeq) aminopeptidase N-like isoform X1; K11140 aminopeptidase N [EC:3.4.11.2]	SPBC1921.05/3e-110/---	molecular_function:GO:0070011//peptidase activity, acting on L-amino acid peptides;
Unigene3265_All	943	0	0.88	0.74	3.77	3.88	2.34	6.1	33.42	2.32231	0.00134754	0.0149852	Up	gi|925671777|gb|KOX69531.1|/4.3e-12/domain-containing protein 2 [Melipona quadrifasciata]	gi|4574716|gb|AF126012.1|/2.61e-07/Antheraea mylitta mariner transposon Anm4.2 transposase pseudogene, complete sequence	NA	NA	NA	biological_process:GO:0015074//DNA integration;molecular_function:GO:0003676//nucleic acid binding;
CL3764.Contig1_All	584	15.69	12.17	2.92	56.46	40.69	59.1	61.76	291.14	2.32062	5.95e-06	0.000104542	Up	gi|909563773|ref|XP_013137125.1|/3.7e-14/DEAD-box ATP-dependent RNA helicase 9 [Papilio polytes]	NA	sp|Q8T634|CU36A_MANSE/3e-08/Pupal cuticle protein 36a OS=Manduca sexta OX=7130 GN=PCP36a PE=2 SV=1	NA	NA	NA
Unigene3136_All	2879	9.32	8.09	9	32.5	32.18	57.82	320.83	1324.54	2.31974	6.29e-14	2.54e-12	Up	gi|910346845|ref|XP_013177340.1|/1.5e-111/acyl-CoA-binding domain-containing protein 5 [Papilio xuthus]	gi|381289566|gb|JQ236852.1|/1.65e-48/Spodoptera exigua glutathione S-transferase S protein (GSTS1) gene, complete cds	sp|Q640U0|ACBD5_XENTR/4e-36/Acyl-CoA-binding domain-containing protein 5 OS=Xenopus tropicalis OX=8364 GN=acbd5 PE=2 SV=1	umr:103664953/3.3e-17/ECI2; (RefSeq) enoyl-CoA delta isomerase 2; K13239 Delta3-Delta2-enoyl-CoA isomerase [EC:5.3.3.8]	RSp0295/3e-19/---	NA
CL1643.Contig2_All	808	1.77	2.58	1.43	8.53	7.56	12.17	17.6	77.52	2.3181	1.36e-07	3.03e-06	Up	gi|827536528|ref|XP_012553399.1|/2.7e-18/uncharacterized protein LOC105843019 [Bombyx mori]	NA	NA	NA	NA	NA
CL2933.Contig1_All	2321	0.89	0.51	0.83	2.98	3.69	3.66	21.03	90.41	2.31555	5.26e-10	1.52e-08	Up	gi|913326920|ref|XP_013194893.1|/2.5e-125/G-protein coupled receptor Mth2-like [Amyelois transitella]	gi|909578978|ref|XM_013289911.1|/1.80e-17/PREDICTED: Papilio polytes G-protein coupled receptor Mth2-like (LOC106108657), mRNA	sp|Q95NT6|MTH2_DROYA/1e-40/G-protein coupled receptor Mth2 OS=Drosophila yakuba OX=7245 GN=mth2 PE=3 SV=1	fcd:110850838/6.5e-32/(RefSeq) G-protein coupled receptor Mth-like isoform X1; K04599 G protein-coupled receptor Mth (Methuselah protein)	NA	NA
CL420.Contig5_All	8402	1.2	1.66	1.82	6.83	8.37	6.37	171.6	714.94	2.31227	1.07e-24	9.94e-23	Up	gi|746831190|ref|XP_011051651.1|/1.1e-111/histone-lysine N-methyltransferase SETMAR-like [Acromyrmex echinatior]	gi|746831189|ref|XM_011053349.1|/4.08e-173/PREDICTED: Acromyrmex echinatior histone-lysine N-methyltransferase SETMAR-like (LOC105144447), mRNA	sp|Q7JQ07|MOS1T_DROMA/1e-33/Mariner Mos1 transposase OS=Drosophila mauritiana OX=7226 GN=mariner\T PE=1 SV=1	cfo:105255530/2.2e-90/(RefSeq) uncharacterized protein LOC105255530; K11433 histone-lysine N-methyltransferase SETMAR [EC:2.1.1.43]	NA	biological_process:GO:0032259//methylation;molecular_function:GO:0008168//methyltransferase activity;
CL685.Contig2_All	1771	119.77	90.9	112.74	448.8	472.35	546.09	2368.17	9641.89	2.30683	6.14e-32	1.06e-29	Up	gi|357614665|gb|EHJ69203.1|/3.6e-84/T transcript variant B [Danaus plexippus]	gi|429508144|gb|JX989825.1|/0.0/Spodoptera frugiperda troponin T isoform E (TnT) mRNA, complete cds, alternatively spliced	sp|P19351|TNNT_DROME/0.0/Troponin T, skeletal muscle OS=Drosophila melanogaster OX=7227 GN=up PE=1 SV=3	dpl:KGM_204739/6.6e-85/(GenBank) troponin T transcript variant B; K12046 troponin T, fast skeletal muscle	XF1267/2e-11/---	biological_process:GO:0006937//regulation of muscle contraction;cellular_component:GO:0005861//troponin complex;
CL4407.Contig4_All	940	11.21	9.59	8.33	53.97	26.05	56.74	105.71	440.01	2.3067	3.35e-10	9.86e-09	Up	gi|768447661|ref|XP_011565824.1|/2.0e-33/uncharacterized protein LOC105395573 isoform X1 [Plutella xylostella]	NA	NA	NA	NA	NA
Unigene690_All	854	9.87	11.55	4.53	38.35	31.25	54.64	83.22	362.08	2.30462	1.98e-08	4.84e-07	Up	gi|112983144|ref|NP_001036942.1|/9.2e-70/shock protein hsp23.7 precursor [Bombyx mori] gt;gi|56378323|dbj|BAD74198.1| heat shock protein hsp23.7 [Bombyx mori]	NA	sp|P82147|L2EFL_DROME/3e-46/Protein lethal(2)essential for life OS=Drosophila melanogaster OX=7227 GN=l(2)efl PE=1 SV=1	bmor:692488/1.7e-70/Hsp23.7; (RefSeq) heat shock protein hsp23.7; K09542 crystallin, alpha B	NA	NA
CL4043.Contig1_All	10570	1.37	0.77	0.35	4.37	4.76	3.03	110.13	509.03	2.29626	2.68e-07	5.7e-06	Up	gi|910347819|ref|XP_013177859.1|/0.0e+00/uncharacterized protein LOC106125286 isoform X1 [Papilio xuthus] gt;gi|910347821|ref|XP_013177860.1| PREDICTED: uncharacterized protein LOC106125286 isoform X1 [Papilio xuthus]	gi|943948264|ref|XM_014501703.1|/6.73e-162/PREDICTED: Papilio machaon uncharacterized LOC106709819 (LOC106709819), partial mRNA	sp|Q3UG20|KMT2E_MOUSE/8e-65/Inactive histone-lysine N-methyltransferase 2E OS=Mus musculus OX=10090 GN=Kmt2e PE=1 SV=2	pmac:106709819/0.0e+00/(RefSeq) uncharacterized protein LOC106709819; K09189 histone-lysine N-methyltransferase MLL5 [EC:2.1.1.43]	SPAC22E12.11c/1e-28/---	NA
CL1835.Contig2_All	980	7.99	16.82	22.97	64.76	20.4	158.79	187.5	804.58	2.291	0.000157626	0.00217584	Up	gi|827029640|gb|AKJ54491.1|/5.3e-138/1 [Spodoptera exigua]	gi|827029639|gb|KP056509.1|/0.0/Spodoptera exigua attacin 1 mRNA, complete cds	sp|P50725|ATTA_TRINI/3e-116/Attacin-A OS=Trichoplusia ni OX=7111 PE=3 SV=1	NA	NA	biological_process:GO:0006952//defense response;GO:0002376//immune system process;cellular_component:GO:0005576//extracellular region;
Unigene18368_All	789	1.34	5.54	1.13	8.52	12.65	21.45	23.33	114.02	2.29052	0.000225218	0.00302495	Up	gi|512896232|ref|XP_004923862.1|/3.7e-65/protein lethal(2)essential for life-like [Bombyx mori]	NA	sp|P82147|L2EFL_DROME/4e-35/Protein lethal(2)essential for life OS=Drosophila melanogaster OX=7227 GN=l(2)efl PE=1 SV=1	bmor:101736652/6.8e-66/(RefSeq) protein lethal(2)essential for life-like; K09542 crystallin, alpha B	MA3589/6e-06/---	NA
CL429.Contig4_All	4365	0.92	0.85	0.65	3.72	4.09	3.22	44.45	186.45	2.28455	1.01e-16	5.27e-15	Up	gi|805308762|gb|AKB11758.1|/1.2e-298/[Helicoverpa armigera]	gi|507116801|gb|KC787697.1|/0.0/Spodoptera littoralis heat shock transcription factor mRNA, partial cds	sp|P22813|HSF_DROME/4e-98/Heat shock factor protein OS=Drosophila melanogaster OX=7227 GN=Hsf PE=1 SV=1	bmor:100862835/1.0e-248/HSFd, HSFa2, HSFb, HSFc; (RefSeq) heat shock factor-d; K09414 heat shock transcription factor 1	YGL073w/1e-29/---	biological_process:GO:0009408//response to heat;GO:0006355//regulation of transcription, DNA-templated;cellular_component:GO:0005634//nucleus;molecular_function:GO:0043565//sequence-specific DNA binding;GO:0003700//DNA-binding transcription factor activity;
Unigene6607_All	582	0.87	0	0.48	2.27	2.17	4.43	2.85	16.43	2.28148	0.00474335	0.0450007	Up	NA	NA	NA	NA	NA	NA
CL4456.Contig1_All	1008	2.39	2.46	1.2	9.22	8.6	10.57	23.48	100.71	2.28021	6.4e-09	1.66e-07	Up	NA	NA	NA	NA	NA	NA
CL2266.Contig2_All	842	2.48	0.34	0.52	4.97	2.69	11.84	10.48	54.72	2.28005	0.00218422	0.0228898	Up	gi|357617685|gb|EHJ70926.1|/2.4e-54/protein KGM_15063 [Danaus plexippus]	NA	sp|Q9VBV3|TAKT_DROME/8e-15/Protein takeout OS=Drosophila melanogaster OX=7227 GN=to PE=2 SV=1	NA	NA	NA
CL439.Contig5_All	1682	2.14	4.36	4.34	13.82	22.19	14.32	75.38	318.96	2.27959	6.99e-11	2.16e-09	Up	gi|768411460|ref|XP_011563853.1|/5.3e-45/uncharacterized protein LOC105393750 [Plutella xylostella]	gi|383276356|dbj|AK406379.1|/4.91e-161/Bombyx mori mRNA, clone: famL25C06	sp|A8MU46|SMTL1_HUMAN/2e-29/Smoothelin-like protein 1 OS=Homo sapiens OX=9606 GN=SMTNL1 PE=1 SV=1	bacu:103002192/1.2e-24/FBXO39; (RefSeq) F-box protein 39; K10314 F-box protein 39	SPAC15A10.08/1e-15/---	NA
Unigene2146_All	3444	4.35	7.6	10.37	38.41	35.33	28.31	333.08	1353.06	2.27629	7.27e-13	2.67e-11	Up	gi|943979448|ref|XP_014370589.1|/1.8e-305/membrane alanyl aminopeptidase-like isoform X1 [Papilio machaon] gt;gi|930664840|gb|KPJ05971.1| Membrane alanyl aminopeptidase [Papilio machaon]	NA	sp|Q11001|AMPM_MANSE/1e-61/Membrane alanyl aminopeptidase (Fragment) OS=Manduca sexta OX=7130 PE=1 SV=1	pmac:106720408/3.3e-306/(RefSeq) membrane alanyl aminopeptidase-like isoform X1; K11140 aminopeptidase N [EC:3.4.11.2]	TVN0800/6e-26/---	NA
CL3262.Contig2_All	1379	2.02	1.42	1.22	6.59	7.82	6.98	25.75	108.34	2.27102	2.16e-11	7.02e-10	Up	NA	NA	NA	NA	NA	NA
CL1682.Contig4_All	7821	1.16	0.61	0.58	3.92	4.92	2.15	77.84	342.71	2.2642	8.9e-09	2.27e-07	Up	gi|512890952|ref|XP_004922601.1|/8.1e-104/protein CASC3 isoform X1 [Bombyx mori]	gi|827538435|ref|XM_012695529.1|/8.82e-120/PREDICTED: Bombyx mori protein CASC3 (LOC101742327), transcript variant X3, mRNA	sp|O15234|CASC3_HUMAN/3e-37/Protein CASC3 OS=Homo sapiens OX=9606 GN=CASC3 PE=1 SV=2	bmor:101742327/1.5e-104/(RefSeq) protein CASC3; K14323 protein CASC3	YBR112c/6e-13/---	NA
CL3907.Contig2_All	703	12.5	25.37	17.76	117.88	20.61	136.21	145.37	621.15	2.26236	7.36e-05	0.00108479	Up	gi|827029716|gb|AKJ54518.1|/3.9e-82/1A [Spodoptera exigua]	gi|827029715|gb|KP056536.1|/0.0/Spodoptera exigua lysozyme 1A mRNA, complete cds	sp|P50718|LYS_TRINI/1e-87/Lysozyme OS=Trichoplusia ni OX=7111 PE=2 SV=1	prap:110999269/1.1e-56/(RefSeq) lysozyme-like; K13915 lysozyme C [EC:3.2.1.17]	NA	molecular_function:GO:0003796//lysozyme activity;
CL4143.Contig2_All	2991	2.13	1.68	2.23	8.86	9.7	8.21	76.58	306.86	2.26186	7.43e-25	7.06e-23	Up	gi|357628540|gb|EHJ77835.1|/1.8e-120/protein KGM_02735 [Danaus plexippus]	NA	sp|Q86T03|PP4P1_HUMAN/9e-64/Type 1 phosphatidylinositol 4,5-bisphosphate 4-phosphatase OS=Homo sapiens OX=9606 GN=PIP4P1 PE=1 SV=1	dpl:KGM_213618/3.3e-121/(GenBank) transmembrane protein 55B; K13084 phosphatidylinositol-4,5-bisphosphate 4-phosphatase [EC:3.1.3.78]	NA	NA
CL4359.Contig1_All	1006	0.46	0.37	0.43	2.12	1.58	2.81	4.98	22.82	2.26018	0.000243319	0.00325326	Up	NA	NA	NA	NA	NA	NA
CL4982.Contig2_All	420	5.55	9.36	9.87	35.41	35.01	42.79	34.67	139.38	2.25828	5.97e-11	1.85e-09	Up	gi|914573467|gb|KOB76001.1|/1.6e-30/protease inhibitor 4 [Operophtera brumata]	NA	NA	NA	NA	NA
CL5036.Contig1_All	2051	2.94	2.43	2.77	10.92	12.47	12.36	68.94	275.32	2.25766	9.32e-23	7.43e-21	Up	gi|910346006|ref|XP_013176891.1|/8.3e-210/PTB domain-containing adapter protein ced-6 isoform X1 [Papilio xuthus]	gi|768421729|ref|XM_011553386.1|/2.35e-100/PREDICTED: Plutella xylostella PTB domain-containing adapter protein ced-6-like (LOC105383350), partial mRNA	sp|Q7JUY7|CED6_DROME/1e-83/PTB domain-containing adapter protein ced-6 OS=Drosophila melanogaster OX=7227 GN=ced-6 PE=1 SV=1	api:100158774/8.3e-47/(RefSeq) PTB domain-containing engulfment adapter protein 1; K11322 enhancer of polycomb-like protein	NA	NA
Unigene2697_All	3978	0.49	0.36	0.32	0.99	2.13	2.17	18.71	81.57	2.25718	1.26e-06	2.43e-05	Up	gi|639127140|gb|AIA24466.1|/4.7e-233/1a [Spodoptera litura]	gi|639127139|gb|KJ576787.1|/0.0/Spodoptera litura dorsal 1a mRNA, complete cds	sp|P15330|DORS_DROME/3e-99/Embryonic polarity protein dorsal OS=Drosophila melanogaster OX=7227 GN=dl PE=1 SV=2	bmor:692440/3.7e-136/Dorsal, BmRel, Rel; (RefSeq) embryonic polarity protein dorsal; K09254 c-Rel proto-oncogene protein	NA	biological_process:GO:0006355//regulation of transcription, DNA-templated;cellular_component:GO:0005737//cytoplasm;GO:0005634//nucleus;molecular_function:GO:0003700//DNA-binding transcription factor activity;GO:0003677//DNA binding;
CL1504.Contig1_All	1353	0	0.29	0.75	1.99	2.02	1.77	5.51	28.02	2.25689	0.00273768	0.0279459	Up	gi|827547216|ref|XP_012545949.1|/3.4e-10/LOW QUALITY PROTEIN: gastrula zinc finger protein XlCGF49.1-like [Bombyx mori]	NA	sp|P15620|ZN271_MOUSE/3e-38/Zinc finger protein 271 OS=Mus musculus OX=10090 GN=Znf271 PE=2 SV=1	NA	SPAC144.09c/2e-19/---	NA
CL1199.Contig5_All	4125	1.46	0.67	1.64	7.14	6.72	3.55	66.69	279.73	2.2566	2.07e-08	5.07e-07	Up	gi|807058827|gb|AKC42321.1|/0.0e+00/partial [Helicoverpa armigera]	gi|339283909|gb|HQ731034.1|/0.0/Spodoptera exigua period mRNA, complete cds	sp|Q17062|PER_ANTPE/0.0/Period circadian protein OS=Antheraea pernyi OX=7119 GN=per PE=2 SV=1	bmor:692522/2.9e-277/Per; (RefSeq) period; K02633 period circadian protein 2	NA	biological_process:GO:0006355//regulation of transcription, DNA-templated;
Unigene14696_All	887	26.56	54.38	22.12	136.27	118.25	220.41	347.4	1443.82	2.25396	3.88e-08	9.24e-07	Up	gi|301070150|gb|ADK55521.1|/1.0e-95/heat shock protein [Spodoptera litura]	gi|301070149|gb|HM046614.1|/0.0/Spodoptera litura small heat shock protein (Hsp20.7) mRNA, complete cds	sp|P82147|L2EFL_DROME/8e-47/Protein lethal(2)essential for life OS=Drosophila melanogaster OX=7227 GN=l(2)efl PE=1 SV=1	pmac:106716038/3.3e-77/(RefSeq) protein lethal(2)essential for life-like; K09542 crystallin, alpha B	CAC3714/8e-06/---	NA
CL3047.Contig4_All	6066	0.29	0.6	0.76	3.2	2.06	2.22	43.44	175.02	2.24775	1.35e-08	3.38e-07	Up	gi|913328606|ref|XP_013195822.1|/1.4e-289/cyclin-dependent kinase 12 [Amyelois transitella]	gi|909579377|ref|XM_013290131.1|/0.0/PREDICTED: Papilio polytes cyclin-dependent kinase 12 (LOC106108844), mRNA	sp|Q9VP22|CDK12_DROME/0.0/Cyclin-dependent kinase 12 OS=Drosophila melanogaster OX=7227 GN=Cdk12 PE=1 SV=1	pxy:105392024/1.5e-282/(RefSeq) cyclin-dependent kinase 12-like; K08819 cyclin-dependent kinase 12/13 [EC:2.7.11.22 2.7.11.23]	ECU02g1450/2e-48/---	NA
CL4425.Contig2_All	1695	0.47	0.93	0.88	3.15	3.8	3.29	15.36	64.23	2.24751	1.17e-07	2.64e-06	Up	gi|512903096|ref|XP_004925535.1|/4.4e-63/uncharacterized protein LOC101739358 isoform X1 [Bombyx mori]	NA	sp|Q8I3Z1|MLRR1_PLAF7/1e-06/MATH and LRR domain-containing protein PFE0570w OS=Plasmodium falciparum (isolate 3D7) OX=36329 GN=PFE0570w PE=1 SV=1	NA	NA	NA
CL470.Contig5_All	3052	0.53	1.97	1.62	3.84	8.05	7.63	53.18	229.38	2.24645	5.33e-06	9.43e-05	Up	gi|913318575|ref|XP_013190324.1|/1.1e-221/protein roadkill isoform X2 [Amyelois transitella]	gi|913318574|ref|XM_013334870.1|/0.0/PREDICTED: Amyelois transitella protein roadkill (LOC106134743), transcript variant X2, mRNA	sp|Q9VFP2|RDX_DROME/0.0/Protein roadkill OS=Drosophila melanogaster OX=7227 GN=rdx PE=1 SV=2	bmor:101742384/1.2e-219/(RefSeq) protein roadkill; K10523 speckle-type POZ protein	NA	NA
[truncated: 2,968 more rows]
