# Supplementary material for: A Genetic Compensation Phenomenon and Global Gene Expression Changes in Sex-miR-2766-3p Knockout Strain of Spodoptera exigua Hübner (Lepidoptera: Noctuidae)
Source: Insects. 2022 Nov 21;13(11):1075. doi: 10.3390/insects13111075 (PMC9695525; doi:10.3390/insects13111075)
Supplement: Supplementary file 1 [file insects-13-01075-s001.zip › Table S3.xlsx]

## Sheet: Sheet1
Table S3. Overview of the transcriptome sequencing data from the WHS and 2766-KO strain larvae.
Sample	Total clean Reads	Clean bases	Q20(%)	Q30(%)		GC (%)
WHS1	47.24M	7.0862G	97.99		94.17		47.52
WHS2	45.14M	6.7717G	97.77		93.71		47.37
WHS3	44.37M	6.6560G	97.99		94.15		47.47
2766-KO1	45.78M	6.8669G	98.02		94.23		47.37
2766-KO2	45.04M	6.7558G	97.82		93.71		46.87
2766-KO3	47.33M	7.0989G	97.85		93.75		47.08
