# Supplementary material for: A Genetic Compensation Phenomenon and Global Gene Expression Changes in Sex-miR-2766-3p Knockout Strain of Spodoptera exigua Hübner (Lepidoptera: Noctuidae)
Source: Insects. 2022 Nov 21;13(11):1075. doi: 10.3390/insects13111075 (PMC9695525; doi:10.3390/insects13111075)
Supplement: Supplementary file 1 [file insects-13-01075-s001.zip › Table S4 .xlsx]

## Sheet: Sheet1
Table S4. The potential Sex-miR-2766-3p binding genes in up-regulated genes of DEGs
Gene ID	Gene length	mfe	p-value	Predicted binding position	Predicted binding sequences between Sex-2766-3p and gene
CL20.Contig1_All	1627	-24.4 kcal/mol	1	87	target 5' A A A C 3' AUCCA GUUC GGUAAGGCUGG UGGGU UAAG CUGUUCUGACU miRNA 3' GG 5'
CL33.Contig4_All	2893	-25.9 kcal/mol	1	2203	target 5' A C C 3' CAUUC ACAGGACUGA GUAAG UGUUCUGACU miRNA 3' UGGGUG C 5'
CL40.Contig2_All	1480	-23.9 kcal/mol	1.000000e+00	1361	target 5' G UAG GGUAC A U 3' GCUCG UCAU UCGG AAGACUGG UGGGU GGUA AGCU UUCUGACU miRNA 3' G 5'
CL47.Contig15_All	3568	-26.9 kcal/mol	1	1904	target 5' U G A 3' C UACCG GGCAAGGCUGA G GUGGU CUGUUCUGACU miRNA 3' U G AAG 5'
CL91.Contig1_All	1825	-26.2 kcal/mol	1.000000e+00	765	target 5' A UUG AAA C 3' GCCCAUC UU AAGACUGG UGGGUGG AG UUCUGACU miRNA 3' UA CUG 5'
CL95.Contig19_All	5094	-26.5 kcal/mol	1.000000e+00	2027	target 5' G G A G G 3' GCU GCCG GG GAGGCUGG UGG UGGU CU UUCUGACU miRNA 3' G AAG G 5'
CL99.Contig15_All	3346	-24.9 kcal/mol	1.000000e+00	1683	target 5' U ACUAG GG G 3' GCUUAC UGGC AAGACUGA UGGGUG GCUG UUCUGACU miRNA 3' GUAA 5'
CL99.Contig26_All	5056	-24.9 kcal/mol	1.000000e+00	3297	target 5' U ACUAG GG G 3' GCUUAC UGGC AAGACUGA UGGGUG GCUG UUCUGACU miRNA 3' GUAA 5'
CL119.Contig1_All	1132	-23.5 kcal/mol	1.000000e+00	3	target 5' U G CUGA UUG C 3' GCC GCU AUUUG AGGGCUGG UGG UGG UAAGC UUCUGACU miRNA 3' G UG 5'
CL186.Contig3_All	3574	-25.1 kcal/mol	1.000000e+00	3175	target 5' G G U U 3' AC CGC UC GCGAGACUGA UG GUG AG UGUUCUGACU miRNA 3' G GUA C 5'
CL243.Contig3_All	1525	-24.4 kcal/mol	1.000000e+00	1219	target 5' C AAACA C A C C 3' AUCCA CA UC GG CGAGGCUGA UGGGU GU AG CU GUUCUGACU miRNA 3' G A 5'
CL261.Contig4_All	2323	-26.3 kcal/mol	1.000000e+00	189	target 5' C A AUGCG C 3' CCCGCCG UGGC GAGACUG GGGUGGU GCUG UUCUGAC miRNA 3' U AA U 5'
CL261.Contig8_All	2191	-26.3 kcal/mol	1.000000e+00	180	target 5' C A AUGCG C 3' CCCGCCG UGGC GAGACUG GGGUGGU GCUG UUCUGAC miRNA 3' U AA U 5'
CL261.Contig11_All	2323	-26.3 kcal/mol	1.000000e+00	189	target 5' C A AUGCG C 3' CCCGCCG UGGC GAGACUG GGGUGGU GCUG UUCUGAC miRNA 3' U AA U 5'
CL261.Contig12_All	1771	-26.3 kcal/mol	1.000000e+00	189	target 5' C A AUGCG C 3' CCCGCCG UGGC GAGACUG GGGUGGU GCUG UUCUGAC miRNA 3' U AA U 5'
CL261.Contig14_All	1771	-26.3 kcal/mol	1.000000e+00	189	target 5' C A AUGCG C 3' CCCGCCG UGGC GAGACUG GGGUGGU GCUG UUCUGAC miRNA 3' U AA U 5'
CL276.Contig2_All	3319	-24.7 kcal/mol	1.000000e+00	2421	target 5' U AA AU U 3' GCC ACCA UUUGAUGAGGUUGA UGG UGGU AAGCUGUUCUGACU miRNA 3' G 5'
CL280.Contig4_All	6157	-24.0 kcal/mol	1.000000e+00	4120	target 5' C C 3' GCCCA UCGG AAGACUG UGGGU AGCU UUCUGAC miRNA 3' GGUA G U 5'
CL282.Contig3_All	2464	-23.2 kcal/mol	1.000000e+00	919	target 5' U UG U GG G 3' UCU UGUUUG AU GGGGCUGA GGG GUAAGC UG UUCUGACU miRNA 3' U UG 5'
CL310.Contig5_All	3448	-26.8 kcal/mol	1.000000e+00	734	target 5' A AGAA GUGA U 3' ACC GCUA CGAUGAGAUUGA UGG UGGU GCUGUUCUGACU miRNA 3' G AA 5'
CL348.Contig2_All	1837	-26.6 kcal/mol	1.000000e+00	405	target 5' C A UGACU C A 3' GCU GCC UUUG CAAGGCUGA UGG UGG AAGC GUUCUGACU miRNA 3' G U U 5'
CL368.Contig1_All	1918	-23.7 kcal/mol	1.000000e+00	823	target 5' A ACGC G C 3' UCGC CGA AAGGCUGG GGUG GCU UUCUGACU miRNA 3' UG GUAA G 5'
CL415.Contig3_All	2461	-27.9 kcal/mol	1.000000e+00	1681	target 5' G GUAA CGUA C 3' ACUCGCCA UGAU GGGGCUGA UGGGUGGU GCUG UUCUGACU miRNA 3' AA 5'
CL463.Contig2_All	1462	-26.6 kcal/mol	1.000000e+00	377	target 5' G G AGUGA A G 3' GC CCGC G ACAAGGCUGA UG GGUG C UGUUCUGACU miRNA 3' GUAAG 5'
CL472.Contig1_All	1570	-23.9 kcal/mol	1.000000e+00	31	target 5' U UG C AG U 3' ACCU GCUA UUCGA AAGAUUG UGGG UGGU AAGCU UUCUGAC miRNA 3' G U 5'
CL479.Contig3_All	2095	-27.3 kcal/mol	1.000000e+00	729	target 5' U GCC U U 3' AUCCAUCA UUC GCAAGAUUG UGGGUGGU AAG UGUUCUGAC miRNA 3' C U 5'
CL485.Contig3_All	3139	-26.5 kcal/mol	1.000000e+00	2914	target 5' G C 3' CCGCCGU CAAGGCUGG GGUGGUA GUUCUGACU miRNA 3' UG AGCU 5'
CL485.Contig10_All	1264	-26.5 kcal/mol	1.000000e+00		target 5' G C 3' CCGCCGU CAAGGCUGG GGUGGUA GUUCUGACU miRNA 3' UG AGCU 5'
CL511.Contig3_All	5797	-27.4 kcal/mol	1	2600	target 5' G G U U 3' AU CGCCGU C GCAAGACUG UG GUGGUA G UGUUCUGAC miRNA 3' G A C U 5'
CL517.Contig4_All	895	-24.4 kcal/mol	1	48	target 5' U AAG CAA U 3' AUCCAU AU CGACAGGAUUG UGGGUG UA GCUGUUCUGAC miRNA 3' G A U 5'
CL546.Contig1_All	991	-26.5 kcal/mol	1.000000e+00	544	target 5' G G GGU GGCUG C 3' GCC GCU AUU CGGCGAGGCUG UGG UGG UAA GCUGUUCUGAC miRNA 3' G U 5'
CL560.Contig2_All	928	-25.4 kcal/mol	1	707	target 5' G A UG A 3' GCC C CAU CAGGACUGG UGG G GUA GUUCUGACU miRNA 3' UG AGCU 5'
CL615.Contig2_All	1513	-24.6 kcal/mol	1.000000e+00	1074	target 5' U AG UUG U 3' ACCCAUCA C AGGACUG UGGGUGGU G UUCUGAC miRNA 3' AA CUG U 5'
CL647.Contig9_All	1177	-23.4 kcal/mol	1.000000e+00	39	target 5' G G G GUCUA G UG G 3' AC CAC G U G GAGAUUGA UG GUG U A C UUCUGACU miRNA 3' G G A G UG 5'
CL712.Contig1_All	2200	-23.0 kcal/mol	1.000000e+00	1945	target 5' G UG G GU A 3' UC UAU UGGC GGGGCUGA GG GUA GCUG UUCUGACU miRNA 3' UG UG A 5'
CL712.Contig2_All	2335	-23.0 kcal/mol	1.000000e+00	2080	target 5' G UG G GU A 3' UC UAU UGGC GGGGCUGA GG GUA GCUG UUCUGACU miRNA 3' UG UG A 5'
CL725.Contig2_All	1984	-23.0 kcal/mol	1.000000e+00	1047	target 5' C CUUCU UCUGG U 3' GCCU GCU UGACGAGGUUGA UGGG UGG GCUGUUCUGACU miRNA 3' UAA 5'
CL725.Contig5_All	2179	-23.0 kcal/mol	1.000000e+00	1086	target 5' C CUUCU UCUGG U 3' GCCU GCU UGACGAGGUUGA UGGG UGG GCUGUUCUGACU miRNA 3' UAA 5'
CL788.Contig5_All	2332	-23.8 kcal/mol	1.000000e+00	1485	target 5' C G CUC UU C 3' ACU ACU UUG GCGAGACUGG UGG UGG AGC UGUUCUGACU miRNA 3' G UA 5'
CL788.Contig6_All	2368	-23.8 kcal/mol	1.000000e+00	1521	target 5' C G CUC UU C 3' ACU ACU UUG GCGAGACUGG UGG UGG AGC UGUUCUGACU miRNA 3' G UA 5'
CL910.Contig2_All	4807	-26.2 kcal/mol	1.000000e+00	4529	target 5' A G CA CUU G 3' ACUCA CAUUC GAU AAGAUUGA UGGGU GUAAG CUG UUCUGACU miRNA 3' G 5'
CL921.Contig3_All	943	-29.5 kcal/mol	1.000000e+00	412	target 5' U G GG CACC A 3' CC ACCA UGAC AAGACUGA GG UGGU GCUG UUCUGACU miRNA 3' U G AA 5'
CL983.Contig2_All	2287	-25.5 kcal/mol	1.000000e+00	902	target 5' U GGA G 3' CUCAUUA ACGAGACUGA GGGUGGU UGUUCUGACU miRNA 3' U AAGC 5'
CL996.Contig3_All	1456	-24.3 kcal/mol	1.000000e+00	710	target 5' A C 3' CGCCA AUAGGACUGA GUGGU UGUUCUGACU miRNA 3' UGG AAGC 5'
CL999.Contig6_All	3715	-25.4 kcal/mol	1.000000e+00	1695	position 1695 target 5' G UG A U 3' UU CAUUUGA GAGAUUGA GG GUAAGCU UUCUGACU miRNA 3' UG UG G 5'
CL999.Contig8_All	3745	-25.4 kcal/mol	1.000000e+00	1725	target 5' G UG A U 3' UU CAUUUGA GAGAUUGA GG GUAAGCU UUCUGACU miRNA 3' UG UG G 5'
CL1030.Contig2_All	508	-23.9 kcal/mol	1.000000e+00	230	target 5' G AACUG A 3' ACUCG CG CGAGGCUGG UGGGU GC GUUCUGACU miRNA 3' GGUAA U 5'
CL1030.Contig4_All	2677	-25.2 kcal/mol	1.000000e+00	359	target 5' C G A U 3' UCCA CCG GAUAGGGCUG GGGU GGU CUGUUCUGAC miRNA 3' U AAG U 5'
CL1032.Contig11_All	2281	-25.5 kcal/mol	1.000000e+00	673	target 5' G AG GCG UACG A 3' ACCC ACU UUGAC AAGGCUGG UGGG UGG AGCUG UUCUGACU miRNA 3' UA 5'
CL1032.Contig13_All	2191	-25.5 kcal/mol	1.000000e+00	673	target 5' G AG GCG UACG A 3' ACCC ACU UUGAC AAGGCUGG UGGG UGG AGCUG UUCUGACU miRNA 3' UA 5'
CL1032.Contig15_All	2350	-25.5 kcal/mol	1.000000e+00	673	target 5' G AG GCG UACG A 3' ACCC ACU UUGAC AAGGCUGG UGGG UGG AGCUG UUCUGACU miRNA 3' UA 5'
CL1041.Contig10_All	2671	-23.6 kcal/mol	1.000000e+00	15	target 5' G GC C U A 3' CACCA C AC GAGGCUGA GUGGU G UG UUCUGACU miRNA 3' UGG AA C 5'
CL1099.Contig1_All	1594	-23.4 kcal/mol	1.000000e+00	707	target 5' C GA A G G 3' UCUA GU UGA AAGACUGA GGGU UA GCU UUCUGACU miRNA 3' U GG A G 5'
CL1125.Contig1_All	1189	-23.9 kcal/mol	1.000000e+00	696	target 5' G G UCGGA ACU C 3' GCC GCC GG CGAGGCUG UGG UGG CU GUUCUGAC miRNA 3' G UAAG U 5'
CL1134.Contig3_All	4018	-23.9 kcal/mol	1.000000e+00	2062	target 5' G CGGAA UU U 3' UCAUCAU UCG GGGACUG GGUGGUA AGC UUCUGAC miRNA 3' UG UG U 5'
CL1134.Contig8_All	3931	-23.9 kcal/mol	1.000000e+00	2062	target 5' G CGGAA UU U 3' UCAUCAU UCG GGGACUG GGUGGUA AGC UUCUGAC miRNA 3' UG UG U 5'
CL1186.Contig1_All	1522	-28.4 kcal/mol	1	284	target 5' U G UGUA U G 3' GC CCAU UAUUC ACAAGGCUGA UG GGUG GUAAG UGUUCUGACU miRNA 3' C 5'
CL1199.Contig5_All	2824	-23.6 kcal/mol	1	2788	target 5' G G G C 3' GC C GCC GCGAGGCUGA UG G UGG UGUUCUGACU miRNA 3' G UAAGC 5'
CL1218.Contig2_All	718	-23.9 kcal/mol	1.000000e+00	176	target 5' U UUA A U 3' CCC CAUUC GAGGCUG GGG GUAAG UUCUGAC miRNA 3' U UG CUG U 5'
CL1308.Contig4_All	3547	-29.6 kcal/mol	1	255	target 5' G G CG CAU C 3' ACCCGC C UC CGGGGCUGA UGGGUG G AG GUUCUGACU miRNA 3' UA CU 5'
CL1331.Contig1_All	913	-25.0 kcal/mol	1.000000e+00	559	target 5' A G G ACC U 3' GCC AU CAUU CAAGGCUGA UGG UG GUAA GUUCUGACU miRNA 3' G GCU 5'
CL1338.Contig2_All	1939	-23.4 kcal/mol	1.000000e+00	934	target 5' U U CCC UUA U 3' GCCC GCCA UCG GGGGUUGA UGGG UGGU AGC UUCUGACU miRNA 3' A UG 5'
CL1371.Contig2_All	3550	-23.0 kcal/mol	1.000000e+00	2953	target 5' A GAA C G 3' CCACUA CG AUAGGGUUGA GGUGGU GC UGUUCUGACU miRNA 3' UG AA 5'
CL1404.Contig3_All	1390	-24.1 kcal/mol	1.000000e+00	1050	target 5' C AC AGC U A 3' GCUCG UCA UGAC GAGACUGA UGGGU GGU GCUG UUCUGACU miRNA 3' AA 5'
CL1415.Contig3_All	454	-24.6 kcal/mol	1.000000e+00	393	target 5' G G G GG U C 3' GCU AC AU CGGC GAGGCUG UGG UG UA GCUG UUCUGAC miRNA 3' G G A U 5'
CL1443.Contig3_All	796	-24.3 kcal/mol	1.000000e+00	458	target 5' U U G CA A C 3' GCCC AC G UGAC AAGGCUG UGGG UG U GCUG UUCUGAC miRNA 3' G AA U 5'
CL1464.Contig1_All	1000	-24.3 kcal/mol	1.000000e+00	420	target 5' U G AGCA GCAC A 3' GCC AC UGA CGAGACUGA UGG UG GCU GUUCUGACU miRNA 3' G GUAA 5'
CL1464.Contig2_All	1000	-25.4 kcal/mol	1.000000e+00	420	target 5' U G G CG GCAC A 3' GCC AC A UGA CAAGGCUGA UGG UG U GCU GUUCUGACU miRNA 3' G G AA 5'
CL1479.Contig1_All	4314	-26.6 kcal/mol	1.000000e+00	230	target 5' C AAC C C 3' GCCCAC CG UAGGACUG UGGGUG GC GUUCUGAC miRNA 3' GUAA U U 5'
CL1537.Contig3_All	2314	-27.1 kcal/mol	1.000000e+00	877	target 5' C G U A 3' GCCCGC GGC GAGACUGA UGGGUG CUG UUCUGACU miRNA 3' GUAAG 5'
CL1560.Contig4_All	2095	-27.3 kcal/mol	1.000000e+00	2017	target 5' U G 3' UCCGCU GGCGAGGCUGG GGGUGG CUGUUCUGACU miRNA 3' U UAAG 5'
CL1616.Contig4_All	2458	-26.5 kcal/mol	1.000000e+00	2224	target 5' A UG AA C 3' UC CAU CGAC GGGGCUGA GG GUA GCUG UUCUGACU miRNA 3' UG UG A 5'
CL1626.Contig4_All	2677	-23.2 kcal/mol	1.000000e+00	2516	target 5' A A A U 3' ACU CGUUC GAGACUGA UGG GUAAG UUCUGACU miRNA 3' GUG CUG 5'
CL1682.Contig4_All	1942	-28.3 kcal/mol	1.000000e+00	1901	target 5' A UG GG ACAU U 3' ACCC GCC CGAC GGGGCUGA UGGG UGG GCUG UUCUGACU miRNA 3' UAA 5'
CL1682.Contig5_All	1849	-28.9 kcal/mol	1.000000e+00	101	target 5' G CAGCA G UG C 3' GCCUACUGU U G GGGGCUGA UGGGUGGUA A C UUCUGACU miRNA 3' G UG 5'
CL1730.Contig2_All	1951	-27.4 kcal/mol	1.000000e+00	544	target 5' A CCG C C 3' CCAUCG CGG CGAGGCUGG GGUGGU GCU GUUCUGACU miRNA 3' UG AA 5'
CL1739.Contig1_All	4894	-23.5 kcal/mol	1.000000e+00	4102	target 5' A G C 3' GC UACCA AUAAGACUG UG GUGGU UGUUCUGAC miRNA 3' G AAGC U 5'
CL1739.Contig2_All	4894	-24.7 kcal/mol	1.000000e+00	1377	target 5' U GA G C 3' GC GCC UU GAUAAGGCUG UG UGG AA CUGUUCUGAC miRNA 3' GG U G U 5'
CL1776.Contig3_All	577	-25.8 kcal/mol	1.000000e+00	283	target 5' C UG UG G A 3' UCU C CGA GAGAUUGA GGG G GCU UUCUGACU miRNA 3' U UG UAA G 5'
CL1776.Contig4_All	577	-25.8 kcal/mol	1.000000e+00	283	target 5' C UG UG G A 3' UCU C CGA GAGAUUGA GGG G GCU UUCUGACU miRNA 3' U UG UAA G 5'
CL1794.Contig1_All	1423	-25.5 kcal/mol	1.000000e+00	616	target 5' A ACUG UU A 3' CCGCCG C CGAGAUUGA GGUGGU G GUUCUGACU miRNA 3' UG AA CU 5'
CL1846.Contig1_All	1756	-23.2 kcal/mol	1.000000e+00	1222	target 5' C CA A 3' UCCAUC UC GAGGCUGA GGGUGG AG UUCUGACU miRNA 3' U UA CUG 5'
CL1882.Contig1_All	1852	-23.2 kcal/mol	1.000000e+00	1486	target 5' G GA A C 3' GCCUA AU C ACAGGAUUGA UGGGU UA G UGUUCUGACU miRNA 3' GG A C 5'
CL1882.Contig5_All	1852	-23.2 kcal/mol	1.000000e+00	1486	target 5' G GA A C 3' GCCUA AU C ACAGGAUUGA UGGGU UA G UGUUCUGACU miRNA 3' GG A C 5'
CL1956.Contig2_All	1729	-29.0 kcal/mol	1	577	target 5' A G G UG U 3' C GCCGUU G AGGACUG G UGGUAA C UUCUGAC miRNA 3' UG G G UG U 5'
CL2004.Contig3_All	607	-24.3 kcal/mol	1	71	target 5' G GG GG C 3' GCU CGCUG CG CGGGGCUGG UGG GUGGU GC GUUCUGACU miRNA 3' AA U 5'
CL2111.Contig2_All	2608	-23.4 kcal/mol	1.000000e+00	924	target 5' G G A C 3' ACCAU C GCGGGACUG UGGUA G UGUUCUGAC miRNA 3' UGGG A C U 5'
CL2142.Contig3_All	1603	-26.0 kcal/mol	1	863	target 5' U G CA G 3' GC CACC GCAAGGCUGG UG GUGG UGUUCUGACU miRNA 3' G UAAGC 5'
CL2157.Contig2_All	118	-24.3 kcal/mol	1.000000e+00	21	target 5' U AG UCC C 3' ACUUAC UGAC AGGACUGA UGGGUG GCUG UUCUGACU miRNA 3' GUAA 5'
CL2187.Contig2_All	2026	-24.4 kcal/mol	1.000000e+00	732	target 5' U G UAC C U 3' GCC AUU CG ACGAGACUG UGG UGG GC UGUUCUGAC miRNA 3' G UAA U 5'
CL2193.Contig4_All	3190	-23.0 kcal/mol	1.000000e+00	111	target 5' G AGCUC UACU U 3' ACCCG UUG CAAGGCUG UGGGU AGC GUUCUGAC miRNA 3' GGUA U U 5'
CL2357.Contig2_All	1504	-30.5 kcal/mol	1.000000e+00	1351	target 5' A A GGUUA C 3' ACCCGC CAUU UGAUAAGGCUG UGGGUG GUAA GCUGUUCUGAC miRNA 3' U 5'
CL2364.Contig1_All	3427	-26.8 kcal/mol	1.000000e+00	955	target 5' A UG UGAUU CAAC G U 3' GCCC C A UU GACGAGACUG UGGG G U AA CUGUUCUGAC miRNA 3' UG G U 5'
CL2434.Contig4_All	3679	-28.7 kcal/mol	1.000000e+00	2352	target 5' A GAA G C A 3' ACC A CAUUC ACAAGACUGG UGG U GUAAG UGUUCUGACU miRNA 3' G G C 5'
CL2464.Contig1_All	4015	-23.2 kcal/mol	1.000000e+00	3733	target 5' G G A G G G 3' UC GC CGU GA GAGGCUGG GG UG GUA CU UUCUGACU miRNA 3' U G AG G 5'
CL2476.Contig1_All	2677	-24.4 kcal/mol	1.000000e+00	810	target 5' U GG A AAUAU A 3' GCUCAUCAU C A CAGGGCUGA UGGGUGGUA G U GUUCUGACU miRNA 3' A C 5'
CL2485.Contig3_All	3427	-28.0 kcal/mol	1.000000e+00	1992	target 5' C G UUCU C C 3' GCUCAC AU UC GCGAGGCUGG UGGGUG UA AG UGUUCUGACU miRNA 3' G C 5'
CL2485.Contig4_All	3082	-28.0 kcal/mol	1.000000e+00	1647	target 5' C G UUCU C C 3' GCUCAC AU UC GCGAGGCUGG UGGGUG UA AG UGUUCUGACU miRNA 3' G C 5'
CL2572.Contig1_All	1843	-25.3 kcal/mol	1.000000e+00	1690	target 5' G AG GG G 3' UCGCCAU GG UGGGACUGG GGUGGUA CU GUUCUGACU miRNA 3' UG AG 5'
CL2572.Contig2_All	2752	-25.3 kcal/mol	1.000000e+00	1690	target 5' G AG GG G 3' UCGCCAU GG UGGGACUGG GGUGGUA CU GUUCUGACU miRNA 3' UG AG 5'
CL2724.Contig2_All	3958	-23.3 kcal/mol	1.000000e+00	3452	target 5' U G UUGA A U 3' AC U CAUUUGA AAGACUGG UG G GUAAGCU UUCUGACU miRNA 3' G UG G 5'
CL2731.Contig1_All	2179	-24.6 kcal/mol	1.000000e+00	73	target 5' G GA G C C 3' GC G CAU CGGCGGGGCUG UG U GUA GCUGUUCUGAC miRNA 3' GG G A U 5'
CL2760.Contig1_All	2770	-23.1 kcal/mol	1.000000e+00	1141	target 5' A UG GGUA AUGC C 3' CCACCGU UCGA C GAGAUUG GGUGGUA AGCU G UUCUGAC miRNA 3' UG U 5'
CL2785.Contig1_All	2365	-24.4 kcal/mol	1.000000e+00	1423	target 5' U AG CAG GCC U 3' CCCG UCAU CG ACAGGAUUGA GGGU GGUA GC UGUUCUGACU miRNA 3' U A 5'
CL2806.Contig9_All	460	-24.1 kcal/mol	1.000000e+00	282	target 5' A G C U 3' AU C CCAUUC CAGGACUG UG G GGUAAG GUUCUGAC miRNA 3' G U CU U 5'
CL2884.Contig4_All	1312	-23.2 kcal/mol	1.000000e+00	1134	target 5' U UG C 3' GCCC U AUAGGACUG UGGG G UGUUCUGAC miRNA 3' UG UAAGC U 5'
CL3047.Contig4_All	3160	-29.5 kcal/mol	1.000000e+00	1976	target 5' C G CACG G 3' ACCCAC CAU CGA AGGACUGG UGGGUG GUA GCU UUCUGACU miRNA 3' A G 5'
CL3188.Contig1_All	412	-26.5 kcal/mol	1.000000e+00	230	target 5' A AUUA UU A 3' CCACUGU UC UAAGACUGA GGUGGUA AG GUUCUGACU miRNA 3' UG CU 5'
CL3236.Contig2_All	1615	-27.4 kcal/mol	1.000000e+00	1151	target 5' A G GGA A C 3' ACU ACUAU C ACAAGACUGA UGG UGGUA G UGUUCUGACU miRNA 3' G A C 5'
CL3267.Contig2_All	1570	-28.4 kcal/mol	1.000000e+00	148	target 5' C UCGC GG U 3' GCCUGCC CGGC GAGACUG UGGGUGG GCUG UUCUGAC miRNA 3' UAA U 5'
CL3299.Contig2_All	808	-26.4 kcal/mol	1.000000e+00	263	target 5' A A C 3' GCCCGU GAUGAGACUGA UGGGUG CUGUUCUGACU miRNA 3' GUAAG 5'
CL3360.Contig2_All	2587	-25.5 kcal/mol	1.000000e+00	433	target 5' A U AAAG U 3' GC CCA UGGCGAGACUG UG GGU GCUGUUCUGAC miRNA 3' GGUAA U 5'
CL3397.Contig2_All	1087	-26.1 kcal/mol	1	578	target 5' U A U GUA A 3' UCUGCCGU UC GAC GAGGCUGG GGGUGGUA AG CUG UUCUGACU miRNA 3' U 5'
CL3456.Contig1_All	253	-26.9 kcal/mol	1	216	target 5' U GUGCA A 3' CCCAU GACAGGAUUGG GGGUG CUGUUCUGACU miRNA 3' U GUAAG 5'
CL3497.Contig1_All	4603	-27.4 kcal/mol	1.000000e+00	2210	target 5' A CG U 3' CGCU UGACAAGACUGG GUGG GCUGUUCUGACU miRNA 3' UGG UAA 5'
CL3561.Contig2_All	2170	-25.8 kcal/mol	1	1538	target 5' U A CUA U 3' CCCA UAU GGCAGGGCUG GGGU GUA CUGUUCUGAC miRNA 3' U G AG U 5'
CL3637.Contig3_All	1216	-24.1 kcal/mol	1.000000e+00	139	target 5' C G GUUGU G 3' AUCCAC UCGA UGGGAUUGA UGGGUG AGCU GUUCUGACU miRNA 3' GUA 5'
CL3661.Contig2_All	874	-23.1 kcal/mol	1.000000e+00	278	target 5' C UACU UG C 3' GCUCG CC CGA GGGACUGA UGGGU GG GCU UUCUGACU miRNA 3' UAA G 5'
CL3693.Contig2_All	2404	-23.2 kcal/mol	1.000000e+00	1089	target 5' U A G C 3' ACCUAC GA GAGAUUG UGGGUG CU UUCUGAC miRNA 3' GUAAG G U 5'
CL3702.Contig1_All	3700	-25.9 kcal/mol	1.000000e+00	1857	target 5' G A G 3' UCUGCUAUUC GGGACUGG GGGUGGUAAG UUCUGACU miRNA 3' U CUG 5'
CL3747.Contig2_All	2491	-23.1 kcal/mol	1.000000e+00	7	target 5' C C GA A 3' UCCAUUA UGAC AGGGCUGG GGGUGGU GCUG UUCUGACU miRNA 3' U AA 5'
CL3815.Contig3_All	2011	-27.0 kcal/mol	1.000000e+00	1668	target 5' C UG C 3' UUCAUCA UG GAGACUGA GGGUGGU GC UUCUGACU miRNA 3' U AA UG 5'
CL3840.Contig3_All	2119	-28.5 kcal/mol	1.000000e+00	210	target 5' A C CUA A 3' CCGCCAU UG AUGAGACUGA GGUGGUA GC UGUUCUGACU miRNA 3' UG A 5'
CL3899.Contig2_All	5140	-26.2 kcal/mol	1.000000e+00	3542	target 5' U UCGGA GACGA U 3' ACCU G CGACGAGACUGA UGGG U GCUGUUCUGACU miRNA 3' UGG AA 5'
CL3904.Contig1_All	1012	-26.1 kcal/mol	1.000000e+00	108	target 5' A AGGA AAG G 3' GCC AC GACAGGGCUGA UGG UG CUGUUCUGACU miRNA 3' G GUAAG 5'
CL3938.Contig2_All	1372	-27.1 kcal/mol	1.000000e+00	775	target 5' G AA GAA U U 3' GCCCA G G CAAGACUGG UGGGU U C GUUCUGACU miRNA 3' GG AAG U 5'
CL3974.Contig3_All	1561	-25.2 kcal/mol	1.000000e+00	543	target 5' G GGC U 3' ACCU CGUUUG GCGAGACUG UGGG GUAAGC UGUUCUGAC miRNA 3' UG U 5'
CL4015.Contig1_All	1108	-27.3 kcal/mol	1.000000e+00	792	target 5' G G UC GC G C 3' GCU GCC AU U GGCAGGACUGG UGG UGG UA A CUGUUCUGACU miRNA 3' G G 5'
CL4045.Contig1_All	310	-23.1 kcal/mol	1.000000e+00	235	target 5' U G A A A A 3' AU CACCGU C AC AAGAUUGG UG GUGGUA G UG UUCUGACU miRNA 3' G A C 5'
CL4089.Contig2_All	850	-25.3 kcal/mol	1.000000e+00	18	target 5' C G A C 3' GCUCAC UCGAU GGGAUUGA UGGGUG AGCUG UUCUGACU miRNA 3' GUA 5'
CL4111.Contig1_All	4099	-27.2 kcal/mol	1.000000e+00	3941	target 5' U A A U 3' GCUCA CA CGACAAGGCUG UGGGU GU GCUGUUCUGAC miRNA 3' G AA U 5'
CL4146.Contig2_All	1396	-26.0 kcal/mol	1.000000e+00	836	target 5' A UG A UU U 3' AUCC CAU UUG CGGGACUG UGGG GUA AGC GUUCUGAC miRNA 3' UG U U 5'
CL4186.Contig4_All	1900	-27.2 kcal/mol	1.000000e+00	1717	target 5' C G A 3' GCCC UCAU UCGA GGGACUGG UGGG GGUA AGCU UUCUGACU miRNA 3' U G 5'
CL4224.Contig2_All	1729	-24.5 kcal/mol	1.000000e+00	111	target 5' C AAG G GG U 3' CCCG GUU GAC GGGGCUGG GGGU UAA CUG UUCUGACU miRNA 3' U GG G 5'
CL4282.Contig2_All	1432	-26.1 kcal/mol	1.000000e+00	1383	target 5' C AUGUA C G 3' UUCACCA G CAAGACUGG GGGUGGU C GUUCUGACU miRNA 3' U AAG U 5'
CL4294.Contig1_All	2800	-29.3 kcal/mol	1.000000e+00	1007	target 5' A U GGGG ACCG G 3' GC CCGCCA C GACGGGGCUGG UG GGUGGU G CUGUUCUGACU miRNA 3' AA 5'
CL4319.Contig1_All	1573	-29.6 kcal/mol	1.000000e+00	1392	target 5' C UGAC G C 3' CUCAUC UCGA GAGACUGA GGGUGG AGCU UUCUGACU miRNA 3' U UA G 5'
CL4319.Contig2_All	1573	-29.6 kcal/mol	1.000000e+00	1392	target 5' C UGAC G C 3' CUCAUC UCGA GAGACUGA GGGUGG AGCU UUCUGACU miRNA 3' U UA G 5'
CL4339.Contig2_All	1864	-25.0 kcal/mol	1.000000e+00	326	target 5' A G GCU U 3' C ACCA GCGGGACUGG G UGGU UGUUCUGACU miRNA 3' UG G AAGC 5'
CL4341.Contig1_All	667	-24.0 kcal/mol	1.000000e+00	162	target 5' U GA AGUUA UG U 3' GC GCUA G GAGACUGA UG UGGU C UUCUGACU miRNA 3' GG AAG UG 5'
CL4407.Contig4_All	436	-30.2 kcal/mol	1	295	target 5' A UU G C 3' ACCC ACU UGGCAAGACUGA UGGG UGG GCUGUUCUGACU miRNA 3' UAA 5'
CL4490.Contig2_All	1954	-24.6 kcal/mol	1	822	target 5' A GAA G C C 3' GC GCCA UC GCAGGGCUG UG UGGU AG UGUUCUGAC miRNA 3' GG A C U 5'
CL4642.Contig2_All	1141	-26.0 kcal/mol	1.000000e+00	537	target 5' C GCC UCA U 3' GCCCACU UC GAGACUG UGGGUGG AG UUCUGAC miRNA 3' UA CUG U 5'
CL4644.Contig2_All	331	-24.2 kcal/mol	1	153	target 5' C G AA GUAU A 3' AUC ACUGU G ACAAGACUGA UGG UGGUA C UGUUCUGACU miRNA 3' G AG 5'
CL4854.Contig1_All	1564	-25.3 kcal/mol	1.000000e+00	1270	target 5' G AG ACA AAG G 3' AUCC ACCAUU GG AGGACUGG UGGG UGGUAA CU UUCUGACU miRNA 3' G G 5'
CL4879.Contig2_All	1273	-25.2 kcal/mol	1.000000e+00	457	target 5' U AG AUCA A U 3' UCU GCCAUU GAU GAGACUGA GGG UGGUAA CUG UUCUGACU miRNA 3' U G 5'
CL4940.Contig1_All	853	-23.6 kcal/mol	1.000000e+00	214	target 5' G U U 3' GC CCACCAUU GGGAUUG UG GGUGGUAA UUCUGAC miRNA 3' GCUG U 5'
CL5032.Contig2_All	3955	-23.9 kcal/mol	1.000000e+00	778	target 5' G CG G AUGA G 3' CGCCA U GAU GGGGCUGA GUGGU A CUG UUCUGACU miRNA 3' UGG A G 5'
CL5036.Contig1_All	1672	-24.6 kcal/mol	1.000000e+00	231	target 5' C GU UGA U 3' ACUCA CCGUUCG ACGAGGUUG UGGGU GGUAAGC UGUUCUGAC miRNA 3' U 5'
CL5141.Contig1_All	754	-28.0 kcal/mol	1.000000e+00	626	target 5' U CCC UG C 3' GCCCAUC CGGC GAGGCUG UGGGUGG GCUG UUCUGAC miRNA 3' UAA U 5'
CL5160.Contig1_All	1633	-23.4 kcal/mol	1.000000e+00	926	target 5' A UG A 3' UU CGU GCAAGACUGG GG GUA UGUUCUGACU miRNA 3' UG UG AGC 5'
CL5269.Contig2_All	2761	-27.4 kcal/mol	1.000000e+00	838	target 5' U AGUU A 3' AC CUAU CGACAGGACUGG UG GGUA GCUGUUCUGACU miRNA 3' GGU A 5'
CL5317.Contig1_All	2350	-23.9 kcal/mol	1.000000e+00	394	target 5' G CGGAA UU U 3' UCAUCAU UCG GGGACUG GGUGGUA AGC UUCUGAC miRNA 3' UG UG U 5'
CL5368.Contig2_All	952	-23.9 kcal/mol	1.000000e+00	165	target 5' C GGUGG AC GCG G 3' UCCAUCA U CGA GAGACUGA GGGUGGU A GCU UUCUGACU miRNA 3' U A G 5'
CL5472.Contig1_All	3811	-24.9 kcal/mol	1.000000e+00	2540	target 5' A G A 3' CCGCCA G GGGACUGG GGUGGU U UUCUGACU miRNA 3' UG AAGC G 5'
CL5472.Contig4_All	3799	-24.9 kcal/mol	1.000000e+00	2528	target 5' A G A 3' CCGCCA G GGGACUGG GGUGGU U UUCUGACU miRNA 3' UG AAGC G 5'
CL5472.Contig5_All	3736	-24.9 kcal/mol	1.000000e+00	2465	target 5' A G A 3' CCGCCA G GGGACUGG GGUGGU U UUCUGACU miRNA 3' UG AAGC G 5'
CL5489.Contig2_All	3232	-24.4 kcal/mol	1.000000e+00	2810	target 5' A UAGCA UG C 3' CCAUC G AAGGCUG GGUGG C UUCUGAC miRNA 3' UG UAAG UG U 5'
Unigene160_All	2263	-24.5 kcal/mol	1.000000e+00	946	target 5' G G GU CCA G 3' UCCG U AUUCG GAGGCUGA GGGU G UAAGC UUCUGACU miRNA 3' U G UG 5'
Unigene916_All	1129	-23.6 kcal/mol	1.000000e+00	798	target 5' C A AA U G 3' CCCA GUUU GAU GAGACUGA GGGU UAAG CUG UUCUGACU miRNA 3' U GG 5'
Unigene1961_All	1213	-28.2 kcal/mol	1.000000e+00	427	target 5' U G GGA U 3' AU CGCCA GCGAGACUGA UG GUGGU UGUUCUGACU miRNA 3' G AAGC 5'
Unigene2052_All	1024	-28.5 kcal/mol	1.000000e+00	846	target 5' C U U 3' AUCCACCA C GCGAGGCUG UGGGUGGU G UGUUCUGAC miRNA 3' AA C U 5'
Unigene2079_All	7150	-23.5 kcal/mol	1.000000e+00	1	target 5' C C 3' UCCAUC UC CAAGGCUGA GGGUGG AG GUUCUGACU miRNA 3' U UA CU 5'
Unigene2784_All	2743	-26.6 kcal/mol	1.000000e+00	358	target 5' G G G 3' UCCGCCAU AGGGCUGA GGGUGGUA UUCUGACU miRNA 3' U AGCUG 5'
Unigene2962_All	3556	-27.3 kcal/mol	1.000000e+00	2642	target 5' G G UG CA CAACG C 3' GC C CAUUCGA U GGGACUGA UG G GUAAGCU G UUCUGACU miRNA 3' G UG 5'
Unigene3000_All	2029	-24.2 kcal/mol	1.000000e+00	1185	target 5' U G C GA U 3' GCCCA CA UGA GAGAUUGG UGGGU GU GCU UUCUGACU miRNA 3' G AA G 5'
Unigene3467_All	706	-23.4 kcal/mol	1.000000e+00	270	target 5' A AACAU AGUA G 3' CUAUUG UUCGGC GAGGCUGA GGUGGU AAGCUG UUCUGACU miRNA 3' UG 5'
Unigene3564_All	1255	-24.9 kcal/mol	1.000000e+00	587	target 5' A GAC CUU U 3' CUACCAU CG AUGGGGCUGG GGUGGUA GC UGUUCUGACU miRNA 3' UG A 5'
Unigene4906_All	2632	-26.1 kcal/mol	1	28	target 5' G UG UCCAA A 3' GCCU C AUAAGGCUGA UGGG G UGUUCUGACU miRNA 3' UG UAAGC 5'
Unigene5262_All	3367	-28.1 kcal/mol	1	456	target 5' C GA CU C 3' GCCUACCG GGC AGGGCUG UGGGUGGU CUG UUCUGAC miRNA 3' AAG U 5'
Unigene7017_All	4549	-23.2 kcal/mol	1.000000e+00	3639	target 5' G GCA AUA C 3' CGCCG GG GAGGCUGG GUGGU CU UUCUGACU miRNA 3' UGG AAG G 5'
Unigene7215_All	4816	-23.1 kcal/mol	1	1750	target 5' G U A G 3' UCA CCAUU GGGACUGA GGU GGUAA UUCUGACU miRNA 3' UG GCUG 5'
Unigene8867_All	3151	-26.0 kcal/mol	1.000000e+00	626	target 5' U GUAGG UUUA C 3' CCCAC UUG GCAAGGCUGG GGGUG AGC UGUUCUGACU miRNA 3' U GUA 5'
Unigene9139_All	973	-24.6 kcal/mol	1.000000e+00	471	target 5' U G AUGUC UG G 3' CUCAU A UUG GAGGCUGA GGGUG U AGC UUCUGACU miRNA 3' U G A UG 5'
Unigene9887_All	3958	-28.1 kcal/mol	1.000000e+00	558	target 5' C GA CU C 3' GCCUACCG GGC AGGGCUG UGGGUGGU CUG UUCUGAC miRNA 3' AAG U 5'
Unigene10819_All	1642	-26.3 kcal/mol	1.000000e+00	180	target 5' C A AUGCG C 3' CCCGCCG UGGC GAGACUG GGGUGGU GCUG UUCUGAC miRNA 3' U AA U 5'
Unigene10903_All	235	-23.8 kcal/mol	1.000000e+00	150	target 5' G AAAGU C UU A 3' GCC CUAU CG GAGAUUGA UGG GGUA GC UUCUGACU miRNA 3' GU A UG 5'
Unigene11877_All	610	-27.3 kcal/mol	1.000000e+00	405	target 5' C AAAAG AUCG G 3' AUCU GCCGUUUGA AAGGCUGA UGGG UGGUAAGCU UUCUGACU miRNA 3' G 5'
Unigene12114_All	715	-24.5 kcal/mol	1.000000e+00	539	target 5' G UUG AUCU CA C 3' ACCUACU UCGA U GAGGCUG UGGGUGG AGCU G UUCUGAC miRNA 3' UA U 5'
Unigene14336_All	1573	-30.5 kcal/mol	1.000000e+00	579	target 5' G ACUA G UG A 3' ACCCGC U G AAGACUGA UGGGUG A C UUCUGACU miRNA 3' GUA G UG 5'
Unigene14696_All	529	-26.5 kcal/mol	1.000000e+00	65	target 5' A G U UU C 3' CCA CA UUCGGC GGGAUUGA GGU GU AAGCUG UUCUGACU miRNA 3' UG G 5'
Unigene14860_All	526	-23.1 kcal/mol	1.000000e+00	60	target 5' A UCGG C 3' CACU GAUGGGGCUGA GUGG CUGUUCUGACU miRNA 3' UGG UAAG 5'
Unigene15865_All	1945	-24.3 kcal/mol	1.000000e+00	747	target 5' A G AAU G 3' ACU A UUCG CAAGGCUGG UGG U AAGC GUUCUGACU miRNA 3' G GGU U 5'
Unigene16216_All	3993	-25.5 kcal/mol	1.000000e+00	3285	target 5' G UG UUG G 3' U CAU UUGAUGAGGCUGA G GUA AGCUGUUCUGACU miRNA 3' UGG UG 5'
Unigene18397_All	2674	-25.6 kcal/mol	1.000000e+00	885	target 5' A UG GCAA GAUA C 3' GCCU UAUU CGGC AAGACUG UGGG GUAA GCUG UUCUGAC miRNA 3' UG U 5'
Unigene20706_All	2782	-26.6 kcal/mol	1.000000e+00	358	target 5' G G G 3' UCCGCCAU AGGGCUGA GGGUGGUA UUCUGACU miRNA 3' U AGCUG 5'
Unigene21178_All	478	-28.0 kcal/mol	1.000000e+00	117	target 5' C G CUUG G UG A 3' GCUCAC CA UUC G GAGGCUGG UGGGUG GU AAG C UUCUGACU miRNA 3' UG 5'
Unigene22526_All	1243	-23.5 kcal/mol	1.000000e+00	479	target 5' U A 3' UCCAUCAU GGGACUGG GGGUGGUA UUCUGACU miRNA 3' U AGCUG 5'
Unigene22531_All	1135	-25.7 kcal/mol	1.000000e+00	1026	target 5' A UU GAACC UU A 3' GCCU CCG CGGC GAGGCUGG UGGG GGU GCUG UUCUGACU miRNA 3' U AA 5'
