# Supplementary material for: A Genetic Compensation Phenomenon and Global Gene Expression Changes in Sex-miR-2766-3p Knockout Strain of Spodoptera exigua Hübner (Lepidoptera: Noctuidae)
Source: Insects. 2022 Nov 21;13(11):1075. doi: 10.3390/insects13111075 (PMC9695525; doi:10.3390/insects13111075)
Supplement: Supplementary file 1 [file insects-13-01075-s001.zip › Table S5.xlsx]

## Sheet: Table S3 2766-KO vs WHS DEGs_GO
Table S5. 2766-KO vs WHS DEGs GO enrichment
Ontoloty	GO term	Number of Genes	Gene members
biological_process	biological adhesion	4	CL2405.Contig1_All;CL693.Contig3_All;Unigene7279_All;Unigene7280_All
biological_process	biological regulation	141	CL1008.Contig2_All;CL1029.Contig13_All;CL1029.Contig17_All;CL1029.Contig5_All;CL1029.Contig7_All;CL1029.Contig8_All;CL1151.Contig5_All;CL1199.Contig11_All;CL1199.Contig12_All;CL1199.Contig15_All;CL1199.Contig18_All;CL1199.Contig1_All;CL1199.Contig20_All;CL1199.Contig5_All;CL1199.Contig6_All;CL1199.Contig9_All;CL1220.Contig1_All;CL1220.Contig2_All;CL138.Contig3_All;CL138.Contig5_All;CL1404.Contig1…
biological_process	cell killing	5	Unigene11552_All;Unigene3535_All;Unigene611_All;Unigene6297_All;Unigene9927_All
biological_process	cell proliferation	2	CL2200.Contig2_All;CL2200.Contig3_All
biological_process	cellular component organization or biogenesis	30	CL1029.Contig13_All;CL1029.Contig17_All;CL1029.Contig5_All;CL1029.Contig7_All;CL1029.Contig8_All;CL1151.Contig3_All;CL1151.Contig4_All;CL1308.Contig1_All;CL1308.Contig4_All;CL1308.Contig6_All;CL1501.Contig1_All;CL1501.Contig3_All;CL1536.Contig2_All;CL343.Contig10_All;CL343.Contig15_All;CL343.Contig7_All;CL3573.Contig1_All;CL4083.Contig1_All;CL4083.Contig3_All;CL4125.Contig2_All;CL4125.Contig3_All…
biological_process	cellular process	356	CL1004.Contig4_All;CL1004.Contig6_All;CL1004.Contig8_All;CL1008.Contig2_All;CL1029.Contig13_All;CL1029.Contig17_All;CL1029.Contig5_All;CL1029.Contig7_All;CL1029.Contig8_All;CL1060.Contig6_All;CL1099.Contig1_All;CL1099.Contig2_All;CL1111.Contig1_All;CL1111.Contig2_All;CL1122.Contig4_All;CL1151.Contig3_All;CL1151.Contig4_All;CL1151.Contig5_All;CL1176.Contig1_All;CL1176.Contig2_All;CL1176.Contig3_Al…
biological_process	detoxification	5	CL2796.Contig2_All;CL3693.Contig1_All;CL3693.Contig2_All;CL4878.Contig1_All;CL4878.Contig2_All
biological_process	developmental process	7	CL1635.Contig1_All;CL2465.Contig2_All;CL4755.Contig1_All;CL4755.Contig2_All;CL5042.Contig3_All;Unigene5304_All;Unigene5305_All
biological_process	immune system process	14	CL1835.Contig1_All;CL1835.Contig2_All;CL1835.Contig3_All;CL4676.Contig1_All;CL921.Contig3_All;Unigene11552_All;Unigene12944_All;Unigene14490_All;Unigene3535_All;Unigene4268_All;Unigene611_All;Unigene6297_All;Unigene9280_All;Unigene9927_All
biological_process	localization	131	CL1029.Contig13_All;CL1029.Contig17_All;CL1029.Contig5_All;CL1029.Contig7_All;CL1029.Contig8_All;CL1060.Contig6_All;CL1209.Contig2_All;CL1209.Contig3_All;CL1209.Contig4_All;CL1209.Contig5_All;CL1209.Contig6_All;CL1261.Contig2_All;CL1308.Contig1_All;CL1308.Contig4_All;CL1308.Contig6_All;CL1331.Contig1_All;CL1331.Contig2_All;CL1331.Contig3_All;CL138.Contig3_All;CL138.Contig5_All;CL1388.Contig1_All;…
biological_process	metabolic process	527	CL1004.Contig4_All;CL1004.Contig6_All;CL1004.Contig8_All;CL1008.Contig2_All;CL1017.Contig2_All;CL1111.Contig1_All;CL1111.Contig2_All;CL1124.Contig1_All;CL1124.Contig2_All;CL1151.Contig3_All;CL1151.Contig4_All;CL1151.Contig5_All;CL1176.Contig1_All;CL1176.Contig2_All;CL1176.Contig3_All;CL1176.Contig4_All;CL1199.Contig11_All;CL1199.Contig12_All;CL1199.Contig15_All;CL1199.Contig18_All;CL1199.Contig1_…
biological_process	multi-organism process	10	CL4839.Contig1_All;CL4839.Contig2_All;Unigene11552_All;Unigene12944_All;Unigene3535_All;Unigene4268_All;Unigene611_All;Unigene6297_All;Unigene9280_All;Unigene9927_All
biological_process	multicellular organismal process	11	CL1635.Contig1_All;CL2465.Contig2_All;CL4755.Contig1_All;CL4755.Contig2_All;CL4991.Contig1_All;CL4991.Contig2_All;CL685.Contig1_All;CL685.Contig2_All;CL685.Contig4_All;Unigene5304_All;Unigene5305_All
biological_process	negative regulation of biological process	10	CL138.Contig3_All;CL138.Contig5_All;CL1536.Contig2_All;CL4083.Contig1_All;CL4083.Contig3_All;CL5266.Contig1_All;CL5266.Contig2_All;Unigene12359_All;Unigene15696_All;Unigene17494_All
biological_process	positive regulation of biological process	5	CL1536.Contig2_All;CL2200.Contig2_All;CL2200.Contig3_All;CL4045.Contig1_All;Unigene1998_All
biological_process	regulation of biological process	129	CL1008.Contig2_All;CL1199.Contig11_All;CL1199.Contig12_All;CL1199.Contig15_All;CL1199.Contig18_All;CL1199.Contig1_All;CL1199.Contig20_All;CL1199.Contig5_All;CL1199.Contig6_All;CL1199.Contig9_All;CL1220.Contig1_All;CL1220.Contig2_All;CL138.Contig3_All;CL138.Contig5_All;CL1404.Contig1_All;CL1404.Contig3_All;CL1404.Contig4_All;CL1536.Contig2_All;CL1543.Contig3_All;CL1543.Contig4_All;CL1635.Contig1_A…
biological_process	response to stimulus	75	CL1220.Contig1_All;CL1220.Contig2_All;CL1404.Contig1_All;CL1404.Contig3_All;CL1404.Contig4_All;CL1501.Contig1_All;CL1501.Contig3_All;CL1835.Contig1_All;CL1835.Contig2_All;CL1835.Contig3_All;CL2142.Contig3_All;CL2146.Contig7_All;CL2200.Contig2_All;CL2200.Contig3_All;CL2212.Contig1_All;CL2212.Contig2_All;CL2405.Contig1_All;CL276.Contig1_All;CL276.Contig2_All;CL2796.Contig2_All;CL287.Contig12_All;CL…
biological_process	signaling	47	CL1220.Contig1_All;CL1220.Contig2_All;CL1404.Contig1_All;CL1404.Contig3_All;CL1404.Contig4_All;CL2142.Contig3_All;CL2146.Contig7_All;CL2200.Contig2_All;CL2200.Contig3_All;CL2212.Contig1_All;CL2212.Contig2_All;CL2405.Contig1_All;CL276.Contig1_All;CL276.Contig2_All;CL287.Contig12_All;CL287.Contig14_All;CL287.Contig18_All;CL3163.Contig1_All;CL3596.Contig1_All;CL3661.Contig1_All;CL373.Contig1_All;CL3…
cellular_component	cell	190	CL1017.Contig2_All;CL1099.Contig1_All;CL1099.Contig2_All;CL1122.Contig4_All;CL1151.Contig3_All;CL1151.Contig4_All;CL1176.Contig1_All;CL1176.Contig2_All;CL1176.Contig3_All;CL1176.Contig4_All;CL1186.Contig1_All;CL1186.Contig2_All;CL123.Contig2_All;CL123.Contig3_All;CL1261.Contig2_All;CL1308.Contig1_All;CL1308.Contig4_All;CL1308.Contig6_All;CL1348.Contig1_All;CL1348.Contig2_All;CL138.Contig3_All;CL1…
cellular_component	cell part	183	CL1017.Contig2_All;CL1099.Contig1_All;CL1099.Contig2_All;CL1122.Contig4_All;CL1151.Contig3_All;CL1151.Contig4_All;CL1176.Contig1_All;CL1176.Contig2_All;CL1176.Contig3_All;CL1176.Contig4_All;CL1186.Contig1_All;CL1186.Contig2_All;CL123.Contig2_All;CL123.Contig3_All;CL1261.Contig2_All;CL1308.Contig1_All;CL1308.Contig4_All;CL1308.Contig6_All;CL1348.Contig1_All;CL1348.Contig2_All;CL138.Contig3_All;CL1…
cellular_component	extracellular region	42	CL1464.Contig1_All;CL1464.Contig2_All;CL1464.Contig3_All;CL1672.Contig1_All;CL1672.Contig4_All;CL1835.Contig1_All;CL1835.Contig2_All;CL1835.Contig3_All;CL1904.Contig1_All;CL1973.Contig1_All;CL2990.Contig1_All;CL2990.Contig2_All;CL2990.Contig3_All;CL3248.Contig1_All;CL3457.Contig1_All;CL3457.Contig2_All;CL4.Contig8_All;CL4048.Contig3_All;CL4048.Contig4_All;CL4839.Contig1_All;CL4839.Contig2_All;CL5…
cellular_component	extracellular region part	4	CL1973.Contig1_All;CL4.Contig8_All;Unigene15696_All;Unigene916_All
cellular_component	membrane	375	CL1029.Contig13_All;CL1029.Contig17_All;CL1029.Contig5_All;CL1029.Contig7_All;CL1029.Contig8_All;CL1041.Contig10_All;CL1060.Contig6_All;CL1097.Contig3_All;CL1124.Contig1_All;CL1124.Contig2_All;CL1189.Contig1_All;CL1189.Contig2_All;CL1209.Contig2_All;CL1209.Contig3_All;CL1209.Contig4_All;CL1209.Contig5_All;CL1209.Contig6_All;CL1218.Contig2_All;CL1218.Contig3_All;CL1236.Contig3_All;CL1261.Contig2_A…
cellular_component	membrane part	334	CL1029.Contig13_All;CL1029.Contig17_All;CL1029.Contig5_All;CL1029.Contig7_All;CL1029.Contig8_All;CL1041.Contig10_All;CL1060.Contig6_All;CL1097.Contig3_All;CL1124.Contig1_All;CL1124.Contig2_All;CL1189.Contig1_All;CL1189.Contig2_All;CL1209.Contig2_All;CL1209.Contig3_All;CL1209.Contig4_All;CL1209.Contig5_All;CL1209.Contig6_All;CL1218.Contig2_All;CL1218.Contig3_All;CL1236.Contig3_All;CL1261.Contig2_A…
cellular_component	membrane-enclosed lumen	4	CL4067.Contig2_All;CL4298.Contig4_All;CL4298.Contig5_All;CL4298.Contig8_All
cellular_component	organelle	125	CL1122.Contig4_All;CL1151.Contig3_All;CL1151.Contig4_All;CL1186.Contig1_All;CL1186.Contig2_All;CL123.Contig2_All;CL123.Contig3_All;CL1261.Contig2_All;CL1348.Contig1_All;CL1348.Contig2_All;CL1404.Contig1_All;CL1404.Contig3_All;CL1404.Contig4_All;CL1410.Contig7_All;CL1411.Contig1_All;CL1411.Contig2_All;CL1501.Contig1_All;CL1501.Contig3_All;CL1510.Contig2_All;CL1510.Contig4_All;CL1543.Contig3_All;CL…
cellular_component	organelle part	48	CL1122.Contig4_All;CL1261.Contig2_All;CL1411.Contig1_All;CL1411.Contig2_All;CL1649.Contig3_All;CL1900.Contig2_All;CL2064.Contig2_All;CL2064.Contig3_All;CL2127.Contig7_All;CL2150.Contig1_All;CL2150.Contig2_All;CL2423.Contig1_All;CL2423.Contig2_All;CL249.Contig6_All;CL2705.Contig1_All;CL2705.Contig2_All;CL2970.Contig1_All;CL315.Contig2_All;CL3360.Contig1_All;CL3360.Contig2_All;CL3360.Contig3_All;CL…
cellular_component	protein-containing complex	50	CL1122.Contig4_All;CL1151.Contig3_All;CL1151.Contig4_All;CL123.Contig2_All;CL123.Contig3_All;CL1348.Contig1_All;CL1348.Contig2_All;CL1707.Contig5_All;CL1707.Contig6_All;CL1874.Contig2_All;CL2064.Contig2_All;CL2064.Contig3_All;CL209.Contig2_All;CL2146.Contig7_All;CL2150.Contig1_All;CL2150.Contig2_All;CL2323.Contig2_All;CL2405.Contig1_All;CL2705.Contig1_All;CL2705.Contig2_All;CL287.Contig12_All;CL2…
cellular_component	supramolecular complex	7	CL249.Contig6_All;CL66.Contig1_All;CL685.Contig1_All;CL685.Contig2_All;CL685.Contig4_All;Unigene1906_All;Unigene3544_All
molecular_function	antioxidant activity	5	CL2796.Contig2_All;CL3693.Contig1_All;CL3693.Contig2_All;CL4878.Contig1_All;CL4878.Contig2_All
molecular_function	binding	415	CL1004.Contig1_All;CL1004.Contig4_All;CL1004.Contig6_All;CL1004.Contig8_All;CL1029.Contig13_All;CL1029.Contig17_All;CL1029.Contig5_All;CL1029.Contig7_All;CL1029.Contig8_All;CL1099.Contig1_All;CL1099.Contig2_All;CL1151.Contig3_All;CL1151.Contig4_All;CL1151.Contig5_All;CL1176.Contig1_All;CL1176.Contig2_All;CL1176.Contig3_All;CL1176.Contig4_All;CL123.Contig2_All;CL123.Contig3_All;CL1237.Contig2_All;…
molecular_function	catalytic activity	582	CL1004.Contig4_All;CL1004.Contig6_All;CL1004.Contig8_All;CL1017.Contig2_All;CL1029.Contig13_All;CL1029.Contig17_All;CL1029.Contig5_All;CL1029.Contig7_All;CL1029.Contig8_All;CL1124.Contig1_All;CL1124.Contig2_All;CL1151.Contig3_All;CL1151.Contig4_All;CL1151.Contig5_All;CL1176.Contig1_All;CL1176.Contig2_All;CL1176.Contig3_All;CL1176.Contig4_All;CL1189.Contig1_All;CL1189.Contig2_All;CL1265.Contig10_A…
molecular_function	molecular carrier activity	1	CL4067.Contig2_All
molecular_function	molecular function regulator	12	CL1724.Contig1_All;CL276.Contig1_All;CL276.Contig2_All;CL3188.Contig1_All;CL3248.Contig1_All;CL4298.Contig4_All;CL4298.Contig5_All;CL4298.Contig8_All;CL5266.Contig1_All;CL5266.Contig2_All;Unigene11488_All;Unigene15696_All
molecular_function	molecular transducer activity	18	CL1404.Contig1_All;CL1404.Contig3_All;CL1404.Contig4_All;CL2142.Contig3_All;CL2200.Contig2_All;CL2200.Contig3_All;CL2212.Contig1_All;CL2212.Contig2_All;CL3596.Contig1_All;CL373.Contig1_All;CL373.Contig2_All;CL3739.Contig1_All;CL3739.Contig2_All;CL4991.Contig1_All;CL4991.Contig2_All;CL5082.Contig3_All;CL5331.Contig4_All;Unigene2391_All
molecular_function	structural molecule activity	20	CL123.Contig2_All;CL123.Contig3_All;CL1348.Contig1_All;CL1348.Contig2_All;CL249.Contig6_All;CL3360.Contig1_All;CL3360.Contig2_All;CL3360.Contig3_All;CL3360.Contig4_All;CL3955.Contig1_All;CL3955.Contig2_All;CL546.Contig1_All;CL699.Contig2_All;Unigene13019_All;Unigene1341_All;Unigene13657_All;Unigene16372_All;Unigene594_All;Unigene5977_All;Unigene7941_All
molecular_function	transcription regulator activity	31	CL1404.Contig1_All;CL1404.Contig3_All;CL1404.Contig4_All;CL1733.Contig2_All;CL1733.Contig3_All;CL1733.Contig4_All;CL1874.Contig2_All;CL2142.Contig3_All;CL2611.Contig1_All;CL287.Contig12_All;CL287.Contig14_All;CL287.Contig18_All;CL2870.Contig1_All;CL333.Contig2_All;CL333.Contig3_All;CL333.Contig4_All;CL333.Contig5_All;CL429.Contig3_All;CL429.Contig4_All;CL4299.Contig1_All;CL4985.Contig3_All;CL4985…
molecular_function	transporter activity	83	CL1029.Contig13_All;CL1029.Contig17_All;CL1029.Contig5_All;CL1029.Contig7_All;CL1029.Contig8_All;CL1060.Contig6_All;CL138.Contig3_All;CL138.Contig5_All;CL1388.Contig1_All;CL1388.Contig3_All;CL1388.Contig4_All;CL1411.Contig1_All;CL1411.Contig2_All;CL1451.Contig3_All;CL1649.Contig3_All;CL1657.Contig1_All;CL1657.Contig2_All;CL1657.Contig3_All;CL1657.Contig5_All;CL1659.Contig1_All;CL1707.Contig5_All;…
