# Supplementary material for: A Genetic Compensation Phenomenon and Global Gene Expression Changes in Sex-miR-2766-3p Knockout Strain of Spodoptera exigua Hübner (Lepidoptera: Noctuidae)
Source: Insects. 2022 Nov 21;13(11):1075. doi: 10.3390/insects13111075 (PMC9695525; doi:10.3390/insects13111075)
Supplement: Supplementary file 1 [file insects-13-01075-s001.zip › Table S6.xlsx]

## Sheet: Table S5
Table S6. 2766-KO vs WHS DEGs KEGG enrichment
Pathway_level1	Pathway_level2	Number_of_Genes	Genes
Cellular Processes	Cell growth and death	122	CL1071.Contig2_All;CL1071.Contig3_All;CL1151.Contig3_All;CL1151.Contig4_All;CL1186.Contig1_All;CL1186.Contig2_All;CL1189.Contig1_All;CL1189.Contig2_All;CL119.Contig1_All;CL1352.Contig2_All;CL139.Contig14_All;CL139.Contig15_All;CL139.Contig17_All;CL1421.Contig2_All;CL1498.Contig1_All;CL1498.Contig2_All;CL1553.Contig1_All;CL1553.Contig4_All;CL1570.Contig2_All;CL1570.Contig5_All;CL1699.Contig3_All;C…
Cellular Processes	Cell motility	51	CL10.Contig4_All;CL1032.Contig11_All;CL1032.Contig13_All;CL1032.Contig15_All;CL1410.Contig17_All;CL1410.Contig7_All;CL1536.Contig2_All;CL165.Contig2_All;CL165.Contig4_All;CL1699.Contig3_All;CL1699.Contig4_All;CL2111.Contig1_All;CL2111.Contig2_All;CL2111.Contig3_All;CL2111.Contig4_All;CL2200.Contig2_All;CL2200.Contig3_All;CL2405.Contig1_All;CL2415.Contig2_All;CL2415.Contig3_All;CL2659.Contig2_All;…
Cellular Processes	Cellular community - eukaryotes	98	CL10.Contig4_All;CL1032.Contig11_All;CL1032.Contig13_All;CL1032.Contig15_All;CL1155.Contig10_All;CL1157.Contig2_All;CL1157.Contig3_All;CL1324.Contig3_All;CL1410.Contig17_All;CL1410.Contig7_All;CL1635.Contig1_All;CL1699.Contig3_All;CL1699.Contig4_All;CL1739.Contig1_All;CL1739.Contig2_All;CL1739.Contig3_All;CL1817.Contig2_All;CL1817.Contig3_All;CL1817.Contig4_All;CL1817.Contig9_All;CL1845.Contig3_A…
Cellular Processes	Transport and catabolism	220	CL1049.Contig1_All;CL1049.Contig2_All;CL1097.Contig3_All;CL1122.Contig1_All;CL1122.Contig4_All;CL1122.Contig7_All;CL1140.Contig3_All;CL1140.Contig4_All;CL1151.Contig5_All;CL1289.Contig1_All;CL1289.Contig2_All;CL1443.Contig2_All;CL1443.Contig3_All;CL145.Contig6_All;CL1505.Contig1_All;CL1505.Contig2_All;CL1581.Contig5_All;CL1652.Contig1_All;CL1652.Contig2_All;CL1652.Contig3_All;CL1652.Contig4_All;C…
Environmental Information Processing	Membrane transport	47	CL1249.Contig1_All;CL1249.Contig2_All;CL1416.Contig1_All;CL1416.Contig3_All;CL1451.Contig3_All;CL1597.Contig1_All;CL1971.Contig2_All;CL1971.Contig3_All;CL1971.Contig4_All;CL1971.Contig5_All;CL2434.Contig1_All;CL2434.Contig2_All;CL2434.Contig3_All;CL2434.Contig4_All;CL245.Contig6_All;CL3927.Contig1_All;CL3927.Contig2_All;CL3956.Contig1_All;CL3956.Contig2_All;CL479.Contig1_All;CL479.Contig2_All;CL4…
Environmental Information Processing	Signal transduction	372	CL10.Contig4_All;CL1032.Contig11_All;CL1032.Contig13_All;CL1032.Contig15_All;CL1060.Contig3_All;CL1060.Contig6_All;CL115.Contig4_All;CL115.Contig6_All;CL1151.Contig5_All;CL1157.Contig2_All;CL1157.Contig3_All;CL1176.Contig1_All;CL1176.Contig2_All;CL1176.Contig3_All;CL1176.Contig4_All;CL1186.Contig1_All;CL1186.Contig2_All;CL1324.Contig3_All;CL1336.Contig3_All;CL1336.Contig4_All;CL1338.Contig1_All;C…
Environmental Information Processing	Signaling molecules and interaction	82	CL1168.Contig2_All;CL1168.Contig3_All;CL1323.Contig1_All;CL1323.Contig2_All;CL1323.Contig3_All;CL1323.Contig4_All;CL1324.Contig3_All;CL1699.Contig3_All;CL1699.Contig4_All;CL1739.Contig1_All;CL1739.Contig2_All;CL1739.Contig3_All;CL1763.Contig1_All;CL1845.Contig3_All;CL2292.Contig1_All;CL2292.Contig2_All;CL2405.Contig1_All;CL2413.Contig3_All;CL3038.Contig1_All;CL3338.Contig1_All;CL3338.Contig2_All;…
Genetic Information Processing	Folding, sorting and degradation	96	CL1176.Contig1_All;CL1176.Contig2_All;CL1176.Contig3_All;CL1176.Contig4_All;CL1346.Contig1_All;CL1346.Contig4_All;CL1346.Contig5_All;CL1346.Contig7_All;CL1363.Contig3_All;CL1395.Contig5_All;CL1395.Contig7_All;CL1395.Contig8_All;CL158.Contig2_All;CL1744.Contig2_All;CL1744.Contig4_All;CL1956.Contig1_All;CL1956.Contig3_All;CL2046.Contig2_All;CL2046.Contig3_All;CL2074.Contig2_All;CL2101.Contig11_All;…
Genetic Information Processing	Replication and repair	49	CL1118.Contig2_All;CL1151.Contig3_All;CL1151.Contig4_All;CL127.Contig1_All;CL127.Contig3_All;CL127.Contig4_All;CL1300.Contig1_All;CL1300.Contig4_All;CL1300.Contig5_All;CL1410.Contig17_All;CL1410.Contig7_All;CL145.Contig6_All;CL1480.Contig2_All;CL1554.Contig2_All;CL1581.Contig5_All;CL206.Contig1_All;CL2159.Contig2_All;CL2232.Contig1_All;CL2232.Contig2_All;CL298.Contig2_All;CL3598.Contig1_All;CL359…
Genetic Information Processing	Transcription	44	CL1023.Contig1_All;CL1023.Contig3_All;CL1170.Contig1_All;CL1237.Contig2_All;CL1461.Contig7_All;CL1546.Contig2_All;CL1953.Contig2_All;CL1953.Contig3_All;CL2160.Contig1_All;CL3497.Contig1_All;CL3497.Contig2_All;CL3594.Contig1_All;CL3594.Contig2_All;CL3772.Contig2_All;CL3808.Contig2_All;CL3808.Contig4_All;CL3895.Contig2_All;CL4069.Contig2_All;CL4069.Contig3_All;CL4121.Contig1_All;CL4127.Contig1_All;…
Genetic Information Processing	Translation	77	CL1041.Contig10_All;CL1041.Contig1_All;CL1041.Contig21_All;CL1168.Contig2_All;CL1168.Contig3_All;CL1175.Contig6_All;CL123.Contig2_All;CL123.Contig3_All;CL130.Contig1_All;CL1348.Contig1_All;CL1348.Contig2_All;CL1351.Contig1_All;CL1546.Contig2_All;CL165.Contig2_All;CL165.Contig4_All;CL167.Contig1_All;CL167.Contig2_All;CL167.Contig3_All;CL1682.Contig2_All;CL1682.Contig3_All;CL1682.Contig4_All;CL1682…
Human Diseases	Cancers: Overview	290	CL10.Contig4_All;CL1032.Contig11_All;CL1032.Contig13_All;CL1032.Contig15_All;CL1098.Contig2_All;CL1124.Contig1_All;CL1124.Contig2_All;CL1157.Contig2_All;CL1157.Contig3_All;CL1170.Contig1_All;CL1176.Contig1_All;CL1176.Contig2_All;CL1176.Contig3_All;CL1176.Contig4_All;CL119.Contig1_All;CL1199.Contig11_All;CL1199.Contig12_All;CL1199.Contig15_All;CL1199.Contig18_All;CL1199.Contig1_All;CL1199.Contig20…
Human Diseases	Cancers: Specific types	104	CL10.Contig4_All;CL1149.Contig1_All;CL1149.Contig4_All;CL1199.Contig11_All;CL1199.Contig12_All;CL1199.Contig15_All;CL1199.Contig18_All;CL1199.Contig1_All;CL1199.Contig20_All;CL1199.Contig5_All;CL1199.Contig6_All;CL1199.Contig9_All;CL1699.Contig3_All;CL1699.Contig4_All;CL1739.Contig1_All;CL1739.Contig2_All;CL1739.Contig3_All;CL1743.Contig4_All;CL1845.Contig3_All;CL1874.Contig2_All;CL1888.Contig1_A…
Human Diseases	Cardiovascular diseases	69	CL10.Contig4_All;CL1157.Contig2_All;CL1157.Contig3_All;CL1355.Contig10_All;CL1355.Contig11_All;CL1355.Contig12_All;CL1355.Contig13_All;CL1355.Contig16_All;CL1355.Contig17_All;CL1355.Contig18_All;CL1355.Contig20_All;CL1355.Contig7_All;CL1355.Contig9_All;CL138.Contig3_All;CL138.Contig5_All;CL1882.Contig1_All;CL1882.Contig2_All;CL1882.Contig3_All;CL1882.Contig4_All;CL1882.Contig5_All;CL1882.Contig6_…
Human Diseases	Drug resistance: Antineoplastic	60	CL10.Contig4_All;CL127.Contig1_All;CL127.Contig3_All;CL127.Contig4_All;CL1597.Contig1_All;CL1657.Contig1_All;CL1657.Contig2_All;CL1657.Contig3_All;CL1657.Contig5_All;CL1699.Contig3_All;CL1699.Contig4_All;CL1901.Contig2_All;CL1901.Contig3_All;CL1971.Contig2_All;CL1971.Contig3_All;CL1971.Contig4_All;CL1971.Contig5_All;CL2071.Contig1_All;CL2200.Contig2_All;CL2200.Contig3_All;CL2340.Contig3_All;CL298…
Human Diseases	Endocrine and metabolic diseases	81	CL1157.Contig2_All;CL1157.Contig3_All;CL1498.Contig1_All;CL1498.Contig2_All;CL1699.Contig3_All;CL1699.Contig4_All;CL1710.Contig2_All;CL1710.Contig4_All;CL1845.Contig3_All;CL1967.Contig1_All;CL1967.Contig3_All;CL1990.Contig2_All;CL2357.Contig1_All;CL2357.Contig2_All;CL2357.Contig4_All;CL2357.Contig5_All;CL2407.Contig1_All;CL2407.Contig2_All;CL2407.Contig3_All;CL2407.Contig4_All;CL2434.Contig1_All;…
Human Diseases	Immune diseases	25	CL1324.Contig3_All;CL2531.Contig2_All;CL2550.Contig2_All;CL2550.Contig3_All;CL287.Contig12_All;CL287.Contig14_All;CL287.Contig18_All;CL324.Contig2_All;CL324.Contig3_All;CL324.Contig4_All;CL324.Contig5_All;CL324.Contig6_All;CL439.Contig1_All;CL439.Contig2_All;CL439.Contig3_All;CL439.Contig5_All;CL5151.Contig4_All;CL5194.Contig2_All;CL677.Contig1_All;CL677.Contig2_All;CL677.Contig3_All;Unigene16215…
Human Diseases	Infectious diseases: Bacterial	72	CL10.Contig4_All;CL1122.Contig1_All;CL1122.Contig4_All;CL1122.Contig7_All;CL1155.Contig10_All;CL1232.Contig2_All;CL1410.Contig17_All;CL1410.Contig7_All;CL1498.Contig1_All;CL1498.Contig2_All;CL1510.Contig2_All;CL1510.Contig4_All;CL1699.Contig3_All;CL1699.Contig4_All;CL1733.Contig2_All;CL1733.Contig3_All;CL1733.Contig4_All;CL1776.Contig1_All;CL1776.Contig3_All;CL1776.Contig4_All;CL206.Contig1_All;C…
Human Diseases	Infectious diseases: Parasitic	72	CL10.Contig4_All;CL1739.Contig1_All;CL1739.Contig2_All;CL1739.Contig3_All;CL1845.Contig3_All;CL1882.Contig1_All;CL1882.Contig2_All;CL1882.Contig3_All;CL1882.Contig4_All;CL1882.Contig5_All;CL1882.Contig6_All;CL1904.Contig1_All;CL1973.Contig1_All;CL1973.Contig2_All;CL2007.Contig1_All;CL2007.Contig3_All;CL206.Contig1_All;CL241.Contig1_All;CL241.Contig2_All;CL241.Contig3_All;CL2639.Contig2_All;CL287.…
Human Diseases	Infectious diseases: Viral	192	CL10.Contig4_All;CL1023.Contig1_All;CL1023.Contig3_All;CL1170.Contig1_All;CL1186.Contig1_All;CL1186.Contig2_All;CL119.Contig1_All;CL1199.Contig11_All;CL1199.Contig12_All;CL1199.Contig15_All;CL1199.Contig18_All;CL1199.Contig1_All;CL1199.Contig20_All;CL1199.Contig5_All;CL1199.Contig6_All;CL1199.Contig9_All;CL1237.Contig2_All;CL1323.Contig1_All;CL1323.Contig2_All;CL1323.Contig3_All;CL1323.Contig4_Al…
Human Diseases	Neurodegenerative diseases	53	CL1151.Contig5_All;CL1232.Contig2_All;CL1410.Contig17_All;CL1410.Contig7_All;CL1498.Contig1_All;CL1498.Contig2_All;CL1739.Contig1_All;CL1739.Contig2_All;CL1739.Contig3_All;CL2041.Contig1_All;CL206.Contig1_All;CL2705.Contig1_All;CL2705.Contig2_All;CL2970.Contig1_All;CL307.Contig20_All;CL307.Contig2_All;CL3325.Contig1_All;CL3325.Contig2_All;CL3325.Contig3_All;CL3497.Contig1_All;CL3497.Contig2_All;C…
Human Diseases	Substance dependence	19	CL115.Contig4_All;CL115.Contig6_All;CL1346.Contig1_All;CL1346.Contig4_All;CL1346.Contig5_All;CL1346.Contig7_All;CL2531.Contig2_All;CL4496.Contig2_All;CL5151.Contig4_All;CL5194.Contig2_All;CL553.Contig10_All;CL553.Contig12_All;CL553.Contig2_All;CL553.Contig4_All;CL553.Contig7_All;Unigene2175_All;Unigene2367_All;Unigene6339_All;Unigene7105_All
Metabolism	Amino acid metabolism	102	CL1071.Contig2_All;CL1071.Contig3_All;CL1110.Contig2_All;CL1110.Contig3_All;CL1111.Contig1_All;CL1111.Contig2_All;CL1151.Contig5_All;CL1297.Contig2_All;CL1297.Contig3_All;CL133.Contig2_All;CL1443.Contig2_All;CL145.Contig6_All;CL1609.Contig2_All;CL1609.Contig5_All;CL1668.Contig3_All;CL176.Contig2_All;CL1762.Contig3_All;CL1762.Contig7_All;CL1801.Contig1_All;CL1801.Contig3_All;CL1801.Contig4_All;CL1…
Metabolism	Biosynthesis of other secondary metabolites	9	CL1157.Contig2_All;CL1157.Contig3_All;CL1389.Contig1_All;CL1389.Contig3_All;CL1389.Contig5_All;CL3405.Contig1_All;Unigene3449_All;Unigene5619_All;Unigene8908_All
Metabolism	Carbohydrate metabolism	157	CL1110.Contig2_All;CL1110.Contig3_All;CL1124.Contig1_All;CL1124.Contig2_All;CL1157.Contig2_All;CL1157.Contig3_All;CL1176.Contig1_All;CL1176.Contig2_All;CL1176.Contig3_All;CL1176.Contig4_All;CL1297.Contig2_All;CL1297.Contig3_All;CL1380.Contig5_All;CL139.Contig6_All;CL139.Contig9_All;CL1443.Contig2_All;CL1443.Contig3_All;CL1446.Contig3_All;CL1612.Contig4_All;CL1668.Contig3_All;CL1829.Contig1_All;CL…
Metabolism	Energy metabolism	16	CL1004.Contig1_All;CL1004.Contig4_All;CL1004.Contig6_All;CL1004.Contig8_All;CL1111.Contig1_All;CL1111.Contig2_All;CL1389.Contig1_All;CL1389.Contig3_All;CL1389.Contig5_All;CL2254.Contig1_All;CL2254.Contig3_All;CL2705.Contig1_All;CL2705.Contig2_All;CL4067.Contig2_All;Unigene14991_All;Unigene9156_All
Metabolism	Global and overview maps	423	CL1004.Contig1_All;CL1004.Contig4_All;CL1004.Contig6_All;CL1004.Contig8_All;CL1058.Contig2_All;CL1058.Contig3_All;CL1071.Contig2_All;CL1071.Contig3_All;CL1072.Contig1_All;CL1111.Contig1_All;CL1111.Contig2_All;CL1124.Contig1_All;CL1124.Contig2_All;CL1130.Contig2_All;CL1151.Contig5_All;CL1157.Contig2_All;CL1157.Contig3_All;CL1176.Contig1_All;CL1176.Contig2_All;CL1176.Contig3_All;CL1176.Contig4_All;…
Metabolism	Glycan biosynthesis and metabolism	57	CL1380.Contig5_All;CL1709.Contig2_All;CL1709.Contig3_All;CL1900.Contig2_All;CL1966.Contig1_All;CL1966.Contig2_All;CL1966.Contig3_All;CL1966.Contig8_All;CL1967.Contig1_All;CL1967.Contig3_All;CL2245.Contig1_All;CL2245.Contig2_All;CL2496.Contig1_All;CL2496.Contig2_All;CL2496.Contig3_All;CL3144.Contig1_All;CL3144.Contig2_All;CL319.Contig1_All;CL319.Contig2_All;CL3207.Contig3_All;CL3208.Contig1_All;CL…
Metabolism	Lipid metabolism	201	CL1072.Contig1_All;CL1124.Contig1_All;CL1124.Contig2_All;CL1130.Contig2_All;CL1189.Contig1_All;CL1189.Contig2_All;CL1297.Contig2_All;CL1297.Contig3_All;CL1316.Contig1_All;CL1360.Contig1_All;CL1360.Contig2_All;CL1360.Contig3_All;CL1421.Contig2_All;CL145.Contig6_All;CL1464.Contig1_All;CL1464.Contig2_All;CL1464.Contig3_All;CL1668.Contig3_All;CL1672.Contig1_All;CL1672.Contig4_All;CL172.Contig1_All;CL…
Metabolism	Metabolism of cofactors and vitamins	74	CL1017.Contig2_All;CL1124.Contig1_All;CL1124.Contig2_All;CL1443.Contig2_All;CL1979.Contig1_All;CL2121.Contig1_All;CL2121.Contig3_All;CL2181.Contig1_All;CL2181.Contig2_All;CL2181.Contig3_All;CL2247.Contig1_All;CL2254.Contig1_All;CL2254.Contig3_All;CL2381.Contig1_All;CL2381.Contig2_All;CL2381.Contig4_All;CL2581.Contig1_All;CL2581.Contig4_All;CL2702.Contig2_All;CL2779.Contig1_All;CL2779.Contig2_All;…
Metabolism	Metabolism of other amino acids	63	CL1017.Contig2_All;CL1130.Contig2_All;CL1297.Contig2_All;CL1297.Contig3_All;CL1389.Contig1_All;CL1389.Contig3_All;CL1389.Contig5_All;CL163.Contig1_All;CL1638.Contig1_All;CL1638.Contig2_All;CL1668.Contig3_All;CL176.Contig2_All;CL1901.Contig2_All;CL1901.Contig3_All;CL192.Contig2_All;CL2071.Contig1_All;CL2340.Contig3_All;CL2707.Contig2_All;CL2796.Contig2_All;CL2857.Contig1_All;CL2857.Contig2_All;CL2…
Metabolism	Metabolism of terpenoids and polyketides	20	CL1668.Contig3_All;CL1980.Contig1_All;CL2243.Contig2_All;CL2423.Contig1_All;CL2423.Contig2_All;CL2796.Contig2_All;CL3726.Contig2_All;CL377.Contig3_All;CL3920.Contig3_All;CL3979.Contig1_All;CL3979.Contig2_All;CL4157.Contig1_All;CL4157.Contig2_All;CL4689.Contig1_All;CL4721.Contig2_All;CL5150.Contig2_All;CL5397.Contig2_All;Unigene10815_All;Unigene2219_All;Unigene7999_All
Metabolism	Nucleotide metabolism	49	CL1058.Contig2_All;CL1058.Contig3_All;CL115.Contig4_All;CL115.Contig6_All;CL1375.Contig1_All;CL1375.Contig2_All;CL1375.Contig3_All;CL1375.Contig4_All;CL1389.Contig1_All;CL1389.Contig3_All;CL1389.Contig5_All;CL145.Contig6_All;CL1931.Contig2_All;CL1931.Contig7_All;CL1931.Contig8_All;CL206.Contig1_All;CL2707.Contig2_All;CL3405.Contig1_All;CL3464.Contig1_All;CL3464.Contig2_All;CL3497.Contig1_All;CL34…
Metabolism	Xenobiotics biodegradation and metabolism	64	CL1124.Contig1_All;CL1124.Contig2_All;CL1265.Contig10_All;CL1265.Contig13_All;CL1265.Contig5_All;CL1360.Contig1_All;CL1360.Contig2_All;CL1360.Contig3_All;CL1901.Contig2_All;CL1901.Contig3_All;CL1979.Contig1_All;CL2071.Contig1_All;CL2121.Contig1_All;CL2121.Contig3_All;CL2181.Contig1_All;CL2181.Contig2_All;CL2181.Contig3_All;CL2340.Contig3_All;CL2381.Contig1_All;CL2381.Contig2_All;CL2381.Contig4_Al…
Organismal Systems	Aging	59	CL1157.Contig2_All;CL1157.Contig3_All;CL1874.Contig2_All;CL2146.Contig7_All;CL2159.Contig2_All;CL2446.Contig1_All;CL2446.Contig2_All;CL3188.Contig1_All;CL3352.Contig2_All;CL3352.Contig4_All;CL3383.Contig1_All;CL3383.Contig2_All;CL3438.Contig1_All;CL3596.Contig1_All;CL3726.Contig2_All;CL3836.Contig1_All;CL3836.Contig2_All;CL3898.Contig1_All;CL3898.Contig2_All;CL3925.Contig1_All;CL3925.Contig3_All;…
Organismal Systems	Circulatory system	35	CL1032.Contig11_All;CL1032.Contig13_All;CL1032.Contig15_All;CL1355.Contig10_All;CL1355.Contig11_All;CL1355.Contig12_All;CL1355.Contig13_All;CL1355.Contig16_All;CL1355.Contig17_All;CL1355.Contig18_All;CL1355.Contig20_All;CL1355.Contig7_All;CL1355.Contig9_All;CL138.Contig3_All;CL138.Contig5_All;CL1421.Contig2_All;CL1707.Contig10_All;CL1707.Contig2_All;CL1707.Contig5_All;CL1707.Contig6_All;CL1707.Co…
Organismal Systems	Development	47	CL10.Contig4_All;CL1071.Contig2_All;CL1071.Contig3_All;CL1699.Contig3_All;CL1699.Contig4_All;CL1743.Contig2_All;CL1743.Contig4_All;CL1747.Contig1_All;CL1747.Contig2_All;CL1758.Contig1_All;CL1758.Contig2_All;CL1845.Contig3_All;CL1956.Contig2_All;CL1956.Contig3_All;CL2510.Contig2_All;CL315.Contig2_All;CL3188.Contig1_All;CL324.Contig2_All;CL324.Contig3_All;CL324.Contig4_All;CL324.Contig5_All;CL324.C…
Organismal Systems	Digestive system	176	CL1072.Contig1_All;CL1151.Contig5_All;CL1157.Contig2_All;CL1157.Contig3_All;CL1168.Contig2_All;CL1168.Contig3_All;CL1323.Contig1_All;CL1323.Contig2_All;CL1323.Contig3_All;CL1323.Contig4_All;CL138.Contig3_All;CL138.Contig5_All;CL1464.Contig1_All;CL1464.Contig2_All;CL1464.Contig3_All;CL1525.Contig2_All;CL1585.Contig1_All;CL1597.Contig1_All;CL1657.Contig1_All;CL1657.Contig2_All;CL1657.Contig3_All;CL…
Organismal Systems	Endocrine system	223	CL1032.Contig11_All;CL1032.Contig13_All;CL1032.Contig15_All;CL115.Contig4_All;CL115.Contig6_All;CL1151.Contig5_All;CL1157.Contig2_All;CL1157.Contig3_All;CL1186.Contig1_All;CL1186.Contig2_All;CL1230.Contig3_All;CL1230.Contig9_All;CL1297.Contig2_All;CL1297.Contig3_All;CL1307.Contig1_All;CL1307.Contig4_All;CL1316.Contig1_All;CL1346.Contig1_All;CL1346.Contig4_All;CL1346.Contig5_All;CL1346.Contig7_All…
Organismal Systems	Environmental adaptation	47	CL1151.Contig5_All;CL1157.Contig2_All;CL1157.Contig3_All;CL1199.Contig11_All;CL1199.Contig12_All;CL1199.Contig15_All;CL1199.Contig18_All;CL1199.Contig1_All;CL1199.Contig20_All;CL1199.Contig5_All;CL1199.Contig6_All;CL1199.Contig9_All;CL1291.Contig1_All;CL1291.Contig2_All;CL138.Contig3_All;CL138.Contig5_All;CL1639.Contig2_All;CL172.Contig1_All;CL172.Contig2_All;CL2146.Contig7_All;CL2254.Contig1_All…
Organismal Systems	Excretory system	26	CL1122.Contig1_All;CL1122.Contig4_All;CL1122.Contig7_All;CL1209.Contig2_All;CL1209.Contig3_All;CL1209.Contig4_All;CL1209.Contig5_All;CL1209.Contig6_All;CL3188.Contig1_All;CL3575.Contig1_All;CL3575.Contig2_All;CL3596.Contig1_All;CL368.Contig1_All;CL368.Contig2_All;CL416.Contig1_All;CL416.Contig2_All;CL4186.Contig4_All;CL4186.Contig5_All;CL5194.Contig2_All;CL5203.Contig2_All;CL5495.Contig1_All;CL54…
Organismal Systems	Immune system	193	CL10.Contig4_All;CL1032.Contig11_All;CL1032.Contig13_All;CL1032.Contig15_All;CL117.Contig1_All;CL117.Contig2_All;CL117.Contig4_All;CL117.Contig6_All;CL117.Contig7_All;CL117.Contig8_All;CL1220.Contig1_All;CL1220.Contig2_All;CL1300.Contig1_All;CL1300.Contig4_All;CL1300.Contig5_All;CL1323.Contig1_All;CL1323.Contig2_All;CL1323.Contig3_All;CL1323.Contig4_All;CL1410.Contig17_All;CL1410.Contig7_All;CL14…
Organismal Systems	Nervous system	70	CL1151.Contig5_All;CL1346.Contig1_All;CL1346.Contig4_All;CL1346.Contig5_All;CL1346.Contig7_All;CL1360.Contig1_All;CL1360.Contig2_All;CL1360.Contig3_All;CL1421.Contig2_All;CL1555.Contig1_All;CL1555.Contig3_All;CL1639.Contig2_All;CL1888.Contig1_All;CL1888.Contig2_All;CL1888.Contig3_All;CL20.Contig1_All;CL206.Contig1_All;CL2060.Contig1_All;CL2060.Contig2_All;CL2101.Contig1_All;CL2415.Contig2_All;CL2…
Organismal Systems	Sensory system	20	CL1421.Contig2_All;CL1888.Contig1_All;CL1888.Contig2_All;CL1888.Contig3_All;CL3188.Contig1_All;CL3958.Contig1_All;CL3958.Contig2_All;CL5194.Contig2_All;CL5438.Contig1_All;CL5495.Contig1_All;CL5495.Contig2_All;CL904.Contig2_All;Unigene10554_All;Unigene10556_All;Unigene22531_All;Unigene2367_All;Unigene3522_All;Unigene3575_All;Unigene7279_All;Unigene7280_All
