# Supplementary material for: A Genetic Compensation Phenomenon and Global Gene Expression Changes in Sex-miR-2766-3p Knockout Strain of Spodoptera exigua Hübner (Lepidoptera: Noctuidae)
Source: Insects. 2022 Nov 21;13(11):1075. doi: 10.3390/insects13111075 (PMC9695525; doi:10.3390/insects13111075)
Supplement: Supplementary file 1 [file insects-13-01075-s001.zip › Table S1 .xlsx]

## Sheet: Sheet1
Table S1. Differentially expressed genes and their primer sequences used in RT-qPCR
Genes	Primer sequences
CL788.Contig6_All	F:	TACGGCTCCAAGAAACGACC
ABCG23	R:	CCTGAAGCTCCGAGAAGACC
Unigene14336_All	F:	GCCAAACATTCCCAGAAGAACC
CYP6AE68F2	R:	TGCCTTTGTACCTTCCACTTGT
CL772.Contig3_All	F:	CCAATCCTTTATCACCCACCCA
CYP6AE47	R:	AGTTATCCTTGGCAAACACCCT
Unigene18334_All	F:	TGTTGGATGCTGTTATAGAAGGC
GSTe10	R:	TTTGAGCGTCCAAGGGTACAA
Unigene17477_All	F:	ATTTGTTCGCACCAATTCTCGG
AChE1	R:	CCGATACCACAGACACCAATCT
CL5150.Contig2_All	F:	TGTGACGTCAGGGTGTTCAG
Est-CXE2	R:	GCCTGCAGAGAAATGGGACT
CL4157.Contig1_All	F:	CCGAAGTACCCCGCTGAAAT
CYP304	R:	GGCACCTCCCATATCAGTCG
Unigene1756_All	F:	ACATACTTCAGGTCAGCAGCC
UDP-glucose 6-dehydrogenase (UGDHF )	R:	AGCCTGGTTTGGACGATGTAG
Unigene85_All	F:	TAACACCGAGCTGTCTGAACG
CYP6AB12	R:	CACCGACTTCATAGGAGCCTG
